# Supplementary material for: Analysis of metabolic differences in maize in different growth stages under nitrogen stress based on UPLC-QTOF-MS
Source: Front Plant Sci. 2023 Apr 3;14:1141232. doi: 10.3389/fpls.2023.1141232 (PMC10106645; doi:10.3389/fpls.2023.1141232)
Supplement: Supplementary file 1 [file Table_1.xlsx]

## Sheet: DN(V4)_vs_SN(V4)
ID	adduct	Name	VIP	Fold change	p-value	m/z	rt(min)	KEGG	Superclass	Class	Subclass	Formula	INCHIKEY	SMILES	DN(R1)1	DN(R1)2	DN(R1)3	DN(R1)4	DN(R1)5	DN(R1)6	SN(R1)1	SN(R1)2	SN(R1)3	SN(R1)4	SN(R1)5	SN(R1)6	DN(V12)1	DN(V12)2	DN(V12)3	DN(V12)4	DN(V12)5	DN(V12)6	SN(V12)1	SN(V12)2	SN(V12)3	SN(V12)4	SN(V12)5	SN(V12)6	DN(V4)1	DN(V4)2	DN(V4)3	DN(V4)4	DN(V4)5	DN(V4)6	SN(V4)1	SN(V4)2	SN(V4)3	SN(V4)4	SN(V4)5
POS_3260	[M+Na]+	Zingerone	3.46187	0.0992958	7.16105e-09	217.091	6.216	C17497	Benzenoids	Phenols	Methoxyphenols	C11H14O3	OJYLAHXKWMRDGS-UHFFFAOYSA-N	COC1=C(O)C=CC(=C1)CCC(C)=O	68596.3	20311.7	66214.7	50369	50340.5	95902.4	125183	93816.7	74493.3	58606.4	95056.9	126542	59100.6	46594.9	59507.1	43870.4	35297.9	71900.8	171703	229405	249999	257980	270345	215744	169570	172094	177503	169451	99339.9	210858	1.41894e+06	1.76483e+06	1.87515e+06	1.88558e+06	1.67252e+06
POS_1246	[M+H]+	3-Amino-5-hydroxybenzoic acid	2.76776	0.0118562	1.74955e-08	154.049	3.984		Benzenoids	Benzene and substituted derivatives	Benzoic acids and derivatives	C7H7NO3	QPEJHSFTZVMSJH-UHFFFAOYSA-N	C1=C(C=C(C=C1C(=O)O)O)N	12951.8	4332.67	8610.02	3714.7	6250.59	7809.17	34932.4	17290.4	11302.8	14957	32859.9	15899.9	5698.39	11496.4	6320.37	4720.85	9150.03	5658.59	255119	232766	233540	180791	303516	191846	8238.18	13491.8	8838.53	8858.92	4142.13	26272.2	961646	875554	1.09608e+06	749755	1.10358e+06
POS_27899	[M+H]+	Narcissin	1.02993	2.9507	5.90466e-08	625.174	4.976		Phenylpropanoids and polyketides	Flavonoids	Flavonoid glycosides	C28H32O16	UIDGLYUNOUKLBM-GEBJFKNCSA-N	O=C1C(OC2OC(COC3OC(C)C(O)C(O)C3O)C(O)C(O)C2O)=C(OC=4C=C(O)C=C(O)C14)C=5C=CC(O)=C(OC)C5	147411	164026	149532	198998	175269	147935	70440.5	47828.3	79329.5	83941.4	83526.3	89516.1	145222	126091	162331	114507	157547	130619	105131	108401	95569.3	80650.3	87483.7	96463.7	214864	259503	214247	208777	201188	231464	71009.3	61887.2	77689.6	95318.9	85816.9
POS_5263	[M+Na]+	Thymidine	1.53584	0.120266	2.31854e-07	265.079	1.848	C00214	Nucleosides, nucleotides, and analogues	Pyrimidine nucleosides	Pyrimidine 2'-deoxyribonucleosides	C10H14N2O5	IQFYYKKMVGJFEH-XLPZGREQSA-N	CC1=CN([C@H]2C[C@@H]([C@@H](CO)O2)O)C(=O)N=C1O	94168.9	127345	139855	65960.2	88768.5	61924.6	88936.2	114499	50772.4	101629	98425.3	52262.5	101169	115551	106226	98021.1	123487	156682	127449	160158	128708	132952	147048	92519.4	32305.8	42050.3	41111.5	43139.7	21737.4	67241.8	330331	338555	353488	240282	393519
POS_4302	[M+H]+	N-(2,3-dihydroxybenzoyl)-L-serine	2.11978	0.0371801	3.90143e-07	242.066	3.732					C10H11NO6	VDTYHTVHFIIEIL-MDOHGIEYNA-N	O=C(O)C(NC(=O)C=1C=CC=C(O)C1O)CO	37580.2	994.336	1919.08	2395.88	4866.22	9123.43	25100.9	12499	10631.4	5399.91	17633.7	14241.8	3769.9	9853.21	1230.82	2950.23	7211.38	1614.32	89581.5	109513	108953	73125.6	83590.2	89299.4	13767.8	21498.6	29644	18705.7	10914	36651.1	496007	471567	642502	692276	742271
POS_3561	[M+H]+	5-[(3,4-dihydroxyphenyl)methyl]-1,3-oxazolidine-2,4-dione	6.0872	0.023626	5.01775e-07	224.056	3.732					C10H9NO5	SNEUKIVZGFXMHQ-SVGMAFHSNA-N	O=C1OC(C(=O)N1)CC2=CC=C(O)C(O)=C2	92009	12461.7	14158.3	11797.2	21670.6	27894.5	168282	83410.8	48893.6	28035.9	98215.9	73669	27037.9	64044.5	9804.96	18239.1	39226.2	12475.5	637651	787823	792528	581319	645702	529767	64917.8	123387	145409	75683.3	43741.5	226541	4.21176e+06	3.71453e+06	5.6331e+06	4.84698e+06	6.31923e+06
POS_326	[M+H]+	2-Acetylpyrrole	1.69227	0.172081	1.30593e-06	110.06	3.774					C6H7NO	IGJQUJNPMOYEJY-UHFFFAOYSA-N	O=C(C1=CC=CN1)C	9145.21	38881.1	6177.61	5980.1	6924.92	9245.55	26840.8	27509.2	15759.2	15851.1	23520.9	26572.7	7556.47	6861.57	11131.7	8077.33	5403.06	5576.23	57500.2	74980.4	92035.4	55325.8	81158.2	69972	85455.5	52331.3	65502.7	78654.3	57584.3	123159	393599	359785	476997	411695	445923
POS_27466	[M+Na]+	4-(3,4-Dihydroxyphenyl)-5-[(6-O-beta-D-xylopyranosyl-beta-D-glucopyranosyl)oxy]-7-methoxycoumarin	1.61951	0.480116	1.40436e-06	617.146	3.99		Phenylpropanoids and polyketides	Coumarins and derivatives	Coumarin glycosides	C27H30O15	GXDJGKMWLJOJFR-WUSKNVGPSA-N	O=C1OC2=CC(OC)=CC(OC3OC(COC4OCC(O)C(O)C4O)C(O)C(O)C3O)=C2C(=C1)C=5C=CC(O)=C(O)C5	143034	403951	287553	298999	172280	177798	151856	139278	142534	179107	127983	200649	428310	157641	308072	172990	360680	174516	204407	164672	208959	195084	201904	167631	303990	251313	341250	287248	326164	266844	674169	503226	609505	682571	657548
POS_3129	[M+H]+	Betalamic acid	4.19969	0.0470416	1.54815e-06	212.056	2.261					C9H9NO5	YQDKULBMDMPFLH-ORCRQEGFNA-N	O=CC=C1C=C(NC(C(=O)O)C1)C(=O)O	15450.6	8694.21	1954.79	1331.99	3084.75	11444.9	27513.4	14460.7	10134.3	7926.55	17238.2	26248.8	3735.58	8747.88	3510.74	5089.7	2716.8	1327.62	85661.4	111965	127548	74839.1	112414	94739.8	112400	118210	112300	95453.6	55479.4	176370	1.99249e+06	2.37977e+06	2.60577e+06	1.86132e+06	3.35194e+06
POS_2346	[M+H]+	2-(1-Phenylethyl)-3,6-Dihydro-2H-Pyran	2.854	0.286152	2.4797e-06	189.126	7.028					C13H16O	YZZCODTUVAVDER-AAEUAGOBSA-N	O1CC=CCC1C(C=2C=CC=CC2)C	2.51383e+06	53263.3	58478.3	167239	375190	1.21644e+06	751915	261384	970616	715399	437553	1.29765e+06	11634.1	123654	9941.92	22946.7	20381.7	15578	1.06799e+06	1.16297e+06	1.16775e+06	907044	969243	1.63959e+06	410601	323028	312792	292156	557561	576660	1.63047e+06	1.2428e+06	1.35697e+06	1.75974e+06	1.15438e+06
POS_2845	[M+H]+	2-Azaniumyl-3-(1H-indol-3-yl)propanoate	1.10944	4.69157	3.35867e-06	205.112	2.459		Organoheterocyclic compounds	Indoles and derivatives	Indolyl carboxylic acids and derivatives	C11H12N2O2	QIVBCDIJIAJPQS-UHFFFAOYSA-N	O=C(O)C(N)CC1=CNC=2C=CC=CC21	301448	239649	200848	81316.6	317197	258245	173924	264896	230970	811134	192474	584622	35510.8	16713.4	37684	30756	83157.8	31265.7	96152.2	63165.5	140887	57410.1	56716.2	121780	171144	184707	256768	275864	186956	231613	30007.5	44222.5	47742.1	71181.5	51913.9
POS_9745	[M+H]+	beta-Maltose	2.30464	0.412761	4.65129e-06	343.125	0.676		Organic oxygen compounds	Organooxygen compounds	Carbohydrates and carbohydrate conjugates	C12H22O11	GUBGYTABKSRVRQ-QUYVBRFLSA-N	OCC1OC(OC2C(O)C(O)C(O)OC2CO)C(O)C(O)C1O	328898	536139	254984	730554	593362	534275	1.25537e+06	1.31437e+06	1.72214e+06	1.43757e+06	1.84811e+06	1.43305e+06	300034	276330	321270	373554	222253	203365	1.31348e+06	1.39555e+06	1.26874e+06	1.08135e+06	1.25325e+06	1.54647e+06	556548	498165	415108	389142	641009	309979	1.15176e+06	860820	1.15887e+06	1.20652e+06	1.18173e+06
POS_10959	[M+NH4]+	Palatinose	4.59391	0.416137	6.51739e-06	360.151	0.674		Organic oxygen compounds	Organooxygen compounds	Carbohydrates and carbohydrate conjugates	C12H22O11	PVXPPJIGRGXGCY-TZLCEDOOSA-N	OCC1OC(OCC2OC(O)(CO)C(O)C2O)C(O)C(O)C1O	1.02825e+06	1.82533e+06	888548	2.6056e+06	1.96309e+06	1.88187e+06	5.04434e+06	5.24442e+06	7.09105e+06	5.72579e+06	7.47002e+06	5.38386e+06	1.17335e+06	1.08521e+06	1.22649e+06	1.45899e+06	946646	789809	4.49049e+06	4.70959e+06	4.22119e+06	3.31793e+06	4.20533e+06	5.56426e+06	2.28298e+06	1.98241e+06	1.6373e+06	1.5598e+06	2.57613e+06	1.28823e+06	4.69666e+06	3.36618e+06	4.62279e+06	4.8715e+06	4.73332e+06
POS_1138	[M+H]+	4-Hydroxymandelonitrile	1.02283	0.689018	6.85015e-06	150.054	1.22		Benzenoids	Phenols	1-hydroxy-2-unsubstituted benzenoids	C8H7NO2	HOOOPXDSCKBLFG-UHFFFAOYSA-N	N#CC(O)C1=CC=C(O)C=C1	322747	218189	283638	272561	295425	317869	407004	293458	406952	390740	361653	374867	259537	282202	297390	268385	227541	265354	413297	394383	429661	425294	389457	370122	246535	275649	300530	242764	278050	288242	386100	354142	425343	377856	417253
POS_27897	[M]+	Peonidin-3,5-O-di-beta-glucopyranoside	1.09111	2.59482	8.1702e-06	625.172	4.264	C16289	Phenylpropanoids and polyketides	Flavonoids	Flavonoid glycosides	C28H33O16	IPVSUYLZIAYTOK-DPOJTEBASA-O	OC=1C=C(OC2OC(CO)C(O)C(O)C2O)C=3C=C(OC4OC(CO)C(O)C(O)C4O)C(=[O+]C3C1)C=5C=CC(O)=C(OC)C5	44879.6	340046	230362	100935	84927.5	36886.9	23737.9	41901	21062.3	32759.9	26348.8	30034.9	278953	172654	337359	254379	697282	377567	25358.3	25570.8	36695.2	28605.3	22840.8	24061.3	316724	200106	302414	241589	273484	303512	106737	94599	109525	118919	130476
POS_262	[M]+	Choline	8.66725	0.552743	1.12248e-05	104.106	0.663	C00114	Organic nitrogen compounds	Organonitrogen compounds	Quaternary ammonium salts	C5H14NO	OEYIOHPDSNJKLS-UHFFFAOYSA-N	C[N+](C)(C)CCO	2.08276e+07	1.22927e+07	1.32066e+07	1.39825e+07	1.71966e+07	1.86737e+07	1.9537e+07	1.31813e+07	1.72586e+07	1.63053e+07	1.67674e+07	1.87952e+07	1.23926e+07	1.37376e+07	1.1982e+07	1.26612e+07	1.3366e+07	1.29259e+07	1.75389e+07	1.9008e+07	1.98936e+07	1.86228e+07	1.78575e+07	1.93527e+07	9.71587e+06	1.17618e+07	1.06417e+07	9.58218e+06	1.25851e+07	1.43262e+07	2.11538e+07	1.95304e+07	2.08017e+07	1.77074e+07	2.42147e+07
POS_4665	[M+H]+	Methaqualone	3.3715	1.46727	1.48785e-05	251.126	5.387		Organoheterocyclic compounds	Diazanaphthalenes	Benzodiazines	C16H14N2O	JEYCTXHKTXCGPB-UHFFFAOYSA-N	O=C1C=2C=CC=CC2N=C(N1C=3C=CC=CC3C)C	4.9047e+06	883947	1.80826e+06	2.15966e+06	3.28172e+06	5.65312e+06	5.90076e+06	4.88546e+06	6.97199e+06	6.34633e+06	6.12068e+06	8.38029e+06	104850	1.19938e+06	234774	738309	394954	302868	7.71096e+06	6.53517e+06	7.58472e+06	7.7767e+06	7.89617e+06	8.086e+06	5.82908e+06	4.98086e+06	5.46393e+06	5.9809e+06	5.08415e+06	6.37614e+06	3.6394e+06	3.81743e+06	3.92403e+06	3.91036e+06	3.66198e+06
POS_9459	[M+H]+	Gerberinside	1.60634	2.41387	1.67448e-05	339.107	4.555		Phenylpropanoids and polyketides	Coumarins and derivatives	Coumarin glycosides	C16H18O8	DXBGTODWNFZHCD-LMXXTMHSSA-N	CC1=CC=CC2=C1C(=CC(=O)O2)O[C@H]3[C@@H]([C@H]([C@@H]([C@@H](CO)O3)O)O)O	571380	298870	438489	470964	650438	690684	368980	254422	353115	476983	368903	523025	201252	284318	208239	266383	416389	229171	291835	271533	258393	202125	202189	289741	484875	769835	675685	654176	616352	678688	243939	175676	261062	298287	398927
POS_577	[M+H]+	5-Hydroxymethylfurfural	1.0273	0.611636	2.42062e-05	127.037	0.667					C6H6O3	NOEGNKMFWQHSLB-UHFFFAOYSA-N	C1=C(OC(=C1)C=O)CO	236042	216549	212138	279418	257504	265976	428754	352531	516066	458264	541257	448969	181628	191282	176292	188454	152717	157539	459113	445847	460558	389034	500814	461281	211313	208133	198879	182124	249456	177215	326479	278479	369223	322202	337902
POS_846	[M+H]+	Trigonelline	1.29614	0.064875	2.48814e-05	138.054	2.434	C01004	Alkaloids and derivatives			C7H7NO2	WWNNZCOKKKDOPX-UHFFFAOYSA-N	C[N+]1=CC(=CC=C1)C(=O)[O-]	6496.56	6938.63	12391.6	17023.7	17266.6	19338.3	11750.3	3611.7	18300.7	23336	6302.56	7558.49	6933.73	3705.39	8428.89	3892.47	9637.29	4632.27	9941.47	4154.18	19486.5	12665.7	18609.5	15255.4	13232.5	16133.5	14472.3	13175	9680.58	25277	203418	247398	293094	158910	346151
POS_10182	[M+Na]+	Avocadyne 1-acetate	1.18721	0.389789	2.75077e-05	349.234	9.496		Lipids and lipid-like molecules	Fatty Acyls	Fatty alcohols	C19H34O4	JAKAZHIACKJNNB-UHFFFAOYSA-N	O=C(OCC(O)CC(O)CCCCCCCCCCCC#C)C	184996	10138.1	41402.5	54716.1	100067	77507.5	193475	75351.8	187632	193291	168544	229448	25942.3	48376.8	16762.6	32316.8	6750.52	28823.7	189196	214275	234398	215219	199838	256675	126132	116538	87854.4	100357	120113	142770	258302	242887	393104	282765	263222
POS_7055	[M+H]+	Flunixin	1.4435	0.15674	2.98368e-05	297.093	3.956		Benzenoids	Benzene and substituted derivatives	Trifluoromethylbenzenes	C14H11F3N2O2	NOOCSNJCXJYGPE-UHFFFAOYSA-N	CC1=C(C=CC=C1C(F)(F)F)NC2=NC=CC=C2C(=O)O	62051.9	23591.7	26685	28981.4	65132.5	90225.7	120892	100656	124426	133361	130574	128048	13508.8	33093	11344.7	28447.5	31416.1	11786.8	218565	175644	268632	277248	318569	295623	42405.6	42275.1	42465.7	40615.2	72618.6	60199.9	224605	260023	321857	319806	488414
POS_23306	[M+Na]+	[(1aR,1bS,2S,5aS,6R,6aS)-5a-hydroxy-1a-methyl-2-[(2S,3R,4S,5S,6R)-3,4,5-trihydroxy-6-(hydroxymethyl)oxan-2-yl]oxy-1b,2,6,6a-tetrahydrooxireno[1,2]cyclopenta[4,5-b]pyran-6-yl] (2E,6S)-6-hydroxy-2,6-dimethylocta-2,7-dienoate	1.45919	0.339755	3.2508e-05	551.208	4.357		Lipids and lipid-like molecules	Prenol lipids	Terpene glycosides	C25H36O12	PRWWZXHOHQRKDQ-SVDQWWJBSA-N	C=C[C@](C)(CC/C=C(\C)/C(=O)O[C@@H]1[C@H]2[C@@](C)([C@H]3[C@@H](OC=C[C@]31O)O[C@H]4[C@@H]([C@H]([C@@H]([C@@H](CO)O4)O)O)O)O2)O	134769	67038.1	97859.9	113815	137952	160743	199976	157299	176280	186169	176539	202786	71415.5	61899.4	67153.4	75879.7	95494.5	60391	192387	239304	208629	198402	226540	394165	183560	150206	96353.2	173529	174274	111320	457464	426920	485232	273161	424639
POS_8671	[M+Na]+	Ent-17-Hydroxy-16beta-kauran-19-al	1.95116	0.468165	4.23093e-05	327.23	9.267		Lipids and lipid-like molecules	Prenol lipids	Diterpenoids	C20H32O2	ACXLVKYMISNUFD-UHFFFAOYSA-N	CC1(CCCC2(C)C1CCC34CC(CO)C(CCC23)C4)C=O	627615	226116	243272	383758	463329	668158	743437	388393	855749	820433	946937	785689	160327	262137	116312	201403	171660	143240	581191	778264	697772	702399	746391	794670	333685	400992	486543	306436	520961	491328	1.02585e+06	713285	939906	730077	1.033e+06
POS_13242	[M+H]+	4,9,13-trimethyl-15-(2,6,6-trimethylcyclohex-1-en-1-yl)pentadeca-2,4,6,8,10,12,14-heptaenoic acid	1.96497	0.602135	5.37664e-05	393.277	10.492					C27H36O2	VIAXZJZCXWZOOV-KSMLSKHQSA-N	O=C(O)C=CC(=CC=CC=C(C=CC=C(C=CC1=C(C)CCCC1(C)C)C)C)C	884373	562619	507909	619109	588174	701630	866786	550316	1.00779e+06	1.09066e+06	1.35251e+06	1.11957e+06	611929	551275	390525	484171	469020	412891	707474	797733	783518	870097	991228	1.07646e+06	757906	731654	754858	612619	825745	731661	1.34805e+06	973044	1.17603e+06	1.12682e+06	1.28242e+06
POS_12222	[M+H]+	10'-Apo-beta-caroten-10'-al	4.15085	0.566018	6.19258e-05	377.283	12.228					C27H36O	PJEHRCCPERVGEC-AMANCMKTSA-N	O=CC=CC(=CC=CC=C(C=CC=C(C=CC1=C(C)CCCC1(C)C)C)C)C	3.23938e+06	673158	984673	1.26643e+06	1.87448e+06	2.82061e+06	1.8737e+06	1.63756e+06	2.03356e+06	1.57366e+06	1.66732e+06	2.30038e+06	681372	1.82605e+06	777471	1.13146e+06	973471	984706	3.46788e+06	4.09836e+06	3.3724e+06	3.34568e+06	3.50497e+06	4.0711e+06	2.27436e+06	2.32251e+06	2.89597e+06	2.03176e+06	3.30996e+06	3.568e+06	5.26128e+06	4.31186e+06	4.71771e+06	5.54084e+06	4.63803e+06
POS_11208	[M+H]+	2-Methoxy-4-pentadecylbenzoic acid	1.07321	0.271178	6.73001e-05	363.289	11.534		Benzenoids	Benzene and substituted derivatives	Benzoic acids and derivatives	C23H38O3	HDGBHYXZLPCUJI-UHFFFAOYSA-N	CCCCCCCCCCCCCCCC1=CC=C(C(=C1)OC)C(=O)O	53384.3	13755.1	22047.4	26260.4	32146.3	38622.1	54757.4	34825	54501.2	43724.3	33797.8	40593.4	12936.3	10274	14346.2	18682.9	12965.4	10079.6	60320.3	63981.7	60065.8	43889.2	69204.7	57580.9	53209.7	67637	46935.4	64488.8	52103.5	56605.4	199588	144437	312229	181412	194298
POS_15574	[M+Na]+	[1-(3,4-Dihydroxy-5-methoxyphenyl)-7-(3,4-dihydroxyphenyl)heptan-3-yl] acetate	1.38357	2.50332	6.98082e-05	427.168	3.447		Phenylpropanoids and polyketides	Diarylheptanoids	Linear diarylheptanoids	C22H28O7	ISMTYWQWKQRTNM-UHFFFAOYSA-N	CC(=O)OC(CCCCC1=CC=C(C(=C1)O)O)CCC2=CC(=C(C(=C2)O)O)OC	514799	320047	343533	422333	343446	435719	302477	350301	354771	327869	361799	381046	225418	350267	283401	416978	286387	162326	464501	484744	497827	493412	508114	486126	466493	345509	455200	428017	484795	643476	227352	193729	162609	211420	218189
POS_10380	[M+H]+	(2R,3S,5R)-2-[6-[[(1S,2S)-2-Hydroxycyclopentyl]amino]-9-purinyl]-5-(hydroxymethyl)oxolane-3,4-diol	1.04831	0.20079	7.10558e-05	352.161	1.883		Nucleosides, nucleotides, and analogues	Purine nucleosides		C15H21N5O5	GYWXTRVEUURNEW-QPIWWKSXSA-N	OCC1OC(N2C=NC=3C(=NC=NC32)NC4CCCC4O)C(O)C1O	278237	6223.77	8230.17	13650.2	23691.4	113523	69650.8	16746.1	87813.3	44650	39509.7	118725	1957.36	7787.93	2649.25	3472.97	5193.14	1471.01	123351	154154	147405	110704	108414	255817	32335.2	25685.7	27792.5	22080.6	57616.6	52825.5	210467	142944	157980	261002	115523
POS_21269	[M-H2O+H]+	6-(Diaminomethylideneamino)-2-[[(4E,6E,12E,14E)-3-hydroxy-2-(hydroxymethyl)-8,10,16-trimethyloctadeca-4,6,12,14-tetraenoyl]amino]hexanoic acid	1.07135	0.769349	7.47508e-05	517.386	12.467		Organic acids and derivatives	Carboxylic acids and derivatives	Amino acids, peptides, and analogues	C29H50N4O5	QOXHBQOXXZSKON-MBGQFZTNSA-N	CCC(C)/C=C/C=C/CC(C)CC(C)/C=C/C=C/C(C(CO)C(=NC(CCCCNC(=N)N)C(=O)O)O)O	572254	434319	355718	518019	455012	495162	527462	360767	571824	476152	500655	498798	365906	466494	439404	428707	513064	373325	518649	526117	552560	484267	479820	620768	450528	400222	491455	423562	444026	493648	631033	540619	597288	613745	582427
POS_10638	[M+Na]+	(2R,3S,4S,5R,6S)-2-(hydroxymethyl)-6-[4-(hydroxymethyl)-1-propan-2-ylcyclohex-3-en-1-yl]oxyoxane-3,4,5-triol	1.25526	2.33731	8.78902e-05	355.171	5.191		Lipids and lipid-like molecules	Prenol lipids	Terpene glycosides	C16H28O7	WBDMFFSFFQSHFV-MUGRSDNVSA-N	CC(C)C1(CC=C(CC1)CO)O[C@H]2[C@@H]([C@H]([C@@H]([C@@H](CO)O2)O)O)O	185442	85536.8	178896	91840.3	174070	180541	354623	332965	358739	356767	279501	360872	49278.6	77522	43746.8	65528.9	53076	20079.2	297581	299485	309344	369409	470791	304009	333749	354041	538291	436807	460402	346100	137302	200687	213384	113572	216500
POS_14806	[M+H]+	2,3-dimethyl-5-(3,7,11,15-tetramethylhexadec-2-en-1-yl)cyclohexa-2,5-diene-1,4-dione	1.57313	1.70667	9.74592e-05	415.353	12.273					C28H46O2	ZPVFWTSVFVOTQH-HRDITHNBNA-N	O=C1C=C(C(=O)C(=C1C)C)CC=C(C)CCCC(C)CCCC(C)CCCC(C)C	505355	584468	607683	553703	384342	344407	597462	543844	416574	802375	923389	1.15749e+06	495162	421382	506474	400271	356779	445225	384591	320840	419991	409508	351694	579660	836646	858689	1.07607e+06	876437	884925	878147	517720	448391	388389	510847	573375
POS_11284	[M+Na]+	Sucrose	3.278	0.457598	0.000104962	365.107	0.696	C00089	Organic oxygen compounds	Organooxygen compounds	Carbohydrates and carbohydrate conjugates	C12H22O11	CZMRCDWAGMRECN-UGDNZRGBSA-N	C([C@@H]1[C@H]([C@@H]([C@H]([C@H](O1)O[C@@]2(CO)[C@H]([C@@H]([C@@H](CO)O2)O)O)O)O)O)O	381023	838444	339090	1.2256e+06	652379	596916	1.64932e+06	1.86195e+06	2.69098e+06	1.94362e+06	2.92598e+06	2.20451e+06	641015	495562	594126	706823	630615	404587	1.91584e+06	1.74336e+06	1.74874e+06	1.31342e+06	1.8634e+06	2.02315e+06	1.4737e+06	1.23559e+06	923455	1.06164e+06	1.57599e+06	741577	3.24067e+06	2.07764e+06	2.46746e+06	2.81682e+06	2.09317e+06
POS_10442	[M+H]+	Gri+D35:D102seofulvin	1.32126	2.58045	0.000110223	353.084	0.653	C06686	Organoheterocyclic compounds	Benzofurans		C17H17ClO6	DDUHZTYCFQRHIY-RBHXEPJQSA-N	C[C@@H]1CC(=O)C=C([C@]12C(=O)C3=C(C=C(C(=C3O2)Cl)OC)OC)OC	387938	629604	641174	591685	497401	450646	401452	245341	374036	426166	327698	340612	653143	440833	586864	545752	581593	410456	214730	236335	278615	265978	232899	245369	377529	344506	438984	337294	576712	318523	154020	147980	155296	175882	152334
POS_7838	[M+H]+	3-(10-Phenyldecyl)Phenol	2.95275	0.557575	0.000111542	311.238	11.453					C22H30O	RZNASAROZKRKEJ-UHFFFAOYSA-N	OC1=CC=CC(=C1)CCCCCCCCCCC=2C=CC=CC2	2.22868e+06	270844	500183	673395	1.04555e+06	1.59355e+06	817087	540104	979589	720671	778948	1.25393e+06	262621	1.1368e+06	310064	590772	436237	457582	1.8978e+06	2.29299e+06	1.93014e+06	1.87098e+06	1.85152e+06	2.29444e+06	894605	1.18511e+06	1.53474e+06	992859	1.65067e+06	2.0026e+06	2.50287e+06	2.29416e+06	2.5306e+06	2.56262e+06	2.44135e+06
POS_19262	[M+Na]+	Thalictricoside	1.13333	0.376317	0.000119336	484.135	3.885		Organic oxygen compounds	Organooxygen compounds	Carbohydrates and carbohydrate conjugates	C19H27NO12	ZHVLPKFAODFQST-BMVMOQKNSA-N	O=N(=O)CCC1=CC=C(OC2OC(COC3OCC(O)C(O)C3O)C(O)C(O)C2O)C=C1	71872.7	22205.3	51301.3	14782.3	41361.7	42816.6	19606.2	45064	16935.6	29703.4	19354.2	42803.5	7473.25	13880.7	2039.28	7582.45	9585.04	11217.1	19780.9	15388.2	17143.2	11366.3	7918.41	17287.3	130415	57390.2	118554	109287	70496	160408	345030	347204	211380	328300	255641
POS_2079	[M+H]+	D-Glucosamine	1.50073	0.601873	0.000121344	180.086	0.661	C00329	Organic oxygen compounds	Organooxygen compounds	Carbohydrates and carbohydrate conjugates	C6H13NO5	MSWZFWKMSRAUBD-IVMDWMLBSA-N	N[C@H]1C(O)O[C@H](CO)[C@@H](O)[C@@H]1O	634518	508547	608640	636493	603595	662786	916675	757790	1.00054e+06	887143	1.03973e+06	917834	470197	484388	415038	449764	377263	411609	1.12912e+06	1.10195e+06	1.10459e+06	1.01356e+06	1.24287e+06	1.00168e+06	449352	429734	431497	405888	492529	418592	704640	601371	845907	623403	713359
POS_14310	[M+Na]+	4-[4-(beta-D-Glucopyranosyloxy)-2-hydroxy-2,6,6-trimethylcyclohexylidene]-3-buten-2-one	1.4518	5.13841	0.000133688	409.181	4.408		Lipids and lipid-like molecules	Prenol lipids	Terpene glycosides	C19H30O8	OSUSRWMGHUUXBY-OHWUEDFNSA-N	CC(=O)C=C=C1C(C)(C)CC(CC1(C)O)O[C@H]2[C@@H]([C@H]([C@@H]([C@@H](CO)O2)O)O)O	320072	654833	465867	342366	200822	195512	151859	86415.6	107440	114616	103524	73297.3	247173	145408	203897	162565	331293	69439.5	53057.8	36587.1	47398.8	39772.6	34956.8	60152.4	422448	297957	352962	385252	548088	192129	96014.7	65394.6	61565.4	75006.1	75802.7
POS_12504	[M+H]+	Persin	1.39036	0.535819	0.000198253	381.297	10.929					C23H40O4	IBDVBNUJEGRVQN-NQLNTKRDNA-N	O=C(OCC(O)CC(=O)CCCCCCCC=CCC=CCCCCC)C	450874	66698	77106.4	168800	194794	279865	493095	299615	571218	514298	394222	575835	79942.1	66158.3	67767	97459.5	120858	75951.7	549809	418420	463637	435907	583966	660881	236159	288086	201440	260146	389686	288913	547506	413261	515540	649456	458379
POS_1554	[M+H]+	Phenethyl acetate	1.16382	1.56291	0.000212885	165.09	12.572	C12303	Benzenoids	Benzene and substituted derivatives		C10H12O2	MDHYEMXUFSJLGV-UHFFFAOYSA-N	O=C(OCCC=1C=CC=CC1)C	635184	745326	582792	603760	608631	601908	796399	653831	764934	881688	771851	955859	576495	411068	764420	633966	671737	572879	535494	530072	589952	647253	642432	605330	599487	453823	553802	602775	704730	543118	361123	314509	399695	346460	407620
POS_9339	[M+H-H2O]+	12,19,20-Trihydroxy-14-methylenegeranylnerol	5.24782	0.409273	0.000230289	337.272	13.061					C21H38O4	GNDMMQFAFXCKOZ-HQNHMHSFNA-N	OCC=C(CO)CCCC(CO)CCC=C(C)C(O)CC(=C)C(C)C	2.9009e+06	1.73107e+06	1.05859e+06	970258	2.52412e+06	3.14497e+06	3.40841e+06	3.01113e+06	4.69851e+06	4.01011e+06	2.98046e+06	3.61223e+06	1.19892e+06	1.9466e+06	816412	1.24857e+06	1.88665e+06	1.30416e+06	5.74787e+06	6.58486e+06	3.84615e+06	5.68683e+06	7.07953e+06	8.5415e+06	2.71624e+06	2.08258e+06	3.24101e+06	1.6035e+06	2.19875e+06	3.20029e+06	6.08585e+06	5.0767e+06	7.32657e+06	5.51691e+06	8.29363e+06
POS_24648	[M+Na]+	Sibiricose A6	1.05613	2.60393	0.00027849	571.165	2.755		Phenylpropanoids and polyketides	Cinnamic acids and derivatives	Hydroxycinnamic acids and derivatives	C23H32O15	WTCVROXOIQEIRC-IBVGEFGBSA-N	COC1=CC(=CC(=C1O)OC)/C=C/C(=O)O[C@H]2[C@@H]([C@@H](CO)O[C@@]2(CO)O[C@@H]3[C@@H]([C@H]([C@@H]([C@@H](CO)O3)O)O)O)O	942665	370678	345098	1.07154e+06	919919	880326	417517	359944	585309	545350	325616	849399	154825	191618	165134	269628	441318	67195.5	1.22596e+06	1.0801e+06	1.27947e+06	1.00485e+06	946903	1.55553e+06	267089	199314	336810	379636	268158	221143	75553.3	60432.5	117238	134951	153730
POS_2809	[M+H]+	4-methyl-7-ethylaminocoumarin	2.52726	3.87699	0.000284393	204.102	2.798		Phenylpropanoids and polyketides	Coumarins and derivatives		C12H13NO2	OTNIKUTWXUODJZ-UHFFFAOYSA-N	CCNC1=CC2=C(C=C1)C(=CC(=O)O2)C	6.10485e+06	397927	2.39434e+06	307218	1.62899e+06	1.34194e+06	1.82093e+06	6.73531e+06	2.09009e+06	5.34459e+06	1.009e+06	4.89592e+06	149654	53558.7	98562.5	92172.2	532427	64392.2	678399	243573	361097	224752	333304	622285	1.17818e+06	1.49e+06	1.07264e+06	694308	1.78797e+06	1.67711e+06	401946	229105	324050	537567	437934
POS_27106	[M+H]+	(S)-7-(((2-O-6-Deoxy-alpha-L-mannopyranosyl)-beta-D-glucopyranosyl)oxy)-2,3-dihydro-5-hydroxy-2-(3-hydroxy-4-methoxyphenyl)-4H-1-benzopyran-4-one	2.17521	0.604038	0.00029175	611.461	11.706		Phenylpropanoids and polyketides	Flavonoids	Flavonoid glycosides	C28H34O15	ARGKVCXINMKCAZ-UZRWAPQLSA-N	COC1=CC=C(C=C1O)[C@@H]2CC(=O)C3=C(O)C=C(O[C@@H]4O[C@H](CO)[C@@H](O)[C@H](O)[C@H]4O[C@@H]5O[C@@H](C)[C@H](O)[C@@H](O)[C@H]5O)C=C3O2	1.99024e+06	571144	624479	789882	987331	1.54021e+06	1.3223e+06	805228	1.56669e+06	1.3907e+06	1.24289e+06	1.7564e+06	454965	648535	460045	547038	461445	346378	1.28629e+06	1.53826e+06	1.36652e+06	1.17081e+06	1.21958e+06	1.91383e+06	847951	786857	894372	713125	1.1637e+06	1.09283e+06	1.45926e+06	1.45119e+06	1.67981e+06	1.16028e+06	1.66322e+06
POS_38557	[M]+	Chlorophyll b from Chlorella	2.57225	0.366351	0.000311986	907.463	10.39		Organoheterocyclic compounds	Tetrapyrroles and derivatives	Chlorins	C55H70MgN4O6	MSLKMRUEVOYOOZ-FCFLHPMBSA-L	[Mg++].CCC1=C(C=O)C2=NC1=CC3=C(C)C4=C([N-]3)C(=C5N=C(C=C6[N-]C(=C2)C(=C6C)C=C)C(C)C5CCC(=O)OCC=C(C)CCCC(C)CCCC(C)CCCC(C)C)C(C(=O)OC)C4=O	268235	229874	492790	388063	685558	275707	236301	351903	241394	242087	385712	226821	111206	752930	124093	341946	210722	159205	497358	602801	468896	354748	418113	337204	346159	448623	944752	346578	415489	567052	1.53597e+06	1.4665e+06	1.47959e+06	818454	1.81035e+06
POS_11497	[M+H]+	(+)-Plumosol	1.27308	0.503958	0.000350387	367.282	10.047					C22H38O4	SUHBMXFJOWKXEV-JTLGSCDLNA-N	O=C(OCC=C(C)CCC1C(O)(C)CCC2C(C)(CO)CCCC12C)C	358290	52444.6	49789.8	128889	142379	215352	329204	199950	405971	348193	279690	371211	55161.9	61800.2	45614.9	65929.5	79906.5	57763.7	369413	308193	317794	321296	442519	461511	188172	207362	174915	197848	273501	210248	485627	298431	373576	546725	376178
POS_6925	[M+H]+	Pramocaine	1.11881	0.66944	0.00047656	294.203	7.915		Benzenoids	Phenol ethers		C17H27NO3	DQKXQSGTHWVTAD-UHFFFAOYSA-N	CCCCOC1=CC=C(C=C1)OCCCN2CCOCC2	398750	85304.1	109312	126239	161412	314738	225743	248136	307918	250672	305691	411730	54741.1	122808	63183.2	80898.1	64322.3	51114.1	464120	336554	352852	394390	333900	380034	265587	265048	349051	313498	359935	354405	536888	383131	542406	432127	490594
POS_2950	[M+H]+	1,4a,5,7a-Tetrahydro-8-oxo-1,5-(epoxymethano)cyclopenta[c]pyran-3-carboxamide	3.07039	0.312925	0.000496872	208.06	3.617		Organoheterocyclic compounds	Lactones	Delta valerolactones	C10H9NO4	NBVNAFAEYGKTPJ-UHFFFAOYSA-N	NC(=O)C1=CC2C3C=CC2C(=O)OC3O1	259703	425371	339530	233218	184929	206950	438698	282070	329614	203412	265460	337541	637168	433002	548568	385254	614801	210186	346610	552460	638574	465989	371459	355422	518293	392892	779374	301193	744740	744382	1.56235e+06	1.50302e+06	1.99928e+06	1.81358e+06	2.93524e+06
POS_15314	[M+Na]+	Bonactin	1.27041	2.83746	0.000601928	423.234	6.477		Organic acids and derivatives	Carboxylic acids and derivatives	Dicarboxylic acids and derivatives	C21H36O7	JZCRGJSEBZCNAR-UHFFFAOYSA-N	O=C(O)C(C)C1OC(CC1)CC(OC(=O)C(C)C2OC(CC2)CC(O)CC)C	382482	118364	198442	127600	247952	436037	612999	495171	641867	713055	578199	633902	76753.7	114299	76297.8	84401	54460.9	53488.1	452897	352165	422973	406259	453517	520239	333093	246104	345431	288307	571493	335739	121776	114561	140088	138892	117215
POS_7531	[M+H]+	Cyclic cmp	3.04648	4.51598	0.000630365	306.278	12.141		Organic oxygen compounds	Organooxygen compounds	Carbohydrates and carbohydrate conjugates	C9H12N3O7P	WCPTXJJVVDAEMW-XVFCMESISA-N	NC1=NC(=O)N(C=C1)[C@@H]2O[C@@H]3CO[P](O)(=O)O[C@H]3[C@H]2O	310374	355104	249975	420934	344785	443012	517209	248784	397092	428946	309749	492096	194611	111763	249628	263861	231974	149423	465785	502217	520477	362275	524078	551629	2.25982e+06	866814	1.54152e+06	1.34027e+06	2.76084e+06	1.75378e+06	331178	454637	466307	195202	502350
POS_3987	[M+H]+	4-(2-Ethyl-6-methylphenyl)-5-methylmorpholin-3-one	1.45024	0.0325505	0.000654959	234.148	4.805		Organoheterocyclic compounds	Oxazinanes	Morpholines	C14H19NO2	DVBDYPDVNRJKNJ-UHFFFAOYSA-N	CCC1=C(C(=CC=C1)C)N2C(C)COCC2=O	15714.1	5451.31	5893.87	11049.9	14387	16636.1	278885	210216	362189	535566	484080	63859.7	5502.91	7506.04	5218.88	4242.74	6889	11821.6	34123.7	36148.8	42776.5	56214.4	82725.7	52738.6	9177.88	9001.51	8734.7	8048.47	8661.61	12569	499526	244763	205514	424135	200566
POS_15637	[M+H]+	(6beta,22E)-6-Hydroxystigmasta-4,22-dien-3-one	2.97397	0.43822	0.000816612	427.355	12.389					C29H46O2	FFKIQLXJMQUBQZ-CMDGGOBGNA-N	O=C1C=C2C(O)CC3C(CCC4(C)C(CCC34)C(C=CC(CC)C(C)C)C)C2(C)CC1	1.39496e+06	625258	795774	800173	1.03578e+06	1.21582e+06	1.78699e+06	1.21533e+06	1.69136e+06	1.70119e+06	2.09558e+06	1.5557e+06	1.01646e+06	3.48515e+06	744408	1.56135e+06	807246	1.94387e+06	3.12424e+06	3.24303e+06	2.38474e+06	2.96142e+06	3.27633e+06	2.57572e+06	538891	1.18902e+06	1.06726e+06	664947	625480	1.42367e+06	1.46196e+06	1.72189e+06	2.33142e+06	2.77409e+06	1.85856e+06
POS_24000	[M+Na]+	(+)-Cycloolivil glucoside	3.00015	0.534376	0.000842648	561.194	3.977		Lignans, neolignans and related compounds	Lignan glycosides		C26H34O12	CBHWSKLIWKFSRU-MNAFQOMLSA-N	COC1=CC2=C(C=C1O)[C@@H]([C@@H](CO)[C@](O)(CO)C2)C3=CC=C(O[C@@H]4O[C@H](CO)[C@@H](O)[C@H](O)[C@H]4O)C(=C3)OC	2.33598e+06	4.0281e+06	3.39721e+06	3.47168e+06	3.86308e+06	2.60055e+06	2.47716e+06	2.7674e+06	2.15632e+06	2.40324e+06	3.75631e+06	3.00465e+06	4.62511e+06	4.57498e+06	4.53169e+06	4.22205e+06	4.13289e+06	5.14724e+06	6.88923e+06	6.9534e+06	5.51999e+06	5.47126e+06	6.61959e+06	5.5791e+06	1.15363e+06	1.76506e+06	1.35917e+06	1.55614e+06	937090	1.40195e+06	2.31989e+06	2.42144e+06	3.59181e+06	1.97863e+06	2.48854e+06
POS_15506	[M+Na]+	Azoxystrobin	2.05942	0.0754027	0.00088268	426.1	3.739		Benzenoids	Benzene and substituted derivatives	Phenyl-beta-methoxyacrylates	C22H17N3O5	WFDXOXNFNRHQEC-GHRIWEEISA-N	CO/C=C(\C1=C(C=CC=C1)OC2=CC(=NC=N2)OC3=C(C=CC=C3)C#N)/C(=O)OC	124978	5510.88	4050.2	5753.87	14497.8	27325.9	18027.5	10892.4	20474.8	7466.12	16516.9	24465.3	9021.62	9134.48	3270.04	3658.3	15238	2384.22	40867.6	47005.6	51274.8	30582.3	25787.4	78417.6	42034.5	42896.7	59864.5	55465.5	36084.9	53037.9	418142	352673	635422	1.11514e+06	905997
POS_30611	[M+Na]+	2-Hydroxy-1-[2-(hydroxymethyl)-2-[[3,4,5-trihydroxy-6-(hydroxymethyl)oxan-2-yl]oxymethyl]cyclopropyl]-2-(1,3,11,16-tetrahydroxy-10,13-dimethyl-2,3,4,7,8,9,11,12,14,15,16,17-dodecahydro-1H-cyclopenta[a]phenanthren-17-yl)propan-1-one	1.17382	0.391583	0.000896943	679.328	7.753		Lipids and lipid-like molecules	Steroids and steroid derivatives	Steroidal glycosides	C33H52O13	WCVDAMPGHVHGQY-UHFFFAOYSA-N	CC12CC(C3C(CC=C4CC(CC(C43C)O)O)C2CC(C1C(C)(C(=O)C5CC5(CO)COC6C(C(C(C(CO)O6)O)O)O)O)O)O	200715	73839.7	101326	144578	289923	249445	205391	175174	273378	237130	263733	244157	18853.8	118001	25937.6	76533.2	24199	22199.1	295652	402479	342760	244016	310346	286902	107982	124261	127815	92731	116879	142156	282599	280092	367597	140805	419189
POS_13123	[M+H]+	Dioctyl phthalate	1.10635	1.36365	0.00101793	391.281	11.643		Benzenoids	Benzene and substituted derivatives	Benzoic acids and derivatives	C24H38O4	MQIUGAXCHLFZKX-UHFFFAOYSA-N	O=C(OCCCCCCCC)C=1C=CC=CC1C(=O)OCCCCCCCC	599082	750195	752498	676170	482763	453475	618951	638560	477310	534493	534975	505031	738029	699374	641109	616815	647498	505413	604408	560661	526419	526989	611219	623001	939679	847945	780622	731742	755275	917122	599762	643009	728427	548211	630768
POS_24256	[M+H]+	Normetanephrine	2.04437	0.653265	0.00105933	565.153	4.114		Phenylpropanoids and polyketides	Flavonoids	Flavonoid glycosides	C26H28O14	MMDUKUSNQNWVET-VYUBKLCTSA-N	C1[C@@H]([C@@H]([C@H]([C@@H](O1)C2=C3C(=C(C(=C2O)[C@H]4[C@@H]([C@H]([C@@H]([C@H](O4)CO)O)O)O)O)C(=O)C=C(O3)C5=CC=C(C=C5)O)O)O)O	1.70041e+06	2.29719e+06	1.93107e+06	1.67765e+06	1.80498e+06	1.89007e+06	1.95431e+06	1.30092e+06	1.83966e+06	2.19548e+06	1.88717e+06	1.85249e+06	2.18991e+06	1.61994e+06	2.17899e+06	1.52109e+06	1.63055e+06	1.55947e+06	1.85323e+06	2.01711e+06	2.18712e+06	1.91426e+06	1.97406e+06	1.88058e+06	854193	1.08097e+06	1.22749e+06	905677	926345	1.06506e+06	1.46238e+06	1.15402e+06	1.57869e+06	1.81038e+06	1.8243e+06
POS_15505	[M+Na]+	Ochratoxin A	1.2184	0.673196	0.00127361	426.08	3.639	C09955	Phenylpropanoids and polyketides	Ochratoxins and related substances		C20H18ClNO6	RWQKHEORZBHNRI-BMIGLBTASA-N	C[C@@H]1CC2=C(C(=C(C=C2Cl)C(=N[C@@H](CC3=CC=CC=C3)C(=O)O)O)O)C(=O)O1	115343	65308	47050.6	37127.8	54366.2	72145.5	86257	84215.2	81291.8	37516.3	63969.7	88973	70105.7	38479.9	41490.9	20969.5	45214.3	6450.4	103926	138384	136248	111364	103184	106870	469115	293006	464050	321663	419477	469130	562941	595944	615349	573251	743438
POS_26976	[M+H]+	Diosmin	1.30584	1.48092	0.00147145	609.411	11.95		Phenylpropanoids and polyketides	Flavonoids	Flavonoid glycosides	C28H32O15	GZSOSUNBTXMUFQ-YFAPSIMESA-N	COC1=C(O)C=C(C=C1)C2=CC(=O)C3=C(O)C=C(OC4OC(COC5OC(C)C(O)C(O)C5O)C(O)C(O)C4O)C=C3O2	191905	100410	120467	284310	196929	151978	199145	231185	125582	240289	264590	224319	34567.9	190307	42853.7	89723	161804	69373.6	560443	338673	277859	256107	341976	317254	882469	924329	1.1126e+06	914504	865720	883781	667606	579600	581412	900258	531058
POS_25564	[M+H]+	Myxol (II)	2.1417	1.50104	0.00167778	585.416	11.797		Lipids and lipid-like molecules	Prenol lipids	Tetraterpenoids	C40H56O3	JJPMVSRTRMLHST-BZLQNNQZSA-N	C/C(=C\C=C\C=C(/C)\C=C\C=C(/C)\C=C\C1=C(C)CC(CC1(C)C)O)/C=C/C=C(\C)/C=C/C=C(\C)/C=C/[C@H](C(C)(C)O)O	725607	351864	354800	1.11056e+06	496474	612143	580955	434525	572064	503028	514823	749951	168884	622092	210973	403715	608124	330714	1.27872e+06	976347	945103	811022	748205	957972	1.94362e+06	1.78356e+06	2.28076e+06	1.99564e+06	2.62428e+06	1.93145e+06	1.77795e+06	1.20578e+06	1.41033e+06	1.60534e+06	1.28843e+06
POS_10204	[M+H]+	8-[5-(Acetyloxy)-3-methylpentyl]octahydro-4,4,8a-trimethyl-7-methylene-2(1H)-naphthalenone	1.80504	0.574052	0.00168428	349.267	10.238		Lipids and lipid-like molecules	Prenol lipids	Diterpenoids	C22H36O3	LZGVQJDYLAUCGI-UHFFFAOYSA-N	CC(CCOC(C)=O)CCC1C(=C)CCC2C(C)(C)CC(=O)CC12C	846414	135475	138289	343906	356941	584635	907130	404518	1.05496e+06	851960	651840	746768	112501	186564	126735	167542	198371	133938	1.03346e+06	950701	834662	793651	892757	1.18446e+06	433585	520733	500361	464154	798267	520088	1.00187e+06	706732	889862	1.2753e+06	889132
POS_21987	[M+H]+	16-hydroxy-2,2,4a,6a,6b,11,11,14b-octamethyl-4H,4bH,5H,6H,7H,8H,9H,10H,12H,12aH,14H,14aH,15H,16H,16aH-piceno[3,4-d][1,3]dioxine-8a-carboxylic acid	1.95719	0.237461	0.0016961	529.384	13.164					C33H52O5	VWEPILNMGZRUTF-DKPBLTRPNA-N	O=C(O)C12CCC(C)(C)CC2C3=CCC4C5(C)CC(O)C6OC(OCC6(C)C5CCC4(C)C3(C)CC1)(C)C	156522	254629	157007	452125	226975	94350.4	110207	66485.1	107027	193198	116798	102128	138867	319588	129285	237549	257457	165967	274174	255386	205495	182855	282792	184635	168955	203694	229181	119244	154642	156778	745824	614703	794211	424065	1.2977e+06
POS_7415	[M+H]+	Fenpropimorph	1.50506	1.97721	0.00196743	304.26	11.43		Benzenoids	Benzene and substituted derivatives	Phenylpropanes	C20H33NO	RYAUSSKQMZRMAI-ALOPSCKCSA-N	CC(CC1=CC=C(C=C1)C(C)(C)C)CN2C[C@H](C)O[C@H](C)C2	353454	431741	483316	254266	208797	586667	678454	373305	635203	481994	758275	398582	228324	692640	848601	390283	546909	833140	379224	232988	554106	489751	458464	538523	610224	576245	631758	807432	833960	577496	652558	321279	235459	306869	295844
POS_2012	[M+H]+	Phenmetrazine	1.48128	2.15743	0.00202329	178.122	2.561	C07432	Organoheterocyclic compounds	Oxazinanes	Morpholines	C11H15NO	OOBHFESNSZDWIU-UHFFFAOYSA-N	O1CCNC(C)C1C=2C=CC=CC2	1.10639e+06	115079	188722	263152	899208	1.98698e+06	3.06603e+06	1.29177e+06	2.96973e+06	2.82613e+06	2.22444e+06	2.45183e+06	48994.2	173304	45149	86136.5	62392.3	59586.7	1.35631e+06	1.32129e+06	1.42576e+06	1.58823e+06	1.70668e+06	1.96093e+06	783800	465344	551052	587221	937634	492898	217443	310373	352321	355092	173362
POS_6536	[M+H]+	Kaempferol	1.39236	0.242048	0.00234865	287.055	6.13	C05903	Phenylpropanoids and polyketides	Flavonoids	Flavones	C15H10O6	IYRMWMYZSQPJKC-UHFFFAOYSA-N	C1=CC(=CC=C1C2=C(C(=O)C3=C(C=C(C=C3O)O)O2)O)O	31457.7	30695.5	23654.4	15901.7	34208.9	32827	50186.2	49765.9	37573	60209.3	62070.6	41077.4	33791.6	22208.6	23194.5	19251.1	30693.5	17739.6	76360.6	106786	62337.2	52093.1	60740.9	64627	108521	108334	51366.6	150036	106334	62177.3	353829	321558	393291	250239	342414
POS_34933	[M+Na]+	2-[1-[1-Hydroxy-10,13-dimethyl-3-[3,4,5-trihydroxy-6-[[3,4,5-trihydroxy-6-(hydroxymethyl)oxan-2-yl]oxymethyl]oxan-2-yl]oxy-2,3,4,7,8,9,11,12,14,15,16,17-dodecahydro-1H-cyclopenta[a]phenanthren-17-yl]ethyl]-4,5-dimethyl-2,3-dihydropyran-6-one	1.49109	0.456216	0.00259563	789.404	10.623		Lipids and lipid-like molecules	Steroids and steroid derivatives	Steroid lactones	C40H62O14	ZBLWKSUMHLVXAM-UHFFFAOYSA-N	O=C1OC(CC(=C1C)C)C(C)C2CCC3C4CC=C5CC(OC6OC(COC7OC(CO)C(O)C(O)C7O)C(O)C(O)C6O)CC(O)C5(C)C4CCC23C	284290	49777.4	111035	133893	505534	584335	403175	279108	591322	350557	406714	638209	17666.4	175159	22346.9	73310.5	29415.1	22706.1	627939	818526	846463	673905	570161	593235	182098	240355	409705	150715	267625	303558	545182	500036	630315	284415	722885
POS_9419	[M+H]+	Erucamide	2.26992	0.572561	0.00267549	338.339	13.799		Lipids and lipid-like molecules	Fatty Acyls	Fatty amides	C22H43NO	UAUDZVJPLUQNMU-KTKRTIGZSA-N	N=C(O)CCCCCCCCCCCC=CCCCCCCCC	1.0067e+06	1.17139e+06	1.45721e+06	1.56015e+06	1.42595e+06	1.19473e+06	1.7759e+06	1.85606e+06	1.26028e+06	1.32192e+06	1.19308e+06	1.17136e+06	1.38032e+06	1.55003e+06	1.43569e+06	1.38807e+06	1.55158e+06	818430	1.70033e+06	1.59455e+06	1.97349e+06	1.95414e+06	1.22408e+06	1.71014e+06	949127	1.21477e+06	911479	1.24368e+06	1.12133e+06	1.10916e+06	1.63657e+06	2.78038e+06	1.97253e+06	1.63512e+06	2.0094e+06
POS_14344	[M+H]+	4-[10-(5-hydroxy-3,5,6-trimethyl-2,6-dihydropyran-2-yl)undeca-1,3,5,7,9-pentaen-1-yl]-2,4,5-trimethylcyclopent-2-en-1-one	1.35873	0.78215	0.00267742	409.273	10.239					C27H36O3	AWKOIWWVZPOTLM-OHCNXAEMNA-N	O=C1C(=CC(C=CC=CC=CC=CC=C(C)C2OC(C)C(O)(C=C2C)C)(C)C1C)C	1.10357e+06	373294	425456	594079	744311	905916	893267	588124	1.03573e+06	997188	1.05914e+06	1.40732e+06	339367	555229	306963	390143	301788	320558	817600	914690	840871	824639	892033	1.15231e+06	807064	713905	821109	664451	944833	840797	1.02434e+06	882959	972889	1.09362e+06	996434
POS_22979	[M+H]+	Ganoderic acid Mi	1.74303	0.391545	0.00272014	545.381	10.319					C33H52O6	DOGNEMJACWRRLK-NDENLUEZNA-N	O=C(O)C(=CCCC(C)C1CC(O)C2(C3=C(CCC12C)C4(C)CCC(OC(=O)C)C(C)(C)C4CC3OC)C)C	390000	148286	253195	312882	481783	342403	248244	201484	290899	258293	363649	340226	73333.8	469537	70181.7	196405	113272	83653.2	256742	634457	472406	330212	362452	446404	212710	264454	460557	179981	196545	310764	825867	677655	790340	237224	917149
POS_15420	[M+Na]+	(2R,3R,3aR,5R)-5,7-dimethoxy-2-(7-methoxy-1,3-benzodioxol-5-yl)-3-methyl-3a-prop-2-enyl-2,3,4,5-tetrahydro-1-benzofuran-6-one	1.13502	1.35854	0.00280404	425.158	3.871		Organoheterocyclic compounds	Benzodioxoles		C22H26O7	HUPGTAGQEXENPN-QIUKOVNNSA-N	O=C1C(OC)=C2OC(C3=CC(OC)=C4OCOC4=C3)C(C)C2(CC=C)CC1OC	253395	427969	370743	414204	332030	257397	182291	156082	158310	131571	207712	160589	229717	431505	375776	424041	198953	174462	174355	184234	294021	204549	146832	163148	941795	724567	903733	735615	899272	847187	662833	567620	508293	801520	618174
POS_7961	[M-H2O+H]+	2,4-Dihydroxyheptadecyl acetate	1.56056	0.61199	0.00290831	313.268	11.655		Lipids and lipid-like molecules	Fatty Acyls	Fatty alcohols	C19H38O4	ZBVKFVTUHVIICH-UHFFFAOYSA-N	CCCCCCCCCCCCCC(O)CC(O)COC(C)=O	957295	264987	142833	111612	590669	1.35541e+06	1.12349e+06	647688	1.3402e+06	1.08163e+06	834960	1.65996e+06	63909.5	177864	126482	70127.8	46125.2	86202.7	667595	953459	1.34411e+06	1.28909e+06	1.2608e+06	1.30305e+06	506376	480077	543172	438528	464995	666759	791859	674499	923484	610156	950899
POS_12625	[M+H]+	Apo-12'-capsorubinal	1.19204	0.728774	0.00317958	383.257	9.949					C25H34O3	MWEPRWWNHJVNMU-YGWWIANTNA-N	O=CC(=CC=CC=C(C=CC=C(C=CC(=O)C1(C)CC(O)CC1(C)C)C)C)C	635226	109891	176653	244733	375750	579365	477230	326673	572178	464468	528643	563307	115519	311305	102681	191183	127353	118182	536819	648649	599149	580605	577042	690566	356849	401299	495696	354468	570985	533961	629985	527968	615797	648720	681708
POS_29713	[M+Na]+	Fasciculic acid B	1.06827	0.603695	0.00319222	659.412	10.325		Lipids and lipid-like molecules	Prenol lipids	Triterpenoids	C36H60O9	SWRXIGFQDQTNKP-UHFFFAOYSA-N	O=C(O)CC(O)(C)CC(=O)OC1CC2(C3=C(CCC2C(C)(C)C1O)C4(C)CCC(C(C)CCC(O)C(O)(C)C)C4(C)C(O)C3)C	231938	11957	11305	12101.4	92318.5	332556	418609	247840	413284	457826	278636	467031	6598.71	11090.6	6585.34	8131.11	11813	10160.9	538333	554117	562475	537418	629013	665437	268499	176189	219476	163169	283123	376971	457845	342205	449338	352656	362177
POS_1879	[M+H]+	Dihydropalutropone	1.63646	1.57058	0.00339599	175.11	5.387					C12H14O	PTSMDILTYWXXSJ-UHFFFAOYNA-N	O=C1C=CC=C2C(=C1)C(C)CCC2	1.52817e+06	120581	222683	318645	702443	1.40322e+06	1.20554e+06	681251	1.4691e+06	1.35815e+06	1.09214e+06	1.54093e+06	15812.1	160929	29726.3	66131.6	52776.5	25742.4	1.27836e+06	1.1445e+06	1.35614e+06	1.31526e+06	1.33104e+06	1.71319e+06	1.09812e+06	860634	1.09313e+06	985971	1.46834e+06	1.17922e+06	654947	534464	659379	1.00914e+06	685381
POS_5778	[M-H2O+H]+	9s,13r-12-Oxophytodienoic Acid	2.63019	1.42114	0.00380039	275.2	12.169		Lipids and lipid-like molecules	Fatty Acyls	Eicosanoids	C18H28O3	PMTMAFAPLCGXGK-TTXFDSJOSA-N	CC/C=C\C[C@@H]1[C@@H](CCCCCCCC(=O)O)C=CC1=O	1.69503e+06	689312	509241	2.47633e+06	665100	954297	739089	613634	982882	880001	823357	1.28637e+06	252709	908164	626979	819395	1.17444e+06	523142	2.95546e+06	1.7267e+06	1.64726e+06	1.30254e+06	1.48147e+06	2.38417e+06	3.8027e+06	3.7755e+06	3.61062e+06	3.89238e+06	5.08636e+06	3.13807e+06	3.02515e+06	2.45133e+06	2.65999e+06	3.35026e+06	2.58095e+06
POS_15803	[M+H]+	All-rac-3,4-Dehydro-alpha-tocopherol	2.90765	1.43657	0.00414324	429.37	12.87					C29H48O2	JDRGHECKJUSWSU-UHFFFAOYNA-N	OC=1C(=C2C=CC(OC2=C(C1C)C)(C)CCCC(C)CCCC(C)CCCC(C)C)C	7.2272e+06	3.26289e+06	2.86776e+06	3.63302e+06	6.41332e+06	7.12302e+06	1.08756e+07	8.02999e+06	1.39152e+07	1.2495e+07	1.11909e+07	1.04882e+07	2.16615e+06	3.43473e+06	3.35721e+06	4.53314e+06	3.69274e+06	2.54214e+06	9.60098e+06	7.83336e+06	8.47122e+06	9.73881e+06	9.77233e+06	8.5209e+06	4.37277e+06	4.09607e+06	5.29919e+06	3.93145e+06	6.11957e+06	5.56197e+06	3.21301e+06	2.89576e+06	4.10784e+06	3.12105e+06	3.52496e+06
POS_18835	[M+H]+	Cirsimarin	1.40893	0.723336	0.00430197	477.137	5.487		Phenylpropanoids and polyketides	Flavonoids	Flavonoid glycosides	C23H24O11	RETJLKUBHXTIGH-FZFRBNDOSA-N	O=C1C=C(OC=2C=C(OC)C(OC)=C(O)C12)C=3C=CC(OC4OC(CO)C(O)C(O)C4O)=CC3	105481	707968	156077	430794	237754	160299	91514.2	35933.3	159548	89007.3	104270	124993	1.16527e+06	1.01841e+06	1.73963e+06	759705	1.38396e+06	523114	283728	355671	421810	272466	213719	373400	753714	638560	731133	496490	691202	647990	947814	701406	885532	1.09179e+06	1.025e+06
POS_6094	[M+H]+	Trijuganone B	1.19029	0.233734	0.00435241	281.187	4.366		Lipids and lipid-like molecules	Prenol lipids	Diterpenoids	C18H16O3	AZIUYJPOBCMPON-UHFFFAOYSA-N	CC1COC2=C1C(=O)C(=O)C3=C2C=CC4=C3CCC=C4C	707031	6030.05	12449.8	21204.6	180746	505254	740446	299096	766415	779754	621132	958187	1061.44	50554.6	587.661	8509.43	3622.48	2427.43	484102	453807	498652	557748	680592	1.42895e+06	45585.5	108008	67830.1	39560.1	77627.7	83917.3	247284	183278	211798	407862	194905
POS_7217	[M+H]+	Dehydroabietamide	1.2981	1.97079	0.00676352	300.231	10.469		Lipids and lipid-like molecules	Prenol lipids	Diterpenoids	C20H29NO	AKKQGFKWEDCWJK-UHFFFAOYSA-N	N=C(O)C1(C)CCCC2(C3=CC=C(C=C3CCC12)C(C)C)C	97174.1	324091	375769	158488	127810	346710	438679	204044	350151	183190	501842	130065	209150	623222	774869	299197	489062	846750	196708	108738	321300	302054	312226	271001	478431	400785	573297	515715	418523	477498	535810	276056	119918	130979	242017
POS_6836	[M+H]+	2-Oxostenine	1.06093	3.17173	0.00736579	292.189	4.85		Alkaloids and derivatives	Stemona alkaloids	Stenine-type alkaloids	C17H25NO3	HHVLDUXNKYSRDS-BKQRAYJDSA-N	CC[C@@H]1[C@H]2CCCCN3C(=O)C[C@H]([C@H]4[C@H](C)C(=O)O[C@@H]14)[C@@H]23	380775	21286.2	33418.4	55367.8	172966	427095	421859	199829	589894	558564	379546	490389	1372.65	12479	4472.26	9651.01	6153.02	2819.39	279239	198731	223695	245624	290760	445929	221241	179392	163602	230483	459709	178695	52905.3	57441.7	74089.8	160632	38149.4
POS_7269	[M+H]+	Tretinoin	1.09326	1.4063	0.0077204	301.212	11.437	C00777	Lipids and lipid-like molecules	Prenol lipids	Retinoids	C20H28O2	SHGAZHPCJJPHSC-YCNIQYBTSA-N	C/C(=C\C=C\C(=C\C(=O)O)\C)/C=C/C1=C(C)CCCC1(C)C	566621	735535	646705	746220	554368	470021	571064	627719	566234	636453	620147	469879	537143	478750	612491	597800	633526	578507	643657	413008	477040	504723	541110	499009	794618	811106	735537	891656	927237	644607	616435	553063	471604	821143	472883
POS_8530	[M+H]+	(2E)-4-{Methyl[3-phenyl-3-(pyridin-2-yl)propyl]amino}-4-oxobut-2-enoic acid	1.03693	1.73151	0.00805059	325.161	5.229		Organoheterocyclic compounds	Pyridines and derivatives	Pheniramines	C19H20N2O3	NQGDWANJMZMGLN-ZHACJKMWSA-N	CN(CCC(C1=CC=CC=C1)C2=NC=CC=C2)C(=O)/C=C/C(=O)O	433433	457420	862534	857259	923348	867538	1.06292e+06	847331	909342	829479	1.05752e+06	1.0186e+06	134187	1.01191e+06	249333	650953	335923	322640	863386	803944	882002	980298	837901	591521	332309	507478	519081	359538	262974	361902	207667	218821	275573	100534	272354
POS_276	[M+H]+	3-Cyanopyridine	1.24855	0.715442	0.00851118	105.07	2.69		Organoheterocyclic compounds	Pyridines and derivatives	3-pyridinecarbonitriles	C6H4N2	GZPHSAQLYPIAIN-UHFFFAOYSA-N	N#CC1=CN=CC=C1	73523.3	66265.4	82472.7	62574.8	85518.3	101558	221017	156608	182034	158414	164387	186248	79108.1	75851.3	55038.3	72681.3	39247	69383.8	239814	251291	200386	218041	199346	190867	556848	418166	466198	572648	528051	852020	865280	723481	840302	681676	844371
POS_22226	[M+H]+	Biochanin A 7-O-beta-d-glucoside-6''-O-malonate	1.05174	0.770213	0.0107011	533.41	12.552	C12625	Phenylpropanoids and polyketides	Isoflavonoids	Isoflavonoid O-glycosides	C25H24O13	VRCBYTZZZFFKEN-RBZNUJCTSA-N	COC1=CC=C(C=C1)C2=COC3=CC(=CC(=C3C2=O)O)OC4OC(COC(=O)CC(O)=O)C(O)C(O)C4O	566382	255747	219056	347428	407699	512050	550791	335887	544460	505009	468207	454704	228040	486300	293972	378957	337592	283897	523259	508347	502665	561426	577919	608129	386953	409849	439472	360109	528891	475913	526026	435439	552066	635267	658786
POS_17510	[M+K]+	[3-Hydroxy-1-(4-methoxy-7-oxofuro[3,2-g]chromen-9-yl)oxy-3-methylbutan-2-yl] (E)-2-methylbut-2-enoate	3.99941	1.33533	0.0112786	455.115	0.65		Phenylpropanoids and polyketides	Coumarins and derivatives	Furanocoumarins	C22H24O8	QUSMURJIBTWAOP-WUXMJOGZSA-N	C/C=C(\C)/C(=O)OC(COC1=C2C(=C(C3=C1OC(=O)C=C3)OC)C=CO2)C(C)(C)O	4.2101e+06	4.52014e+06	3.36165e+06	6.66302e+06	3.25012e+06	3.77985e+06	2.44071e+06	1.36033e+06	3.23613e+06	2.0004e+06	2.57659e+06	3.62832e+06	5.62884e+06	7.38794e+06	5.88406e+06	7.5069e+06	5.65239e+06	6.09279e+06	6.47328e+06	5.86857e+06	5.88929e+06	5.3216e+06	5.84806e+06	7.12174e+06	1.02561e+07	1.04887e+07	1.22454e+07	1.01943e+07	1.35929e+07	1.05585e+07	9.96221e+06	7.27562e+06	7.2453e+06	1.09232e+07	6.4627e+06
POS_6245	[M+H]+	1,5,9-Trihydroxy-5,7,7-trimethyl-4,5a,6,8,8a,9-hexahydro-1H-azuleno[5,6-c]furan-3-one	1.26622	0.435486	0.0115284	283.154	11.463		Lipids and lipid-like molecules	Prenol lipids	Terpene lactones	C15H22O5	MWDNWQAVYQDZQI-UHFFFAOYSA-N	O=C1OC(O)C2=C1CC(O)(C)C3CC(C)(C)CC3C2O	354201	115280	324362	188534	550500	566739	724832	654500	596526	634736	656495	676173	38043.2	161193	37026.3	98352.6	45420	39078.3	401314	620956	805443	654003	618662	388464	127989	155933	295080	110980	175868	199038	334257	329484	531142	140781	598750
POS_30829	[M+H]+	3-{1,10-dihydroxy-10-methyl-3-[2-methyl-4-(2,5,6,6-tetramethylcyclohex-1-en-1-yl)buta-1,3-dien-1-yl]-7-(1-oxopropan-2-ylidene)-2-oxaspiro[4.5]decan-6-yl}propyl dodecanoate	1.09277	0.474736	0.012452	683.52	13.184					C43H70O6	CAEDYXLYBKMFFK-YNQJBBLQNA-N	O=CC(=C1CCC(O)(C)C2(CC(OC2O)C=C(C=CC3=C(C)CCC(C)C3(C)C)C)C1CCCOC(=O)CCCCCCCCCCC)C	238747	130189	75406.9	175598	188038	233077	334887	169179	272961	303117	246897	246744	73702.3	54197.3	61600	68826.8	179835	77276.3	304528	152385	264846	239650	275754	293662	154214	146035	98957.4	169955	245856	190929	367954	228514	482523	238830	558020
POS_6350	[M+H]+	Octadecanamide	10.782	1.2767	0.0137368	284.296	11.564	C13846	Organic acids and derivatives	Carboximidic acids and derivatives	Carboximidic acids	C18H37NO	LYRFLYHAGKPMFH-UHFFFAOYSA-N	CCCCCCCCCCCCCCCCCC(=O)N	6.74043e+07	7.23006e+07	8.87435e+07	5.89916e+07	5.60258e+07	9.68464e+07	9.51782e+07	6.33693e+07	8.43185e+07	6.97855e+07	1.11203e+08	7.22397e+07	6.34903e+07	1.02207e+08	1.04883e+08	6.84701e+07	6.51101e+07	1.07657e+08	5.237e+07	4.7057e+07	7.53318e+07	7.41337e+07	7.11381e+07	8.11199e+07	9.08601e+07	8.182e+07	9.09603e+07	7.71572e+07	6.71363e+07	7.91691e+07	8.31355e+07	5.66297e+07	5.60478e+07	5.25369e+07	6.87125e+07
POS_6242	[M+H]+	Artemisinin	1.25746	0.536961	0.0168464	283.154	12.601	C09538	Lipids and lipid-like molecules	Prenol lipids	Terpene lactones	C15H22O5	BLUAFEHZUWYNDE-NNWCWBAJSA-N	C[C@@H]1CC[C@H]2[C@@H](C)C(=O)O[C@H]3[C@]42[C@H]1CC[C@](C)(O3)OO4	135084	724355	1.04856e+06	1.15451e+06	781030	151239	131147	127305	104041	116978	160102	114175	237382	1.32422e+06	349898	1.04272e+06	490165	451753	205905	261226	224857	184645	157238	135599	180204	341521	483410	162981	205275	224463	543646	454846	558779	250403	712151
POS_19162	[M+NH4]+	Rosiridoside B	1.45403	1.52571	0.0178934	482.259	4.696					C21H36O11	YURWKCHIKAZLIL-BPRLZUSCNA-N	OCC1OC(OCC2OC(OCC=C(C)C(O)CC=C(C)C)C(O)C(O)C2O)C(O)C1O	1.67141e+06	471604	1.06343e+06	1.06564e+06	2.39277e+06	3.4276e+06	3.53738e+06	2.22371e+06	3.90897e+06	3.56203e+06	3.14062e+06	4.30935e+06	91275.1	1.10059e+06	176609	524884	209439	148201	2.08579e+06	2.56339e+06	2.86552e+06	2.71057e+06	2.16068e+06	2.14639e+06	999988	1.07945e+06	1.65338e+06	909935	1.17659e+06	1.21414e+06	719617	708957	738883	415770	912868
POS_15416	[M+Na]+	Icariside F2	1.24202	0.329119	0.0218078	425.141	4.707		Organic oxygen compounds	Organooxygen compounds	Carbohydrates and carbohydrate conjugates	C18H26O10	NJMQSVWMCODQIP-FQXXIRCGSA-N	C1=CC=C(C=C1)CO[C@H]2[C@@H]([C@H]([C@@H]([C@@H](CO[C@H]3[C@@H]([C@@](CO)(CO3)O)O)O2)O)O)O	173046	4187.9	5329.37	8297.67	59746.6	79010.1	98525.6	67042	105135	89905.5	78548.3	106346	2319.4	4388.4	4059.95	2056.28	2708.42	10009.9	96100	87269.4	107080	187032	163214	220266	150329	59298.9	62350.4	79486.2	193754	110637	118766	223146	497419	614512	357716
POS_14452	[M+H]+	gamma-Tocotrienol	1.65532	0.666989	0.0228167	411.19	3.858	C14155	Lipids and lipid-like molecules	Prenol lipids	Quinone and hydroquinone lipids	C28H42O2	OTXNTMVVOOBZCV-WAZJVIJMSA-N	CC(C)=CCCC(C)=CCCC(C)=CCCC1(C)CCC2=CC(=C(C)C(=C2O1)C)O	2.17185e+06	1.64053e+06	2.22795e+06	2.92207e+06	1.30829e+06	1.1664e+06	179550	404399	144895	588278	189805	160561	215795	437244	220438	556453	226135	164174	358318	453804	395896	341244	399986	386959	857205	645029	815307	590077	952328	945592	1.07885e+06	823955	1.01646e+06	1.52327e+06	1.68818e+06
POS_21554	[M+H]+	(2-Hydroxy-3-octadec-9-enoyloxypropyl) 2-(trimethylazaniumyl)ethyl phosphate	2.33179	1.96961	0.0233581	522.354	10.772		Lipids and lipid-like molecules	Glycerophospholipids	Glycerophosphocholines	C26H52NO7P	YAMUFBLWGFFICM-UHFFFAOYSA-N	CCCCCCCCC=CCCCCCCCC(=O)OCC(COP(=O)([O-])OCC[N+](C)(C)C)O	3.47296e+06	231596	364137	523931	975127	1.62775e+06	753955	386307	1.09476e+06	1.19924e+06	807981	1.6016e+06	185889	951099	158832	335466	164873	241925	1.23368e+06	1.10843e+06	775829	830473	814945	1.44258e+06	1.45067e+06	933918	1.77609e+06	1.65817e+06	2.90537e+06	1.82166e+06	590194	870010	642026	1.7488e+06	516254
POS_4884	[M+H]+	Palmitic amide	11.8729	1.27015	0.0331385	256.264	10.995					C16H33NO	HSEMFIZWXHQJAE-UHFFFAOYSA-N	O=C(N)CCCCCCCCCCCCCCC	7.3831e+07	7.48434e+07	9.57698e+07	6.67827e+07	6.75489e+07	1.13014e+08	1.10472e+08	6.95866e+07	1.04734e+08	7.9017e+07	1.22265e+08	8.04341e+07	6.52457e+07	1.20585e+08	1.18073e+08	8.11207e+07	7.89098e+07	1.27777e+08	7.12635e+07	6.11975e+07	1.01282e+08	9.31884e+07	8.17236e+07	9.83073e+07	9.88979e+07	9.66997e+07	1.13365e+08	9.67396e+07	9.30256e+07	1.04362e+08	1.18677e+08	7.50904e+07	7.39704e+07	6.51857e+07	7.57344e+07
POS_6908	[M-H2O+H]+	(2R)-1-(5-Hydroxy-3-methylpentyl)-2,5,5,8a-tetramethyldecahydro-2-naphthalenol	2.48962	1.40429	0.0333735	293.283	11.638		Lipids and lipid-like molecules	Prenol lipids	Diterpenoids	C20H38O2	MCHQEVJMCLOQAZ-AKMRJOLWSA-N	CC(CCC1C2(C)CCCC(C)(C)C2CC[C@@]1(C)O)CCO	1.81906e+06	2.11499e+06	2.71183e+06	1.61025e+06	1.58272e+06	3.60527e+06	3.56134e+06	2.09078e+06	3.34457e+06	2.35284e+06	4.04039e+06	2.13481e+06	1.44351e+06	3.87911e+06	3.89366e+06	2.05827e+06	2.29336e+06	4.04263e+06	1.99148e+06	1.49964e+06	3.02613e+06	2.86291e+06	2.15587e+06	3.18617e+06	3.0995e+06	3.04129e+06	3.56143e+06	3.08911e+06	3.01005e+06	3.24077e+06	3.97582e+06	2.38604e+06	1.86041e+06	1.67106e+06	2.03144e+06
POS_23348	[M+H-H2O]+	Lutein	4.69664	0.822389	0.0343635	551.422	12.551		Lipids and lipid-like molecules	Prenol lipids	Tetraterpenoids		KBPHJBAIARWVSC-UHFFFAOYSA-N	CC1=C(C(CC(C1)O)(C)C)C=CC(=CC=CC(=CC=CC=C(C)C=CC=C(C)C=CC2C(=CC(CC2(C)C)O)C)C)C	1.525e+07	6.70783e+06	6.09528e+06	1.08718e+07	1.10755e+07	1.44557e+07	1.34931e+07	8.5007e+06	1.49236e+07	1.29561e+07	1.26131e+07	1.18546e+07	6.04697e+06	1.32855e+07	7.08439e+06	1.04372e+07	9.31717e+06	7.50589e+06	1.4014e+07	1.38602e+07	1.348e+07	1.41531e+07	1.51386e+07	1.68688e+07	1.14395e+07	1.06458e+07	1.23654e+07	9.29528e+06	1.4323e+07	1.26511e+07	1.35594e+07	1.14315e+07	1.35427e+07	1.65691e+07	1.57389e+07
POS_9778	[M+Na]+	5-[(8aS)-2,5,5,8a-tetramethyl-3-oxo-4a,6,7,8-tetrahydro-4H-naphthalen-1-yl]-3-methylpentanoic acid	1.25701	0.806965	0.0393355	343.225	8.683		Lipids and lipid-like molecules	Prenol lipids	Diterpenoids	C20H32O3	BARZJLALPXZLMN-RJGDCVCESA-N	CC(CCC1=C(C)C(=O)CC2C(C)(C)CCCC12C)CC(O)=O	854144	161317	357944	465624	793899	1.0484e+06	948564	587601	1.09808e+06	764611	951740	939813	146874	546011	183270	306953	168052	206446	947336	989635	1.06729e+06	1.05296e+06	748733	986828	639816	788996	950358	614343	1.07655e+06	970437	1.16127e+06	961572	1.00051e+06	994472	1.13987e+06
POS_3829	[M+H]+	N,N-Dimethyldodecylamine N-oxide	2.01646	0.407602	0.0399001	230.247	8.464		Organic nitrogen compounds	Organonitrogen compounds	Aminoxides	C14H31NO	SYELZBGXAIXKHU-UHFFFAOYSA-N	CCCCCCCCCCCCN(=O)(C)C	379437	425711	363397	406640	345539	305984	309901	331966	389627	388366	325332	372183	290510	282303	277635	426922	297108	316720	252820	332141	318616	282492	292718	272527	442784	308678	371039	575694	951730	450250	495008	2.35507e+06	1.21906e+06	674623	891836
POS_31885	[M+Na]+	[3,4,5-Trihydroxy-6-(hydroxymethyl)oxan-2-yl] 4,6-dihydroxy-7,12,16-trimethyl-15-(4,5,6-trihydroxy-6-methylheptan-2-yl)pentacyclo[9.7.0.01,3.03,8.012,16]octadecane-7-carboxylate	1.11716	2.84248	0.040066	707.38	6.024		Lipids and lipid-like molecules	Prenol lipids	Terpene glycosides	C36H60O12	RCCBGOMNZWYBTJ-UHFFFAOYSA-N	O=C(OC1OC(CO)C(O)C(O)C1O)C2(C)C(O)CC(O)C34CC54CCC6(C)C(CCC6(C)C5CCC23)C(C)CC(O)C(O)C(O)(C)C	1.31106e+06	619970	424519	643647	494332	1.19478e+06	413760	365575	494948	457265	240978	643432	221163	456638	198392	272050	152979	80433.4	281610	155226	443292	191682	320056	503607	354147	188428	320773	157962	798682	301965	181356	120267	150544	39068.1	176693
POS_6882	[M+H]+	8-[3-Oxo-2-[(E)-pent-2-enyl]cyclopenten-1-yl]octanoic acid	1.11001	0.569603	0.0419026	293.209	8.755		Lipids and lipid-like molecules	Fatty Acyls	Fatty acids and conjugates	C18H28O3	RHVWQVSLVMXMBR-XVNBXDOJSA-N	CCC=CCC1=C(CCCCCCCC(O)=O)CCC1=O	3.93566e+06	78566.6	209782	169139	256783	339190	8.16116e+06	1.8424e+06	420190	4.7864e+06	346743	4.77689e+06	35362.8	148944	33504	94229.2	53780.2	41784.1	440658	399383	1.03334e+06	1.04557e+06	1.10353e+06	1.23291e+06	232340	264786	243654	221136	267369	324480	355969	298566	468484	847089	427022
POS_24429	[M+Na]+	1Alpa,3beta-diacetoxy-22-hopanol	1.02139	1.25531	0.0495815	567.404	11.794		Lipids and lipid-like molecules	Prenol lipids	Hopanoids	C34H56O5	HIGXRAWIRQTPEC-ZQLPSASCSA-N	CC(=O)O[C@H]1C[C@@H]([C@@]2(C)C(CC[C@]3(C)[C@@H]2CC[C@@H]4[C@@]5(C)CC[C@@H]([C@@H]5CC[C@]43C)C(C)(C)O)C1(C)C)OC(=O)C	573656	348125	288942	783582	554545	526286	761390	324213	654054	523450	532148	580832	221937	627948	333983	639911	542416	334432	901239	893031	846045	806175	919529	919783	1.20659e+06	1.202e+06	1.52975e+06	1.2659e+06	1.76616e+06	1.2074e+06	1.08928e+06	903764	1.31267e+06	1.13538e+06	1.25586e+06
POS_8078	[M+H]+	Kahweol	1.9075	0.712569	0.0516301	315.193	8.573		Organoheterocyclic compounds	Naphthofurans		C20H26O3	JEKMKNDURXDJAD-HWUKTEKMSA-N	C[C@@]12C=CC3=C([C@H]1CC[C@]45[C@H]2CC[C@H](C4)[C@](C5)(CO)O)C=CO3	469558	132057	226918	353390	498928	1.06012e+06	572987	429050	571908	567348	813086	735571	60458.3	530111	97873.4	229971	230051	326553	1.92477e+06	1.56691e+06	1.3126e+06	1.25655e+06	1.26014e+06	1.06723e+06	883499	2.01194e+06	1.5346e+06	1.19828e+06	753208	1.15539e+06	2.27142e+06	1.66416e+06	1.75698e+06	1.27409e+06	1.72402e+06
POS_25168	[M+H]+	Vitexin 2''-O-rhamnoside	1.40165	1.76262	0.0523666	579.169	5.876		Phenylpropanoids and polyketides	Flavonoids	Flavonoid glycosides		LYGPBZVKGHHTIE-HUBYJIGHSA-N	C[C@H]1[C@@H]([C@H]([C@H]([C@@H](O1)O[C@@H]2[C@H]([C@@H]([C@H](O[C@H]2C3=C(C=C(C4=C3OC(=CC4=O)C5=CC=C(C=C5)O)O)O)CO)O)O)O)O)O	570633	996614	792996	303873	484444	377404	7753.82	6261.88	12176.3	32071.4	40481.3	8359.03	361124	799615	978864	532628	405597	583703	28605.7	47013.3	29781.5	18050.6	7132.95	38248.5	705689	665335	757292	499268	1.23493e+06	530366	360706	238365	289944	865859	441537
POS_509	[M+H]+	Nicotinamide	1.65634	0.749324	0.053895	123.054	0.777	C00153	Organoheterocyclic compounds	Pyridines and derivatives	Pyridinecarboxylic acids and derivatives	C6H6N2O	DFPAKSUCGFBDDF-UHFFFAOYSA-N	N=C(O)C=1C=NC=CC1	1.06789e+06	71384.2	132928	550447	670068	840218	1.01261e+06	923304	1.4675e+06	980565	1.40752e+06	1.59e+06	98555.3	926592	147485	122315	105260	167170	1.62878e+06	1.52239e+06	1.36552e+06	1.27912e+06	995354	1.94383e+06	1.26101e+06	1.06515e+06	1.39258e+06	1.0576e+06	1.53509e+06	1.10646e+06	1.78281e+06	1.50879e+06	1.55576e+06	2.34283e+06	1.0524e+06
POS_27063	[M+H]+	Isoorientin 2''-O-glucopyranoside	1.04313	0.739829	0.0648582	611.159	4.287		Phenylpropanoids and polyketides	Flavonoids	Flavonoid glycosides	C27H30O16	QWAZWXOCSOFIPS-UHFFFAOYSA-N	OCC1OC(OC2C(O)C(O)C(CO)OC2C3=C(O)C4=C(OC(=CC4=O)C5=CC=C(O)C(=C5)O)C=C3O)C(O)C(O)C1O	289505	253910	318900	220553	252240	177937	60017.8	44086.9	57661.2	83244.3	49279.5	45992.4	296788	186686	186770	127377	159175	105669	61960	55511.5	160063	65739.8	37440.5	97609.1	342099	316093	440980	280772	631161	288572	609559	429713	473367	585684	586169
POS_8228	[M+H]+	Phytosphingosine	1.06115	1.39853	0.0799018	318.299	10.023	C12144	Organic nitrogen compounds	Organonitrogen compounds	Amines	C18H39NO3	AERBNCYCJBRYDG-KSZLIROESA-N	OCC(N)C(O)C(O)CCCCCCCCCCCCCC	688845	632055	660028	562789	694079	693786	880916	812040	910193	1.08268e+06	837675	944564	469213	359166	389757	363294	457729	285729	626610	547249	715761	624982	754548	647093	1.45897e+06	740534	745542	713463	1.30091e+06	883915	515943	654407	638333	782837	892475
POS_19323	[M+Na]+	(1R,4S,7S,8S,9R,12E,20R,21R,22S,23S)-7,8,21,22,23-Pentahydroxy-12,16-dimethyl-3,5,10,19,24-pentaoxatricyclo[18.3.1.04,9]tetracos-12-en-11-one	1.14728	0.690661	0.0801635	485.197	5.01		Organic oxygen compounds	Organooxygen compounds	Carbohydrates and carbohydrate conjugates	C21H34O11	OGCGLORCFYTCJG-SBRVMSJJSA-N	CC1CC/C=C(\C)/C(=O)O[C@@H]2[C@H]([C@H](CO[C@H]2OC[C@@H]3[C@H]([C@@H]([C@H]([C@H](OCC1)O3)O)O)O)O)O	233358	124676	227922	203830	235634	227100	221413	205224	238383	201102	219813	237856	71157.8	261796	38800.4	168279	94132	85500.8	365932	443583	354989	371321	431676	329150	275142	438391	586404	351602	321411	404925	527461	600805	725933	207487	719034
POS_26004	[M+H]+	Isocytisoside 3''-O-alpha-L-rhamnopyranoside;6-[3-O-(6-Deoxy-alpha-L-mannopyranosyl)-beta-D-glucopyranosyl]-5,7-dihydroxy-2-(4-methoxyphenyl)-4H-1-benzopyran-4-one	1.15561	1.62987	0.083799	593.182	6.201					C28H32O14	FVYKQFCLEFLGIJ-DIFKDWKPNA-N	O=C1C=C(OC2=CC(O)=C(C(O)=C12)C3OC(CO)C(O)C(OC4OC(C)C(O)C(O)C4O)C3O)C=5C=CC(OC)=CC5	664642	677345	385137	207531	297511	606187	68580.7	67085.4	179794	211127	154145	64786.9	1.05932e+06	451092	525029	321925	1.29354e+06	568188	48783.2	86959.5	47010.3	40142.5	15390.8	48681.6	661992	667414	704704	507785	962232	335100	368022	180662	257928	850556	368331
POS_26122	[M+H]+	Nicotiflorin	1.08953	0.85215	0.096021	595.164	5.065		Phenylpropanoids and polyketides	Flavonoids	Flavonoid glycosides	C27H30O15	RTATXGUCZHCSNG-QHWHWDPRSA-N	C[C@H]1[C@@H]([C@H]([C@H]([C@@H](O1)OC[C@@H]2[C@H]([C@@H]([C@H]([C@@H](O2)OC3=C(OC4=CC(=CC(=C4C3=O)O)O)C5=CC=C(C=C5)O)O)O)O)O)O)O	876466	630563	384560	138850	502077	606139	289483	198286	212406	322637	284506	271353	311642	205530	490746	159604	349524	262663	298953	326648	291626	245145	270392	227588	912005	979403	1.0826e+06	1.0669e+06	1.29922e+06	940916	1.37635e+06	958008	1.07202e+06	1.15856e+06	1.46846e+06
POS_37061	[M+NH4]+	(6-{[1-(5-ethyl-6-methylheptan-2-yl)-9a,11a-dimethyl-1H,2H,3H,3aH,3bH,4H,6H,7H,8H,9H,9bH,10H,11H-cyclopenta[a]phenanthren-7-yl]oxy}-3,4,5-trihydroxyoxan-2-yl)methyl octadeca-9,12,15-trienoate	0.764221	0.735057	0.728676	854.686	12.316		Lipids and lipid-like molecules	Fatty Acyls	Fatty acids and conjugates	C53H88O7	BYFNXTURFRVSSA-UHFFFAOYSA-N	O=C(OCC1OC(OC2CC3=CCC4C(CCC5(C)C(CCC45)C(C)CCC(CC)C(C)C)C3(C)CC2)C(O)C(O)C1O)CCCCCCCC=CCC=CCC=CCC	95108.9	96768.7	4.55226e+06	56521.8	124294	55392.9	472767	30914.6	767530	59915.3	8171.16	76634.6	34768.3	1.89716e+06	823057	213290	9815.9	39340.5	71292.9	71208.1	53532	69998.8	243697	76880.4	12370.2	63284.8	236047	293551	50776.6	581748	40350.5	258107	1.20883e+06	6635.58	83538.4
POS_22938	[M+Na]+	[3,4-Dihydroxy-5-[2-methylidene-4-[(2R,3R,4S,5S,6R)-3,4,5-trihydroxy-6-(hydroxymethyl)oxan-2-yl]oxybutanoyl]oxyoxan-2-yl]methyl 4-hydroxy-2-methylidenebutanoate	0.211414	3.47343	0.427007	545.183	1.921		Lipids and lipid-like molecules	Fatty Acyls	Fatty acyl glycosides	C22H34O14	MBPFTSPFFNRGLA-BJXFZFHDSA-N	C=C(CCO)C(=O)OCC1C(C(C(CO1)OC(=O)C(=C)CCO[C@H]2[C@@H]([C@H]([C@@H]([C@@H](CO)O2)O)O)O)O)O	87792.6	32374.6	177469	41513.3	64955	56230.5	45397.3	16509.8	43928.6	32038.6	32482.9	29012.1	22840.5	103995	30273.2	4693.36	14443.8	4460.81	61073.2	72435.2	28163.8	86282	27598.7	34314.4	1096.92	1395.15	1557.36	801.929	48038.5	1549.55	3684.71	2772.4	3436.3	2818.6	1546.5
POS_31812	[M+Na]+	1-O-[(2alpha,3beta,5xi,6beta,9xi,18xi,19alpha)-2,3,6,19,23-pentahydroxy-28-oxoolean-12-en-28-yl]-beta-D-glucopyranose	0.84832	2.31004	0.0895324	705.366	6.16		Lipids and lipid-like molecules	Prenol lipids	Triterpenoids	C36H58O12	BBPOLSMDPRNEHZ-VDWCOSHKSA-N	O=C(OC1OC(CO)C(O)C(O)C1O)C23CCC(C)(C)C(O)C3C4=CCC5C6(C)CC(O)C(O)C(C)(CO)C6C(O)CC5(C)C4(C)CC2	1.02992e+06	472906	384662	824096	628773	790991	459721	304510	626127	543720	250958	424005	158929	222641	164851	268883	156139	55931.1	268743	180083	367056	267851	267568	426005	214922	166500	148151	141337	602330	191059	144940	118690	125739	56569.1	90800.8
POS_835	[M+H-H2O]+	(-)-alpha-Terpineol	0.366278	1.55609	0.0629176	137.132	12.847		Lipids and lipid-like molecules	Prenol lipids	Monoterpenoids		WUOACPNHFRMFPN-SECBINFHSA-N	CC1=CC[C@H](CC1)C(C)(C)O	116689	65034.4	56581.5	68191.3	130855	126261	357454	269977	310885	431076	302701	193898	48763.9	40047.2	92987.9	49275.2	90938.1	41888.8	92522.5	84461.8	129009	117047	101836	99958.6	79396.8	41866	50574.7	71236	109551	67533.7	69851.2	35621.4	52626.8	54219.3	22022.5
POS_11448	[M+Na]+	(-)-Erythro-Anethole glycol 2-glucoside	0.198673	1.31876	0.0544193	367.137	3.023		Organic oxygen compounds	Organooxygen compounds	Carbohydrates and carbohydrate conjugates	C16H24O8	JYWSARFDLXXOHT-UHFFFAOYSA-N	CC(C(C1=CC=C(C=C1)OC)O)OC2C(C(C(C(CO)O2)O)O)O	45066.1	41881.7	43577.6	45996.1	45626.7	41400.5	30780.7	24499.1	34787.4	29925.1	28171	32912.4	32657.3	39476	38067.6	37594.4	30366.9	22155	27559	32509.4	33100	29787.1	25336.9	32447.1	30496.4	34840.8	31529.6	25448.4	49645.8	34307.5	24881.5	21737.7	26270.1	28952.8	33154.5
POS_33865	[M+H]+	(-)-Syringaresinol di-O-glucoside	0.769793	5.811	1.68093e-06	760.301	4.17					C34H46O18	FFDULTAFAQRACT-NYYYOYJKSA-N	COC1=CC(=CC(=C1O[C@H]2[C@@H]([C@H]([C@@H]([C@H](O2)CO)O)O)O)OC)[C@H]3[C@@H]4CO[C@H]([C@@H]4CO3)C5=CC(=C(C(=C5)OC)O[C@H]6[C@@H]([C@H]([C@@H]([C@H](O6)CO)O)O)O)OC	279702	117244	134401	189833	225834	189838	63624.7	42253.5	97714	76607.8	35687.4	84720.3	50405	64531.5	56078.1	81073.2	87139.6	26660.3	31032	40520.7	48319.8	38918.2	34829.4	77849.7	97739.4	72398.9	102744	117398	112952	78335.6	10246.7	11378.4	13901.8	30378.2	21139.1
POS_3395	[M+H]+	(+)-Nootkatone	0.255643	0.993814	0.951535	219.174	9.054					C15H22O	WTOYNNBCKUYIKC-JMSVASOKSA-N	C[C@@H]1CC(=O)C=C2[C@]1(C[C@@H](CC2)C(=C)C)C	181697	112420	93894.1	186711	103355	148459	108940	71381.1	134764	105751	108221	135790	77813.8	83442.6	75732.2	104102	77405.7	73594.1	163129	120659	140300	120833	132084	192831	179618	158502	152123	156082	212913	156378	147494	139883	173209	232943	150788
POS_29298	[M+Na]+	(15S,16Z,17S)-16-ethylidene-4-hydroxy-15-[(2S,3R,4S,5S,6R)-3,4,5-trihydroxy-6-(hydroxymethyl)oxan-2-yl]oxy-2,10,14,20-tetraoxatetracyclo[21.2.2.13,7.012,17]octacosa-1(25),3,5,7(28),12,23,26-heptaene-11,19-dione	0.21315	2.14675	0.0200152	651.199	13.427		Phenylpropanoids and polyketides	Macrolides and analogues		C32H36O13	YRQNFHSTTZXQBU-HTVHDVGDSA-N	O=C1OCCC2=CC=C(O)C(OC3=CC=C(C=C3)CCOC(=O)CC4C1=COC(OC5OC(CO)C(O)C(O)C5O)C4=CC)=C2	11708.6	10463.7	359.725	8539.04	19552.3	28752.5	30847.2	6634.98	27438	49748.4	21974.6	11909	1309.02	1288.2	1749.68	2181.76	4117.62	3911.02	11728.5	12484.2	35695.9	14224	23247.5	16284.7	14283.9	17693.7	12448.8	25132.7	18654.5	8632.56	8941.78	3891.87	2776.89	16917.9	6389.27
POS_10483	[M+Na]+	(15Z)-9,12,13-Trihydroxy-15-octadecenoic acid	0.254513	1.03535	0.845996	353.229	6.463		Lipids and lipid-like molecules	Fatty Acyls	Fatty acids and conjugates	C18H34O5	DNWUYCUUEGGVPR-CLTKARDFSA-N	O=C(O)CCCCCCCC(O)CCC(O)C(O)CC=CCC	82636.4	38697.9	31513.6	19090.2	34495.5	43606.2	30324.6	18005.6	36769.1	25651.1	25128.6	72551	40707.8	75352.3	69274.1	59204	119033	78166.9	98251	127009	88428.8	113455	97598.8	138056	48392.8	71684	52279.7	53578.1	49314.2	75938.8	43770.8	49222.7	57354.1	29854.5	67145.3
POS_28150	[M+Na]+	(1beta,3beta,9xi,11alpha,14xi)-1,3,11-Trihydroxyfurosta-5,20(22),25-trien-27-yl beta-D-glucopyranoside	0.0584757	1.2429	0.333506	629.33	10.083		Lipids and lipid-like molecules	Steroids and steroid derivatives	Steroidal glycosides	C33H50O10	FTAAFHHJONDBNZ-XGMCOULJSA-N	C=C(CCC1=C(C)[C@H]2[C@H](CC3[C@@H]4CC=C5C[C@H](C[C@H]([C@]5(C)C4[C@@H](C[C@@]32C)O)O)O)O1)CO[C@H]6[C@@H]([C@H]([C@@H]([C@@H](CO)O6)O)O)O	8688.31	10468.4	8835.02	20754.2	9552.66	8389.31	6095.66	4326.6	7492.7	6396.9	6164.65	6876.61	7143.02	12140.4	7066.68	13836.9	18632.1	6697.55	5330.06	8764.83	6735.81	5769.59	5456.03	6643.78	2903.27	2854.93	5846.62	4812.46	6894.2	3419.49	3032.35	2239.84	4087.75	5594.77	2448
POS_8148	[M+Na]+	(1E,4E)-1,5-Bis(4-methoxyphenyl)penta-1,4-dien-3-one	0.15731	1.55799	0.0815756	317.113	3.241		Benzenoids	Phenol ethers	Anisoles	C19H18O3	IOZVKDXPBWBUKY-LQIBPGRFSA-N	COC1=CC=C(/C=C/C(=O)/C=C/C2=CC=C(C=C2)OC)C=C1	11709.9	8170.28	9534.59	7819.46	3504.3	21603.7	18255.9	25985.5	20841	29302.5	35930	26456.2	10276.6	6214.96	7735.08	7530.13	5951.98	6525.41	10682.2	8220.46	6861.73	10038.8	10574.3	18184.9	14460.2	12107.1	9195.03	11211.1	24472.6	8223.42	8103.05	6740.27	8759.39	9010.38	8356.24
POS_23428	[M+Na]+	(1R,2R,3R,3aS,5aS,6R,7R,10R,10aR,10cR)-1,2,6,7-Tetrahydroxy-3,7,10a,10c-tetramethyl-4-oxo-2,3,3a,4,5a,6,6a,7,10,10a,10b,10c-dodecahydro-1H-phenanthro[10,1-bc]furan-10-yl beta-D-glucopyranoside	0.553867	1.83489	0.0203393	553.222	5.311		Lipids and lipid-like molecules	Prenol lipids	Terpene lactones	C25H38O12	TYXFVKGQQWDJKA-YFXVJPQZSA-N	C[C@@H]1[C@@H]2C(=O)O[C@@H]3[C@@H](C4[C@@](C)(C=C[C@H]([C@]4(C)C([C@H]([C@@H]1O)O)[C@]23C)O[C@H]5[C@@H]([C@H]([C@@H]([C@@H](CO)O5)O)O)O)O)O	143158	258219	168457	193313	193493	178514	94181.8	52528.1	110006	105534	88649.5	94531.1	133504	120876	151765	146389	255895	73740.7	57805.5	66305.2	93982.2	65699.6	53461.5	77146	96249.4	94406.4	113351	80081	204077	95706.7	69533.6	62369.3	53714.3	60044.8	73680.2
POS_5201	[M-H2O+H]+	(1R,2R,4aS,8aS)-2-[(2R)-2-Hydroxybutyl]-1,3-dimethyl-1,2,4a,5,6,7,8,8a-octahydro-1-naphthalenecarboxylic acid	0.594642	0.740266	0.0796585	263.199	8.019		Organic oxygen compounds	Organooxygen compounds	Alcohols and polyols	C17H28O3	HIVVBTLNCFFLPO-LVNYTYFRSA-N	CC[C@@H](O)C[C@@H]1C(=C[C@@H]2CCCC[C@@H]2[C@@]1(C)C(O)=O)C	175278	28112	37263.1	38207.6	96574	128408	64717.5	19439.7	82804.9	40126.5	53179.4	122382	24375	128103	31805.8	52195.1	74825	66050.5	390001	466510	307878	353768	314710	539128	124365	203832	131152	130175	101322	213607	173714	147719	216000	207662	189677
POS_19441	[M+Na]+	(1R,2S,4R,5R)-5-Hydroxy-1,7,7-trimethylbicyclo[2.2.1]hept-2-yl 6-O-[(2R,3R,4R)-tetrahydro-3,4-dihydroxy-4-(hydroxymethyl)-2-furanyl]-beta-D-glucopyranoside	0.410173	0.653869	0.00514772	487.213	4.078		Lipids and lipid-like molecules	Prenol lipids	Terpene glycosides	C21H36O11	BVEVSYQMQABMQM-UHFFFAOYSA-N	CC1(C)C2CC(C1(C)CC2O)OC3C(C(C(C(COC4C(C(CO)(CO4)O)O)O3)O)O)O	93577.1	24286.3	29523.9	34040	55198.9	76069.7	72576.7	53886.3	89742.8	82371.7	26202.4	89369	15337.3	22174	6149.83	14986.7	10266.9	5130.9	72211	83725.1	29378.3	76853.5	77975.7	105899	47675.3	35859	39007.1	46526.9	63715.5	49572.3	73611.4	57378.4	69309	63661.1	69559.1
POS_8457	[M+H]+	(1R,4aS,5R,8aS)-5-(5-hydroxy-3-methylpentyl)-1,4a-dimethyl-6-methylidene-3,4,5,7,8,8a-hexahydro-2H-naphthalene-1-carboxylic acid	0.350467	1.81374	0.0350182	323.256	6.424		Lipids and lipid-like molecules	Prenol lipids	Diterpenoids	C20H34O3	NSRKLZRKJJQJLD-KXBJDGJWSA-N	CC(CC[C@@H]1C(=C)CC[C@H]2[C@@]1(C)CCC[C@@]2(C)C(=O)O)CCO	128173	84478.1	83022.5	106273	109297	118317	86706	42968.7	83683.5	88547.6	43465.2	68790.3	40446	55377.5	45735.8	49050.2	56209	22477.1	31076.4	41879.4	61678.7	46187.9	52200.2	46289.3	36990.7	31694.2	58787.9	30290.3	83794.1	44629.1	24172.6	19009	23260.1	34370.9	34063.5
POS_14758	[M+Na]+	(1S,2R,4aR,8aR)-1-Acetoxy-7-isopropylidene-1,4a-dimethyl-6-oxodecahydro-2-naphthalenyl 2,3-dimethyl-2-oxiranecarboxylate	0.348383	1.42003	0.152706	415.21	8.308		Lipids and lipid-like molecules	Prenol lipids	Sesquiterpenoids	C22H32O6	APZBLWQCTHVAMR-XRZTVBGOSA-N	CC(=C1C[C@@H]2[C@](C)(CC[C@H]([C@@]2(C)OC(=O)C)OC(=O)C3(C)C(C)O3)CC1=O)C	135194	107018	102098	126917	145995	133772	125881	107919	300013	279480	224789	256564	85080.8	93159.5	78277.8	90323.8	75010.2	75708.6	111483	102621	100584	80637.6	128017	74089.7	219388	107238	101430	85336.2	89031.9	89609.4	76593.9	65058.7	76034.8	69054.4	95318
POS_26948	[M+Na]+	(1S,2S,3R,4S,7R,10S,12R,15S)-4,12-bis(acetyloxy)-1,9,15-trihydroxy-10,14,17,17-tetramethyl-11-oxo-6-oxatetracyclo[11.3.1.0³,¹⁰.0⁴,⁷]heptadec-13-en-2-yl benzoate	0.281373	1.0657	0.413609	609.214	3.301		Lipids and lipid-like molecules	Prenol lipids	Diterpenoids	C31H38O11	OVMSOCFBDVBLFW-ZZMVMVDNSA-N	O=C(OC1C2C3(OC(=O)C)COC3CC(O)C2(C(=O)C(OC(=O)C)C4=C(C)C(O)CC1(O)C4(C)C)C)C=5C=CC=CC5	567352	319575	511985	667625	454274	733998	998717	674344	887780	861654	813570	920936	386138	400377	281464	405862	562974	250354	829729	744971	854717	818856	866258	857589	138397	157941	172557	147798	129783	186475	153303	125495	164360	136838	165298
POS_1235	[M+H]+	(1S,4R)-(+)-Fenchone	0.159829	1.04231	0.686871	153.127	6.155		Lipids and lipid-like molecules	Prenol lipids	Monoterpenoids		LHXDLQBQYFFVNW-XCBNKYQSSA-N	C[C@]12CC[C@H](C1)C(C2=O)(C)C	408698	35890.7	75332.2	59909	176702	350913	304565	268562	240791	311423	236207	351394	22536.2	35398.2	14413.9	25077.7	34276	13271.9	124578	143029	137286	129112	141699	179033	92607.9	77364.6	106683	91115.4	140578	98885.1	99001.9	77096.5	98027.2	110738	96374.6
POS_8550	[M+Na]+	(1S,4S,9S,10R,13R)-5,9-Dimethyl-14-methylidenetetracyclo[11.2.1.01,10.04,9]hexadecane-5-carboxylic acid	0.109264	0.995228	0.96343	325.213	11.17		Lipids and lipid-like molecules	Prenol lipids	Diterpenoids	C20H30O2	NIKHGUQULKYIGE-ADPGWCSISA-N	C=C1C[C@]23CC[C@H]4[C@@](C)(CCCC4(C)C(=O)O)[C@@H]3CC[C@@H]1C2	58865.2	75139.1	78973.8	86483.5	70197.6	32723.6	36710.9	51877.8	31243.6	57367.9	41410.5	54682.6	71117.4	53641.3	63767.7	70140.2	83864	56283.2	88185.7	76013.6	43723.7	52097.8	56947.2	45715.8	77282.3	102869	67241.6	96978.1	91258.4	71348.8	68807.5	91406.6	78888.2	112291	81113.8
POS_15558	[M+Na]+	(1S)-1alpha-(beta-D-Glucopyranosyloxy)-1,4aalpha,5,6,7,7aalpha-hexahydrocyclopenta[c]pyran-4,7alpha-dicarboxylic acid 4-methyl ester	0.0589542	0.789908	0.282294	427.123	2.558		Lipids and lipid-like molecules	Prenol lipids	Terpene glycosides	C17H24O11	RLCWEUBIDIWNEA-JACXBSBZSA-N	COC(=O)C1=CO[C@H]([C@H]2[C@@H]1CC[C@@H]2C(=O)O)O[C@H]3[C@@H]([C@H]([C@@H]([C@@H](CO)O3)O)O)O	69256.9	49275	27369.8	108580	29523.4	24614.7	22990.2	10803.5	20059.6	22200.1	14157.6	8364.51	27915.5	28019.1	25421	19167.9	23844.3	992.069	2575.78	2704.95	7210.54	3310.69	10878	2665.83	2640.82	1923.1	1554.16	903.241	2933.09	1923.43	1882.07	2135.9	2659.03	3751.64	3188.85
POS_34551	[M+Na]+	(1S)-1alpha-[6-O-[6-O-[(E)-3,5-Dimethoxy-4-hydroxycinnamoyl]-beta-D-glucopyranosyl]-beta-D-glucopyranosyloxy]-7-(hydroxymethyl)-1,4aalpha,5,7aalpha-tetrahydrocyclopenta[c]pyran-4-carboxylic acid methyl ester	0.234879	1.81055	0.0645189	779.234	3.776		Lipids and lipid-like molecules	Prenol lipids	Terpene glycosides	C34H44O19	VWHCJIZYMBSOMV-OROXWWDISA-N	O=C(OCC1OC(OCC2OC(OC3OC=C(C(=O)OC)C4CC=C(CO)C34)C(O)C(O)C2O)C(O)C(O)C1O)C=CC5=CC(OC)=C(O)C(OC)=C5	134399	59825.2	31205.4	82601.5	73331.4	129253	30164.6	30399	47321.4	35592.7	30220.1	42148.9	25565.6	36652.8	44125.2	45162.1	61146.6	17733.7	44440.3	40136.3	48267	39298.6	36504.8	69215	19044.3	25660.6	26195.7	26642.9	31805.5	18098.8	8247	7319.49	10746.9	37643.5	10643.2
POS_12061	[M+Na]+	(2-Acetyloxy-3,6-diphenylcyclohexyl) acetate	0.103919	1.06525	0.638307	375.161	3.974		Benzenoids	Benzene and substituted derivatives		C22H24O4	FUSHLLXGTXLRMJ-UHFFFAOYSA-N	O=C(OC1C(OC(=O)C)C(C=2C=CC=CC2)CCC1C=3C=CC=CC3)C	31324.6	22221.4	15141	27979.3	30428.5	32544.5	49903.4	15886.8	43692.9	52329	20423.8	39019.2	15457	15237.8	14974.3	16599.1	11830.4	12640.8	20007	21040.4	23577.7	25887.2	29602.1	29766.5	20168.5	20068.7	19497	17544.2	34346.3	20865.1	23874.1	16413	20523.9	24598.8	19325.9
POS_21305	[M+H]+	(2-Hydroxy-3-octadeca-6,9,12-trienoyloxypropyl) 2-(trimethylazaniumyl)ethyl phosphate	0.975417	2.2354	0.0291208	518.323	10.105		Lipids and lipid-like molecules	Glycerophospholipids	Glycerophosphocholines	C26H48NO7P	MRTUWVDDQVMUCR-UHFFFAOYSA-N	CCCCCC=CCC=CCC=CCCCCC(=O)OCC(COP(=O)([O-])OCC[N+](C)(C)C)O	242645	695697	488919	533967	240046	167005	169354	97692.4	174628	178314	241303	174748	880131	418441	625096	482804	628022	376795	139404	143975	126211	112818	99322.5	193058	229081	182128	255441	198056	541240	185762	124174	95377.4	102242	174332	114395
POS_10467	[M+Na]+	(2,6,6-Trimethyl-4-oxo-2-cyclohexen-1-yl)methyl beta-D-glucopyranoside	0.0899067	0.909455	0.817344	353.156	4.159		Organic oxygen compounds	Organooxygen compounds	Carbohydrates and carbohydrate conjugates	C16H26O7	FOONTNRMWNJWCL-ZSABPLCXSA-N	CC1=CC(=O)CC(C)(C)C1CO[C@H]2[C@@H]([C@H]([C@@H]([C@@H](CO)O2)O)O)O	8424.53	45887.1	90812.4	32690.3	61125.4	7047.71	7883.24	5077.99	7243.1	8016.47	8047.36	6574.56	2045.41	1686.18	1491.91	3215.09	1707.6	847.868	6062.69	15717.5	5714.95	14791.4	6724.39	7901.28	8125.96	2349.81	3647.2	2320.18	5207.46	11368.5	14525.2	4855.62	3933.47	6189.22	4721.2
POS_7371	[M-3H2O+H]+	(2E,4E)-12-Hydroxy-13-(hydroxymethyl)-14-methoxy-3,5,7-trimethyl-14-oxotetradeca-2,4-dienoic acid	0.562876	1.53835	0.0779112	303.195	6.987		Lipids and lipid-like molecules	Fatty Acyls	Fatty acids and conjugates	C19H32O6	WKPLWDFQTVJLIX-WFYKWJGLSA-N	CC(CCCCC(C(CO)C(=O)OC)O)C/C(=C/C(=C/C(=O)O)/C)/C	217167	8962.27	6298.66	16328.8	39462.7	142737	164986	71909.7	204836	174247	115213	234542	3674.55	8356.14	3660.45	5572.04	3323.43	3029.16	213763	238584	218752	245209	241885	370282	275349	93540.7	115803	188045	292365	178717	119411	100138	130833	154577	107118
POS_5242	[M+Na]+	(2E,4E)-N-(1,3-Dihydroxy-3-methylpentan-2-yl)-2-methylhexa-2,4-dienamide	0.341004	0.0623895	0.0183726	264.158	3.028		Lipids and lipid-like molecules	Fatty Acyls	Fatty amides	C13H23NO3	PHCDULUANYZTRK-RMTFUQJTSA-N	C/C=C/C=C(\C)/C(=NC(CO)C(C)(CC)O)O	1892.65	7836.45	5308.76	6679.34	3870.77	19010.7	60634.8	18191	44275.2	27957	10740	25152.1	3580.16	1902.9	3887.53	2718.64	5582.48	2434.88	5203.29	7174.71	74315.8	62967.5	65006.8	101833	1084.32	1254.1	749.475	1067.32	1451.05	1812.56	1983.89	20162.6	25859	43743.7	1266.42
POS_4710	[M+H]+	(2E,4E)-N-(2-Methylpropyl)dodeca-2,4-dienamide	0.817119	1.20476	0.336818	252.233	10.139		Lipids and lipid-like molecules	Fatty Acyls	Fatty amides	C16H29NO	BBRMJCAPNGJKEM-AQASXUMVSA-N	OC(=NCC(C)C)C=CC=CCCCCCCC	167698	242780	327231	285879	180397	615179	573026	314295	511506	333936	681414	251946	215115	734298	637013	262909	333469	708331	250249	181888	534355	459742	373420	447726	503352	485962	604090	524536	476565	602463	813791	362260	243080	306140	568805
POS_10909	[M+Na]+	(2E,6E,10Z)-12-Hydroxy-10-(hydroxymethyl)-6-methyl-2-(4-methylpent-3-enyl)dodeca-2,6,10-trienoic acid	0.257575	0.567251	0.0374859	359.222	8.887		Lipids and lipid-like molecules	Prenol lipids	Diterpenoids	C20H32O4	GWVCYAYKRPLWGK-AAMZJHKISA-N	O=C(O)C(=CCCC(=CCCC(=CCO)CO)C)CCC=C(C)C	39956.7	3160.33	7085.55	7886.8	22768.9	9482.27	7360.78	6459.7	10556.1	7330.07	11006.7	70038.8	33522.9	12383.3	10262.8	8481.35	10167.4	6231.69	21090.7	69515.9	11536	11304.6	11311.8	22534.2	8213.19	7870.93	21700.7	11749.9	15216.6	21069.5	35065.2	14367.3	19077.7	30546.5	34858.5
POS_20946	[M+Na]+	(2E,6E,11E,13E)-18-(2,6-Dioxopiperidin-4-yl)-9-hydroxy-8-methoxy-10,12,14-trimethyl-15-oxooctadeca-2,6,11,13-tetraenoic acid	0.129022	0.938143	0.724392	512.269	3.275		Lipids and lipid-like molecules	Fatty Acyls	Lineolic acids and derivatives	C27H39NO7	SLGMSTJSVRGVPB-BESLVFPPSA-N	O=C(O)C=CCCC=CC(OC)C(O)C(C=C(C=C(C(=O)CCCC1CC(=O)N=C(O)C1)C)C)C	31395.3	8198.55	8722.99	15600.8	21117.1	28870.7	36752	31603.1	49428.8	29587.7	33531.4	25934.3	3738.28	7334.21	5094.14	5970.33	6474.19	3539.25	29831.7	35650.6	34838.4	30939	31377.9	47641.1	16547.6	15057.7	23713.4	16565.9	38511.4	17867.6	21518.5	17245.3	23530.9	22786.2	27249
POS_6944	[M+H]+	(2E)-4-[4-(2-Chlorophenyl)piperazin-1-yl]-4-oxobut-2-enoic acid	0.45418	0.479273	0.0244585	295.078	3.254		Organoheterocyclic compounds	Diazinanes	Piperazines	C14H15ClN2O3	AXXAWJZEEQXNHQ-AATRIKPKSA-N	C1=CC(=C(C=C1)N2CCN(CC2)C(=O)/C=C/C(=O)O)Cl	36818.4	5242.52	9581.35	14212.2	26640.7	38296.6	50702.1	41747.8	55586.8	39851.2	40748.7	51829	2494.02	21701.1	3192.61	8778.66	6756.6	4669.26	57114.3	64586.2	58813.8	48062	49166.3	68877.1	80210.4	22046.9	17007.5	25558.1	26745.2	29379.3	67107.4	53585.5	55423.2	118476	63610.6
POS_17042	[M+Na]+	(2E)-4-Hydroxy-3,4-dimethyl-2-penten-1-yl 6-O-[(2S,3R,4R)-3,4-dihydroxy-4-(hydroxymethyl)tetrahydro-2-furanyl]-beta-D-glucopyranoside	0.201903	1.36726	0.257024	447.184	4.148		Lipids and lipid-like molecules	Fatty Acyls	Fatty acyl glycosides	C18H32O11	FEGXTMHRTZJSIG-MVXUSQBOSA-N	C/C(=C\CO[C@H]1[C@@H]([C@H]([C@@H]([C@@H](CO[C@@H]2[C@@H]([C@@](CO)(CO2)O)O)O1)O)O)O)/C(C)(C)O	60644.7	31133.2	38148.9	31952.7	23663.9	27811.7	40022.1	31306.3	40942	43097.9	41849.1	49014.2	14671.1	19394.2	9740.51	11933.5	70108.4	5584.36	21537.6	28374	29827.4	24422.3	41854.9	36337.5	44910.9	21925.7	16272	23134.5	65957.3	41837.9	35853.9	21787.7	21368.4	25975.5	27626.1
POS_39025	[M+Na]+	(2R,3R,4S,5S,6R)-2-[[(2R,3S,4S,5R,6S)-6-[4-[3-[3,5-Dimethoxy-4-[(2S,3R,4S,5S,6R)-3,4,5-trihydroxy-6-(hydroxymethyl)oxan-2-yl]oxyphenyl]-1,3,3a,4,6,6a-hexahydrofuro[3,4-c]furan-6-yl]-2,6-dimethoxyphenoxy]-3,4,5-trihydroxyoxan-2-yl]methoxy]-6-(hydroxymethyl)oxane-3,4,5-triol	0.168909	3.72212	0.00922504	927.309	4.182		Lignans, neolignans and related compounds	Lignan glycosides		C40H56O23	NONWRJXAJGEWOR-GMTLTCSKSA-N	OCC1OC(OC2=C(OC)C=C(C=C2OC)C3OCC4C(OCC34)C5=CC(OC)=C(OC6OC(COC7OC(CO)C(O)C(O)C7O)C(O)C(O)C6O)C(OC)=C5)C(O)C(O)C1O	58089.3	104875	65562.4	113186	76427.5	64941.9	17752.6	11429.4	29057.5	33545.2	17878.5	22097.2	51616.1	24756.7	44543.8	21462.3	42650.9	9229.58	5206.67	7728.14	16279.7	4641.64	5738.59	12584.7	10401.1	3571.97	9382.47	9082.11	3166.15	3071.22	1972.53	1522.87	1108.56	3123.39	1502.49
POS_23459	[M+H]+	(2R)-beta,beta-Caroten-2-ol	0.826435	0.667926	0.0677906	553.422	11.333		Lipids and lipid-like molecules	Prenol lipids	Tetraterpenoids	C40H56O	KOTBWDXNYNTNIY-FLCXWBGESA-N	CC(=C/C=C/C=C(C)/C=C/C=C(C)/C=C/C1=C(C)CC[C@@H](O)C1(C)C)\\C=C\\C=C(C)\\C=C\\C2=C(C)CCCC2(C)C	373378	44194.9	14430.5	25274.4	55691.5	193577	136022	72970.8	156894	153295	129645	267649	10919.4	23759.7	9802.36	12099.7	47422.1	8857.05	284292	229783	281662	220361	201669	407091	217802	153094	135685	152605	280939	253896	289171	223952	327434	486464	213117
POS_38618	[M+Na]+	(2S,3R,4R,5R,6S)-2-[(2R,3S,4S,5R,6R)-4-hydroxy-2-(hydroxymethyl)-6-[(1R,4S,5'S,6R,7S,8R,9S,13S,16S,18R)-5',7,9,13-tetramethylspiro[5-oxapentacyclo[10.8.0.02,9.04,8.013,18]icosane-6,2'-oxane]-16-yl]oxy-5-[(2S,3R,4S,5S,6R)-3,4,5-trihydroxy-6-(hydroxymethyl)oxan-2-yl]oxyoxan-3-yl]oxy-6-methyloxane-3,4,5-triol	0.335961	0.842937	0.399797	909.458	11.297		Lipids and lipid-like molecules	Steroids and steroid derivatives	Steroidal glycosides	C45H74O17	BCUDKRWNGQAFLF-GYMZVKDOSA-N	OCC1OC(OC2C(O)C(OC3OC(C)C(O)C(O)C3O)C(OC2OC4CCC5(C)C(CCC6C5CCC7(C)C6CC8OC9(OCC(C)CC9)C(C)C87)C4)CO)C(O)C(O)C1O	88113.6	7625.25	13458.9	13657.9	55101.3	103065	87536.8	62361.7	99610.7	80406	59952.3	99895.2	3540.67	11583.9	4383.91	13718.4	6645.46	2678.08	69184.3	93166.7	76614.9	87670.2	86460.5	104961	100969	53486.1	78384.3	69785.1	109397	163622	79763.6	77761.2	104891	150111	130526
POS_34052	[M+Na]+	(2S,3R,4S,5S,6R)-2-[4-[(3S,3aR,6S,6aR)-6-[3,5-Dimethoxy-4-[(2S,3R,4S,5S,6R)-3,4,5-trihydroxy-6-(hydroxymethyl)oxan-2-yl]oxyphenyl]-1,3,3a,4,6,6a-hexahydrofuro[3,4-c]furan-3-yl]-2,6-dimethoxyphenoxy]-6-(hydroxymethyl)oxane-3,4,5-triol	0.0756501	1.38583	0.178432	765.255	4.733		Lignans, neolignans and related compounds	Lignan glycosides		C34H46O18	FFDULTAFAQRACT-XKBSQSBASA-N	COC1=C(OC2OC(CO)C(O)C(O)C2O)C(=CC(=C1)C3OCC4C3COC4C5=CC(=C(OC6OC(CO)C(O)C(O)C6O)C(=C5)OC)OC)OC	70454.9	71652.5	71965.1	125390	86187.2	95564.3	67082.8	25557.9	76688.2	74510.8	26981.9	60972	20093.4	25084	21460.6	23113.3	19899.6	9448.42	17352.8	25271.6	27347	24669.2	20160.1	33168.8	6260.25	9479.12	6544.88	9278.17	7531.89	5422.17	4315.37	2692.65	7728.38	9936.37	5622.27
POS_19468	[M+Na]+	(2S,3R,5R,10R,13R,14S,17R)-17-[(2S,3R)-3,6-Dihydroxy-6-methylheptan-2-yl]-2,3,14-trihydroxy-10,13-dimethyl-2,3,4,5,9,11,12,15,16,17-decahydro-1H-cyclopenta[a]phenanthren-6-one	0.0650245	1.11808	0.624479	487.3	9.465		Lipids and lipid-like molecules	Steroids and steroid derivatives	Bile acids, alcohols and derivatives	C27H44O6	UPEZCKBFRMILAV-DBDKQAFGSA-N	C[C@@H]([C@H]1CC[C@]2(C3=CC(=O)[C@@H]4C[C@H]([C@H](C[C@]4(C)C3CC[C@]12C)O)O)O)[C@@H](CCC(C)(C)O)O	66350.3	5009.42	6244.16	7445.38	17058.4	32599.5	27989.1	8764.84	31370.8	29953.7	23184	30917.1	3551.27	10951.2	5491.66	6506.47	7644.77	6763.04	36358.4	32438.6	38561.2	56605.2	19652.8	40163.3	24801.8	27664.9	41941.5	14053.8	46765.5	37997.6	28588.4	23166.8	27171.7	24236	19217.3
POS_21720	[M+Na]+	(2S,3S,9R,13R,14S,16R)-2,3,16-Trihydroxy-17-[(2R)-2-hydroxy-6-methyl-3-oxohept-6-en-2-yl]-4,4,9,13,14-pentamethyl-1,2,3,7,8,10,12,15,16,17-decahydrocyclopenta[a]phenanthren-11-one	0.230967	1.15433	0.361595	525.317	10.281		Lipids and lipid-like molecules	Steroids and steroid derivatives	Cucurbitacins	C30H46O6	JQKLZAQSMGFZSI-NRFHFCOISA-N	C=C(C)CCC(=O)[C@@](C)(C1[C@@H](C[C@@]2(C)C3CC=C4C(C[C@@H]([C@H](C4(C)C)O)O)[C@]3(C)C(=O)C[C@]12C)O)O	25264.3	5276.98	6889.36	20304	26915.2	36939.9	19736.7	12668.1	22658.6	36133.2	21112.7	34617	4945.02	10810.6	4013.66	6489.06	6816.35	5679.58	33580.7	32165.1	33757.4	23596.6	53869.9	49668	76360.2	62347.8	88641.9	66129.3	46332.3	95510.4	82264.4	43702.2	45958.7	53682.8	77879.8
POS_8560	[M+H]+	(2S,3S)-4-Methylidene-5-oxo-2-tridecyloxolane-3-carboxylic acid	0.940567	0.438852	5.25302e-06	325.236	9.153		Organoheterocyclic compounds	Lactones	Gamma butyrolactones	C19H32O4	WZYZDHVPSZCEEP-IRXDYDNUSA-N	CCCCCCCCCCCCC[C@H]1[C@H](C(=C)C(=O)O1)C(=O)O	153445	19673.9	23265.8	41338.3	54647.3	117768	178625	98171.3	174823	201973	142383	215202	12965	24830.5	12346.4	16391.4	15559.5	15637.7	169220	160217	174836	162954	164288	218018	85841.3	91707.2	75461	72112.7	94493	96635	167417	175229	243905	180733	192624
POS_11375	[M+Na]+	(2S)-7-Hydroxy-3-oxo-3,4-dihydro-2H-1,4-benzoxazin-2-yl beta-D-glucopyranoside	0.715215	0.199665	7.30396e-05	366.079	2.363		Organic oxygen compounds	Organooxygen compounds	Carbohydrates and carbohydrate conjugates	C14H17NO9	VUFDXOACUHDTLI-PUOUXSMHSA-N	C1=CC2=C(C=C1O)O[C@H](C(=N2)O)O[C@H]3[C@@H]([C@H]([C@@H]([C@@H](CO)O3)O)O)O	782228	1.10208e+06	377510	589695	604715	120928	25017.1	26811.6	28384.9	20238.2	21904.3	18040.5	157607	74214.2	247002	31847.8	47964.1	23432.8	17561.7	23138.9	25075.3	16219.6	21589.3	23725.3	17657.7	13998	6174.8	20917.9	15651.1	27250.1	72457.6	65739.3	87817.3	61108	128510
POS_11603	[M+H]+	(2S)-8-[(E)-3-Hydroxy-3-methylbut-1-enyl]-5,7-dimethoxy-2-phenyl-2,3-dihydrochromen-4-one	0.757725	0.774711	0.178917	369.168	6		Phenylpropanoids and polyketides	Flavonoids	O-methylated flavonoids	C22H24O5	DKYFESWWIPJYTA-DVQDXYAYSA-N	CC(C)(/C=C/C1=C(C=C(C2=C1O[C@@H](CC2=O)C3=CC=CC=C3)OC)OC)O	413704	22488.5	33817.4	78481.4	165228	225622	192580	118124	230845	270933	236293	219992	7177.1	75503.5	9403.26	18479.5	19804.5	10261	284047	314789	290854	243517	258639	421740	291387	232487	361711	260505	373449	416166	442776	319306	367538	691766	346257
POS_16094	[M+Na]+	(2S)‐2‐(2‐aminoacetamido)‐3‐(4‐cyanophenyl)‐N‐(9H‐fluoren‐2‐yl)propanamide	0.326056	0.653953	0.273958	433.167	3.738		Organic acids and derivatives	Carboxylic acids and derivatives	Amino acids, peptides, and analogues	C25H22N4O2	WNVKQPTYEZCTFN-QHCPKHFHSA-N	C1c2ccccc2c2ccc(cc12)NC([C@H](Cc1ccc(C#N)cc1)NC(CN)=O)=O	32731.9	35023.1	19643.7	24179.7	34011.8	43815.5	16218.2	9008.49	22640.2	14185.1	10067.8	16347	10709.1	21786	10129.8	5997.5	24355.3	14517.9	12088.3	6952.5	45666.9	36761.5	4929.35	6706.63	3957.89	38069.2	74870.8	34636.9	95629.8	5589.86	72523.7	60692.4	76710.2	71192.2	96138.9
POS_38245	[M+Na]+	(3beta,5alpha,9xi)-3-{[beta-D-Glucopyranosyl-(1->6)-beta-D-glucopyranosyl-(1->4)-6-deoxy-3-O-methyl-beta-L-idopyranosyl]oxy}-14-hydroxy-19-oxocard-20(22)-enolide	0.241794	0.782468	0.383449	895.408	5.696		Lipids and lipid-like molecules	Steroids and steroid derivatives	Steroid lactones	C42H64O19	WPNLWBRKPZXVGD-ZZOAZOMRSA-N	O=CC12CCC(OC3OC(C)C(OC4OC(COC5OC(CO)C(O)C(O)C5O)C(O)C(O)C4O)C(OC)C3O)CC2CCC6C1CCC7(C)C(C8=CC(=O)OC8)CCC67O	110735	8360.91	34041.9	69922.9	165254	220792	292660	229002	271216	186300	315897	156448	2135.52	49310.6	1894.62	15647.2	6056.15	2355.67	149596	220467	201440	172921	154753	160778	34576.7	50855.9	96138.7	34266.1	49756	54100.1	88630.7	53028.2	47579.2	35399.9	59744.8
POS_20406	[M+Na]+	(3E)-7-Hydroxy-3,7-dimethyl-3-octen-1-yl 6-O-(6-deoxy-alpha-L-mannopyranosyl)-beta-D-glucopyranoside	0.819085	2.48119	0.004466	503.247	6.68		Lipids and lipid-like molecules	Fatty Acyls	Fatty acyl glycosides	C22H40O11	VUGMGEQWBOCMAV-QLEKUEJFSA-N	C/C(=C\CCC(C)(C)O)/CCO[C@H]1[C@@H]([C@H]([C@@H]([C@@H](CO[C@H]2[C@@H]([C@@H]([C@H]([C@H](C)O2)O)O)O)O1)O)O)O	167929	212626	177238	137668	136359	113081	26848.9	8696.49	30973	22832	20510.9	40520.7	166768	219724	248161	228846	51729.4	132180	32501.2	32287.4	32001.1	18110.3	25265.1	49432.9	115944	179358	281980	116994	265915	176364	126148	53509.3	58565.4	81934.7	71133.9
POS_17282	[M+Na]+	(3R,3aR,4S,6S,7aR)-6-ethenyl-4-hydroxy-3,6-dimethyl-7-[(E)-1-[(2R,3R,4S,5S,6R)-3,4,5-trihydroxy-6-(hydroxymethyl)oxan-2-yl]oxyprop-1-en-2-yl]-3,3a,4,5,7,7a-hexahydro-1-benzofuran-2-one	0.160886	0.361078	0.149812	451.189	5.366		Lipids and lipid-like molecules	Prenol lipids	Terpene glycosides	C21H32O9	PNUZTGLWURTQTO-OPSPQWEKSA-N	C=C[C@]1(C)C[C@@H]([C@H]2[C@@H](C)C(=O)O[C@@H]2C1/C(=C/O[C@H]3[C@@H]([C@H]([C@@H]([C@@H](CO)O3)O)O)O)/C)O	51458.8	22886.5	104726	46211.4	51072.7	67107.8	79824.1	63502.3	105523	140188	119006	121495	8167.13	5116.97	8014	9995.93	16049.4	5405.49	20171.3	20263.2	23969.3	16579.3	21926.9	37726.4	2459.72	1290.6	5516.76	2051.73	2401.15	2934.91	3571.97	8852.27	22412.2	1847.29	4548.04
POS_9067	[M+H]+	(3R,4R,5R)-3-[(11E)-11,15-Hexadecadien-9-yn-1-yl]-4-hydroxy-5-methyldihydro-2(3H)-furanone	0.683313	0.687602	0.00219579	333.24	11.919		Organoheterocyclic compounds	Lactones	Gamma butyrolactones	C21H32O3	XVTXMBZTDMASHY-JCHUFIKGSA-N	C=CCC/C=C/C#CCCCCCCCC[C@@H]1[C@H]([C@@H](C)OC1=O)O	287721	108912	126981	87093.1	154014	293000	199834	75285.5	220686	188841	156610	263031	79068.3	130735	108461	119700	91721.1	83104.5	162559	191481	260017	245069	231086	302858	138455	120228	141164	110620	101780	179772	167164	181832	188684	175954	225817
POS_18748	[M+Na]+	(3R,5R,7R,8S,9S,10S,12S,13R,14S,17R)-17-((R)-7-Hydroxy-6-(hydroxymethyl)heptan-2-yl)-10,13-dimethylhexadecahydro-1H-cyclopenta[a]phenanthrene-3,7,12-triol	0.611222	0.839078	0.0403158	475.338	12.749		Lipids and lipid-like molecules	Steroids and steroid derivatives	Bile acids, alcohols and derivatives	C27H48O5	JNMALBXXJSWZQY-JOICSPLZSA-N	C[C@H](CCCC(CO)CO)[C@H]1CC[C@H]2[C@@H]3[C@H](C[C@@H]([C@]12C)O)[C@@]4(C)CC[C@H](C[C@@H]4C[C@H]3O)O	366371	217732	203332	178142	164784	340782	305805	281529	263164	242943	235247	320660	183167	191762	260656	165886	150662	195080	267175	255106	279778	320098	232735	359413	205767	208970	253341	216735	285935	241367	280228	255584	293210	336357	284672
POS_36238	[M+Na]+	(3S,4R,5S,8R,9E,12S,14S,15R,16S,18R,19R,26As)-5,6,8,11,12,13,14,15,16,17,18,19,24,25,26,26a-Hexadecahydro-5,19-dihydroxy-3-[(1E)-2-[(1R,3R,4R)-4-hydroxy-3-methoxycyclohexyl]-1-methylethenyl]-14,16-dimethoxy-4,10,12,18-tetramethyl-8-(2-propen-1-yl)-15,19-epoxy-3H-pyrido[2,1-c][1,4]oxaazacyclotricosine-1,7,20,21(4H,23H)-tetrone	0.690141	0.311752	0.000309932	826.494	10.03		Phenylpropanoids and polyketides	Macrolide lactams		C44H69NO12	QJJXYPPXXYFBGM-LJIGMGMYSA-N	O=C1OC(C(=CC2CCC(O)C(OC)C2)C)C(C)C(O)CC(=O)C(C=C(C)CC(C)CC(OC)C3OC(O)(C(=O)C(=O)N4CCCCC14)C(C)CC3OC)CC=C	9394.17	1311.62	2639.81	4531.13	6676.17	14596.9	33274.4	38616.2	19958.9	33894.6	41359.8	20279	9099.26	15574.9	3360.43	7214.8	4328.84	2847.02	65367.4	75744.6	60224.7	56430.9	61260.1	49653.7	14645.1	34496.8	42591.4	15651	24347	41906.7	132301	100580	107096	61185.9	68568.2
POS_11446	[M+Na]+	(3S,6R,6As,7S)-6,6a,7,8-tetrahydroxy-3-methyl-3,4,5,6,7,12a-hexahydro-2H-benzo[a]anthracene-1,12-dione	0.0702666	1.13153	0.123034	367.115	8.452		Benzenoids	Tetralins		C19H20O6	PKPHZFVECLENRP-QDWLCUAPSA-N	C[C@H]1CC2=C(C(=O)C1)C3C(=O)C4=CC=CC(=C4[C@@H]([C@]3([C@@H](C2)O)O)O)O	11338.6	21156.4	22702.8	19694.8	15451	13301.5	8735.92	18696.5	13618.3	13790	16226.2	10014.7	25070.8	18918.1	24738.5	22380.5	24336.1	23468.6	12866.2	15725.8	10758.6	12551.9	12834	12817.4	14686	14284.7	13831.7	14735	12145	9418.29	10996.2	12484.4	11274.6	12482.6	12084.4
POS_11567	[M+Na]+	(4-Hydroxy-3,5-dimethoxyphenyl)methyl-beta-D-glucopyranoside	0.0954695	1.0259	0.873109	369.115	1.619		Organic oxygen compounds	Organooxygen compounds	Carbohydrates and carbohydrate conjugates	C15H22O9	VZSGMNVXQXYFPI-UHFFFAOYSA-N	COC1=CC(=CC(=C1O)OC)COC2C(C(C(C(CO)O2)O)O)O	124917	132781	162299	176924	150245	137977	85087.4	50923.5	114913	98947	90040.5	108726	93801.8	130776	91007	138858	110864	55842.7	86877.1	124956	125688	96711	74348.5	145970	23001	31107.4	37421	23229.3	41370.3	20499.1	30231.9	23967.7	25935.1	42067.2	22791.3
POS_6417	[M+H]+	(4E,6E)-2-(Hydroxymethyl)-3-(3-methoxy-3-oxopropyl)deca-4,6-dienoic acid	0.45559	0.659671	0.0076987	285.169	6.198		Lipids and lipid-like molecules	Fatty Acyls	Fatty acids and conjugates	C15H24O5	PVHUKALHRBPQNM-BSWSSELBSA-N	CCCC=CC=CC(CCC(=O)OC)C(CO)C(O)=O	214649	30590.9	55906	83468.3	159638	293967	537798	225922	478639	424174	346205	308954	6021.18	65622.4	10090.3	29170.8	17379.3	9750.67	200639	225743	281451	270057	248227	285246	50081.5	55069.1	75379	42399.1	65820.8	57427.4	107228	68510	86669.3	65858.8	86456.7
POS_9034	[M+Na]+	(4R)-4-Ethenyl-4,10-dimethyl-2-(2-methylprop-1-enyl)-2,3-dihydropyrano[3,2-c]chromen-5-one	0.171013	1.01944	0.929502	333.149	2.36		Phenylpropanoids and polyketides	Coumarins and derivatives	Pyranocoumarins	C20H22O3	NJVADEFPOCMONF-LGTGAQBVSA-N	C=C[C@@]1(C)CC(C=C(C)C)OC2=C1C(=O)OC3=C2C(=CC=C3)C	78970.2	59532.1	84081.9	98330.2	128072	94434.1	163399	95527.8	171113	160854	99468.7	45568.2	19396.9	55308.9	27037.1	95216.1	36558.9	13285.3	29488.7	59160.3	78325.3	81597.4	93680.4	39993	97450.3	80606.8	29756.1	42122.5	126362	96034.6	66996.5	77289	100721	58013.2	96151.2
POS_16358	[M+K]+	(5-Benzoyloxy-4,6-dihydroxy-3-methoxycyclohexen-1-yl)methyl benzoate	0.0828425	0.824195	0.40882	437.103	2.873		Benzenoids	Benzene and substituted derivatives	Benzoic acids and derivatives	C22H22O7	HITZIDGSAVZVQH-UHFFFAOYSA-N	COC1C=C(COC(=O)C2=CC=CC=C2)C(C(C1O)OC(=O)C3=CC=CC=C3)O	8822.51	1231.41	1942.78	5466.41	7011.46	6239.68	8610.5	6261.41	10949.2	10683.5	8882.73	8609.57	2807.53	1246.99	728.058	741.531	3625.94	1902.11	7096.04	7210	10441.5	8643.38	9329.32	9519.61	2647.3	2774.4	4038.63	2314.46	7539.88	3579.83	5110.15	2943.53	5153.32	5746.67	5710.39
POS_10187	[M+H]+	(5beta,8alpha,9beta,10alpha,13alpha)-18-Methoxy-18-oxokauran-17-oic acid	0.350403	1.50651	0.178159	349.236	8.605		Lipids and lipid-like molecules	Prenol lipids	Diterpenoids	C21H32O4	YDAVVXOXSSFVPF-BBBHLOGDSA-N	COC(=O)[C@]1(C)CCC[C@]2(C)[C@@H]1CC[C@@]34C[C@@H](CC[C@@H]23)[C@@H](C4)C(O)=O	351193	31970	42943.3	50465.9	93523.1	224559	171059	91901.1	238213	206546	138514	249094	27069.8	29289	14055.9	15202	29125.4	24932.8	107196	114431	128891	102485	115113	264077	74250.9	50891.4	71813.6	67976	169661	60167.4	47521.3	35207.3	71247.5	38330.5	58687.2
POS_7828	[M+H]+	(5S,6E,8S,9Z,13S,14R)-5-Hydroxy-8-methoxy-5,9,13,14-tetramethyl-1-oxacyclotetradeca-6,9-dien-2-one	1.50112	0.890245	0.228225	311.221	7.901		Phenylpropanoids and polyketides	Macrolides and analogues		C18H30O4	XIHUXEHAQPSMTF-KBVZDLPWSA-N	COC1C=CC(C)(O)CCC(=O)OC(C)C(C)CCC=C1C	1.8142e+06	146392	212251	390438	743460	1.7638e+06	1.67034e+06	984285	1.58601e+06	1.61362e+06	1.56334e+06	2.09018e+06	44560	310037	59848.9	116441	143026	73885.7	3.3635e+06	2.69543e+06	2.78914e+06	2.56847e+06	2.63162e+06	3.10616e+06	2.16564e+06	2.38096e+06	2.25938e+06	1.98645e+06	3.00551e+06	2.62815e+06	3.46563e+06	2.19514e+06	2.77018e+06	2.69188e+06	2.40213e+06
POS_7275	[M-H2O+H]+	(5xi,9xi)-12-Hydroxyabieta-7,13-dien-18-oic acid	0.298168	0.906645	0.258959	301.215	11.066		Lipids and lipid-like molecules	Prenol lipids	Diterpenoids	C20H30O3	DYNISIGUMYFVJW-BKXYZSJASA-N	CC(C)C1=CC2=CCC3[C@](C)(CCC[C@@]3(C)C(O)=O)C2CC1O	158635	80112.3	72655	154377	134052	148805	132217	91836.6	156762	131994	107252	103765	76000.5	135514	98708.1	129723	108263	86330.4	127533	148328	132280	118932	111669	123887	91045.9	94289.8	106366	99237	135777	121641	122230	111183	120138	146222	105450
POS_5606	[M-H2O+H]+	(5xi,9xi)-Beyer-15-en-18-ol	0.100951	0.823164	0.119999	271.241	9.658		Lipids and lipid-like molecules	Prenol lipids	Diterpenoids	C20H32O	CIGQQQTZOIDQQR-SGWMQEFOSA-N	CC12CCC3C4(C)CCCC(C)(CO)C4CCC3(C1)C=C2	10324.5	6709.88	11380.7	9249.33	4359.89	8743.4	7276.72	7427.59	11054.6	8802.92	5009.92	9514.85	8683.14	6993.32	5750.37	5961.97	8825.54	5252.62	9575.46	13895.8	10696.3	7607.17	12376.4	10834.5	8994.6	6136.03	7228.19	7104.06	5608.05	6794.69	7336.98	6537.53	8669.22	7034.97	10526.2
POS_10355	[M-H2O+H]+	(6a)-21,21-O-Dihydroophiobolin G	0.651286	0.814045	0.0117562	351.267	11.77		Lipids and lipid-like molecules	Prenol lipids	Sesterterpenoids	C25H36O2	GUXDHNIKRQCWIE-WMZUYDDLSA-N	CC(=C/C=C\[C@H](C)[C@H]1CC[C@]2(C)C[C@@H]3C(=CC(=O)C3/C(=C\C[C@@H]12)/CO)C)C	292807	321925	284317	294620	285854	263050	368782	275115	453948	542522	316334	380260	334755	259835	264362	314291	271629	298743	261135	259132	313698	477572	355414	253897	219035	199984	204676	209222	261246	251458	279430	227051	288138	251217	315987
POS_7608	[M+Na]+	(6E)-Heptadeca-6,16-diene-1,2,4-triol	0.836129	0.655227	0.139697	307.228	8.608		Lipids and lipid-like molecules	Fatty Acyls	Fatty alcohols	C17H32O3	XGZOTDFONIAWEC-VAWYXSNFSA-N	C=CCCCCCCCC/C=C/CC(CC(CO)O)O	543441	112224	109024	138266	183116	438720	536304	293713	574150	571931	448886	662334	35296.2	156031	39900.6	55549.9	51420.9	48003.8	205949	155999	406673	417895	427413	532654	221492	232281	190991	163393	296019	123007	443819	362040	199031	524289	166938
POS_8008	[M+H-H2O]+	(7-hydroxy-hexahydro-1H-pyrrolizin-1-yl)methyl 2,3-dihydroxy-2-(1-methoxyethyl)-3-methylbutanoate	0.212947	0.483874	0.0145045	314.194	3.697					C16H29NO6	XAVJHWWXMYRTDC-RBBCULIUNA-N	O=C(OCC1CCN2CCC(O)C21)C(O)(C(OC)C)C(O)(C)C	19487.8	1072.57	710.87	1509.54	3785.1	15088.9	130454	78466.1	115812	144738	79248.2	81370.4	455.216	1204.09	1100.83	886.179	749.461	610.048	77562.4	72665.8	75688.4	116086	125958	124223	7071.85	4629.68	4301.88	5675.02	10123.3	5532.4	17918.7	9632.88	12103.5	18525.9	5165.23
POS_13907	[M+Na]+	(7,9b-Dihydroxy-6,6,9a-trimethyl-3-oxo-1,5,5a,7,8,9-hexahydrobenzo[e][2]benzofuran-5-yl) hexanoate	0.0622606	1.10363	0.398269	403.207	6.772		Organoheterocyclic compounds	Naphthofurans		C21H32O6	CCTUVGJRXQPMOJ-UHFFFAOYSA-N	CCCCCC(=O)OC1C=C2C(=O)OCC2(C3(C)CCC(C(C)(C)C13)O)O	50048.8	4414.9	7494.18	9578.83	19692.3	43987.9	64276	34532.2	67440.6	62117.8	46452.7	57696.9	7907.68	5841.43	2016.17	3221.48	1086.76	4142.32	45238.1	46355.4	50743.9	52128.6	57888.1	75562.3	24091.1	15219.7	15644.4	22168	21102.3	15601.5	15526.5	13323.7	18993.7	17406.8	15974.9
POS_12435	[M+K]+	(7E,13E)-9,15-Dihydroxy-4,10,16-trimethyl-1,5,11-trioxacyclohexadeca-7,13-diene-2,6,12-trione	0.262517	2.00363	0.00265975	381.094	5.867		Phenylpropanoids and polyketides	Macrolides and analogues		C16H22O8	MJMMUATWVTYSFD-YDFGWWAZSA-N	CC1CC(=O)OC(C)C(/C=C/C(=O)OC(C)C(/C=C/C(=O)O1)O)O	30132.9	44260.3	35493.7	23207.4	23226.6	10411.6	2241.84	1573.44	7440.6	4366.93	4019.56	3437.55	57763.8	29304.4	40253.2	29068.5	6746.43	23138.7	2402.02	3889.57	2414.24	3659.39	1327.72	3893.43	21818	24337.8	28850.9	15129.5	31717.8	19598.6	13760.3	10774.8	12444.7	4640.34	16723.3
POS_7470	[M+H]+	(8)-Shogaol	1.18677	0.72457	0.174182	305.21	8.233		Benzenoids	Phenols	Methoxyphenols	C19H28O3	LGZSMXJRMTYABD-MDZDMXLPSA-N	CCCCCCC/C=C/C(=O)CCC1=CC(=C(C=C1)O)OC	847797	14537.7	14245.8	31882.7	105629	715163	957165	299173	1.07499e+06	864977	468718	1.08804e+06	8447.87	19132.6	14104.2	10436.4	11132.4	8098.45	488327	549504	777435	756385	732522	1.14273e+06	444312	257984	352528	289913	813822	591533	591192	460584	607070	1.01858e+06	489286
POS_23444	[M+H]+	(all-E)-beta-Cryptoxanthin	0.402883	1.12823	0.411198	553.295	10.065		Lipids and lipid-like molecules	Prenol lipids	Tetraterpenoids	C40H56O	DMASLKHVQRHNES-FKKUPVFPSA-N	CC(=CC=CC=C(C)C=CC=C(C)C=CC1=C(C)CC(O)CC1(C)C)C=CC=C(C)C=CC2=C(C)CCCC2(C)C	93708.5	57043	80614.3	98564.1	102615	94079.9	94943	69719.1	82613.1	91247.9	96734.7	92557.7	61713.3	102043	65216.1	74856.2	62211.1	71159.6	109943	103927	92987	87692.4	85576	128522	202231	204219	218012	179274	355770	229522	244662	178491	163785	264970	200545
POS_4496	[M+H]+	(Cyclohex-1-en-1-yl)(4-methoxyphenyl)acetic acid	0.22281	0.874608	0.413348	247.129	8.108		Benzenoids	Phenol ethers	Anisoles	C15H18O3	QSIOKMFRNDBUFC-UHFFFAOYSA-N	COC1=CC=C(C=C1)C(C2=CCCCC2)C(=O)O	44378.6	4604.45	3344.22	9892.44	13866.3	40786.7	37416.2	26759.5	43851.6	54734.5	39035	45149.9	5176.5	4242.14	2843.47	3075.13	3706.76	3025	47379.4	52274.8	42797.2	41464.2	36245.8	56202.1	43548	35243.5	46762.3	36824.4	62021.1	59052.6	51433.4	44793.1	51471.1	84717.7	39119.1
POS_6163	[M+H]+	(E)-1-[2-(Hydroxymethyl)pyrrolidin-1-yl]-2-methyldec-8-ene-1,3-dione	0.407059	0.450075	0.0404177	282.207	5.182		Organoheterocyclic compounds	Pyrrolidines	N-acylpyrrolidines	C16H27NO3	LCDBRGPJMWXDGF-ONEGZZNKSA-N	C/C=C/CCCCC(=O)C(C)C(=O)N1CCCC1CO	8401.65	7611.78	4193.99	23518	7747.01	5051.59	17856.3	22679.3	18161.1	19160.8	21040.8	24314.9	13000.8	11725.1	7188.34	11242	9449.47	11104.7	19851.9	13466.8	24591.5	11590.1	27272.4	34816.8	20453.4	18609	11547.5	12468.9	33592.7	23301.5	46432.9	29405.9	36510.2	91892.8	28884.6
POS_15017	[M+Na]+	(E)-3-(4-Methoxyphenyl)-1-[2,4,6-trimethoxy-3-(3-methylbut-2-enyl)phenyl]prop-2-en-1-one	0.43766	0.64555	0.00538069	419.187	3.883		Phenylpropanoids and polyketides	Linear 1,3-diarylpropanoids	Chalcones and dihydrochalcones	C24H28O5	GGNVSANPVOEGII-GXDHUFHOSA-N	CC(=CCC1=C(C=C(C(=C1OC)C(=O)/C=C/C2=CC=C(C=C2)OC)OC)OC)C	51998.5	28664.4	37850.9	45315.1	56548.9	72803.4	102835	84225.2	94172.6	99970.2	89479.9	105373	13576.5	39779.3	15109.6	24341.1	12713.3	11104.3	72766.7	87431.9	79507.8	86133.3	84271.6	81803.5	39489	50399.6	53276.7	38256.6	51916.8	67341.3	81322.1	77617.2	74481.9	54198	74638.5
POS_15568	[M+K]+	(E)-3-[3-Methoxy-4-[1-(3,4,5-trimethoxyphenyl)propan-2-yloxy]phenyl]prop-2-en-1-ol	0.520994	2.20466	0.0704201	427.155	5.149		Phenylpropanoids and polyketides	Cinnamyl alcohols		C22H28O6	CZVGIALASULOAU-VOTSOKGWSA-N	CC(CC1=CC(=C(C(=C1)OC)OC)OC)OC2=CC=C(/C=C/CO)C=C2OC	143927	17603	14262.2	39864	75433.2	150775	162358	112830	167153	183219	139023	145520	3393.6	12309.6	9928.04	13608	9700.93	2934.63	54478.2	36623.8	57548.4	62196.3	64617.7	80921.2	63359.3	53970.2	50698.3	54897.4	171694	57569.7	23522.1	21120.8	33442.9	63312.4	36342.2
POS_8726	[M+NH4]+	(E)-4-[(1R,2S,3S,4R,8As)-2,3,4-trihydroxy-2,5,5,8a-tetramethyl-3,4,4a,6,7,8-hexahydro-1H-naphthalen-1-yl]but-3-en-2-one	0.231692	0.896816	0.501872	328.247	6.797		Lipids and lipid-like molecules	Prenol lipids	Sesquiterpenoids	C18H30O4	GUVJPXABQYFWPD-GSZDNMEJSA-N	CC(=O)C=CC1C(C)(O)C(O)C(O)C2C(C)(C)CCCC12C	162169	132390	123773	145408	156285	156968	155152	63175	152250	144550	107482	153663	96190.6	112287	111407	114764	133854	110628	103826	89430.4	116015	127196	91146	133756	54466	41357.8	46687	43077.1	93002.1	67712.7	62375.2	47556.3	56501.6	66116.6	84077.1
POS_14382	[M+Na]+	(E)-Dimethomorph	0.128023	0.656467	0.138132	410.105	3.409		Benzenoids	Benzene and substituted derivatives	2-phenoxypropionic acid esters	C21H22ClNO4	QNBTYORWCCMPQP-NBVRZTHBSA-N	COC1=CC=C(C=C1OC)/C(=C/C(=O)N2CCOCC2)/C3=CC=C(C=C3)Cl	4583.66	3092.71	14738.8	10562	2290.55	3453.78	4607.17	3397.93	5740.66	4961.23	5463.04	5810.4	9176.41	3145.26	5599.63	6995.12	14260.7	6765.97	18095.1	8306.93	7995.81	6222.68	8543.24	8584.91	1693.42	5525.71	7383.56	2110.16	10523.4	7766.24	8537.77	11678.5	13405.3	8107.93	6221.94
POS_8773	[M+Na]+	(E)-N-(4-Acetamidobutyl)-3-(4-hydroxy-3-methoxyphenyl)prop-2-enamide	0.157551	0.635347	0.148984	329.148	4.243		Benzenoids	Phenols	Methoxyphenols	C16H22N2O4	ZVMGKOAHBAIHLO-SOFGYWHQSA-N	CC(=NCCCCN=C(/C=C/C1=CC=C(C(=C1)OC)O)O)O	22386	9627.84	10458.1	9479.73	12783.6	16160.3	10567.1	10046.6	43044.4	42251.7	34786.8	6535.66	5752.4	4137.3	5710.61	22879.8	5121.66	3753.58	15539.6	22503.7	10102.8	22673.6	9938.26	7039.53	2079.64	4904.54	6624.94	3197.39	13450.6	4984.83	3741.67	10587.5	13598.2	7489.27	11220.5
POS_639	[M+H]+	(S)-2-(Pyrrolidin-2-yl)acetic acid	0.0597623	0.828889	0.287035	130.096	0.981		Organoheterocyclic compounds	Pyrrolidines		C6H11NO2	ADSALMJPJUKESW-YFKPBYRVSA-N	C1C[C@@H](CC(=O)O)NC1	17209.7	43210.3	40488.3	10914.3	12372.9	17201	22549.5	18338.9	20597.2	23138.1	16399.5	16124.3	37524.4	17530.2	36326.7	19478.1	31204.9	30807.4	12006.9	11251.6	10299.2	14892.8	12262.4	9412.2	1817.55	3507.22	4363.74	2610.37	3096.31	3772.87	2661.57	3742.26	2493.05	4306.57	4554.91
POS_1634	[M+H]+	(S)-Suspensaside	0.162872	0.894911	0.488155	167.069	2.519		Organic oxygen compounds	Organooxygen compounds	Carbonyl compounds	C9H10O3	UILPJVPSNHJFIK-UHFFFAOYSA-N	O=C(C1=CC=C(OC)C=C1O)C	86916.6	64282.3	59488.6	84386.7	88163.5	173624	92905.8	53220	107723	92096.4	65697.1	89680.7	60837.1	55727.7	57712.9	79283.8	79991.6	37409.1	92550.6	103691	128693	102359	100581	122160	30969.4	37339.4	38024.9	27207	50310.1	33225.1	38960.1	26269.3	37222.9	51520.1	57687.4
POS_18378	[M+Na]+	(Z)-2,6-Dimethyl-7-(4-methyl-5-oxooxolan-2-yl)-3-[[3,4,5-trihydroxy-6-(hydroxymethyl)oxan-2-yl]oxymethyl]hept-5-enoic acid	0.218621	0.89691	0.431603	469.202	5.628		Lipids and lipid-like molecules	Saccharolipids		C21H34O10	QOIHIEPXTNMSSM-WMZJFQQLSA-N	O=C(O)C(C)C(COC1OC(CO)C(O)C(O)C1O)CC=C(C)CC2OC(=O)C(C)C2	38287.1	24780.2	54715.4	34637.3	73639	46932.2	44285.4	43699.8	40059.2	39573.4	60930.6	40298.3	118058	70591.5	51968.9	38294.7	65975.5	47220.1	22571.1	40680.1	29820.3	45809.7	42801.9	27391.4	40973.7	46469.3	81586.6	44724.4	39753	53422.9	61817.9	57811.5	52096.9	43460.9	63782.3
POS_12459	[M+H]+	(Z)-3-(4-Hydroxyphenyl)-N-[4-[[(E)-3-(4-hydroxyphenyl)prop-2-enoyl]amino]butyl]prop-2-enamide	0.20569	0.647848	0.00543449	381.181	4.788		Phenylpropanoids and polyketides	Cinnamic acids and derivatives	Hydroxycinnamic acids and derivatives	C22H24N2O4	PYVBFDCHJDMSMM-MFUUIURDSA-N	OC(=NCCCCN=C(O)C=CC1=CC=C(O)C=C1)C=CC2=CC=C(O)C=C2	15562.3	7776.27	22683.9	5146.63	13268.3	10127.8	29337.6	13256.9	22566.9	28303.4	19752.5	28705.4	6331.17	2371.05	4918.86	5340.34	5235.58	4262.19	14801.7	12487.1	5817.47	20340.9	14600.5	17816	10177.6	8640.47	11251.5	8319.94	11233.7	13644.5	19670.5	14024.6	17754.7	12692.8	20476.6
POS_26804	[M+Na]+	[(1S,3R,5R,6S,8S)-3-{[(2S,3R,4S,5S,6R)-6-[(Benzoyloxy)methyl]-3,4,5-trihydroxyoxan-2-yl]oxy}-6-hydroxy-8-methyl-9,10-dioxatetracyclo[4.3.1.0(2),.0(3),]decan-2-yl]methyl benzoate	0.43295	0.835187	0.103786	607.179	4.338		Lipids and lipid-like molecules	Prenol lipids	Terpene glycosides	C30H32O12	LATYEZNGPQKAIK-BRVOSZROSA-N	O=C(OCC1OC(OC23CC4C5(O)OC(OC2(C)C5)C43COC(=O)C=6C=CC=CC6)C(O)C(O)C1O)C=7C=CC=CC7	246841	424789	394334	347275	310275	250630	228257	282147	216004	227648	304386	252913	599435	351978	530380	419541	583987	576074	319150	298025	284183	298831	302196	262986	120643	167370	162486	149530	89084.3	133566	153277	150340	180680	181335	188298
POS_16754	[M+Na]+	[(1S,3R,7Z,9R,12S,13R,15R)-13-Butan-2-yl-13-hydroxy-3,12-dimethyl-4,11-dioxo-10,14,16-trioxatetracyclo[7.5.1.13,6.012,15]hexadeca-5,7-dien-7-yl]methyl acetate	0.255804	6.38841	0.123146	443.16	2.597		Organoheterocyclic compounds	Furofurans		C22H28O8	UNFGCPCUYMXWDG-OOQPEQBFSA-N	CCC(C)[C@@]1([C@]2(C)[C@H]3[C@@H](/C=C(/COC(=O)C)\C4=CC(=O)[C@@](C)(C[C@@H]3O1)O4)OC2=O)O	45960.9	50638.4	37212	48079.9	25247.9	28825.1	4824.03	15639.5	32405.7	6043.42	4137.31	24901.9	21318	21019.6	29793.5	15951.6	25914.2	15067	24348	23771.1	31800.6	4426.55	25585.6	5650.19	5838.23	26929.7	3959.39	3321.66	52460.6	4846.28	2481.64	2575.47	2237.81	2644.9	2929.96
POS_18574	[M+Na]+	[(1S)-5-hydroxy-1-[(2S,3R,4S,5S,6R)-3,4,5-trihydroxy-6-(hydroxymethyl)oxan-2-yl]oxy-1,4a,5,7a-tetrahydrocyclopenta[c]pyran-7-yl]methyl benzoate	0.384519	1.18568	0.544632	473.139	4.323		Lipids and lipid-like molecules	Prenol lipids	Terpene glycosides	C22H26O10	LPLWWIHUJXWQSS-VIOLRBFZSA-N	C1=CC=C(C=C1)C(=O)OCC2=CC(C3C=CO[C@H](C23)O[C@H]4[C@@H]([C@H]([C@@H]([C@@H](CO)O4)O)O)O)O	113670	8837.4	10794.3	13044.1	73148	48426.7	77793.9	70934	81734.6	93902.7	108747	62247.3	24275.3	30163.5	22314.8	18792.2	22057.6	20022	91663.3	61069.3	113665	59848.1	96068.6	88349.3	116177	107398	97714.9	121607	236544	44270.4	113014	57266.8	66750.7	163932	101944
POS_17041	[M+Na]+	[(2R,3R,4S,5S,6R)-2-(Acetyloxymethyl)-3,5-dihydroxy-6-[(2S,3R)-2,3,4-trihydroxybutoxy]oxan-4-yl] hexanoate	0.481853	0.641867	0.000178709	447.183	4.35		Lipids and lipid-like molecules	Saccharolipids		C18H32O11	BGLMHEUNVVQFLX-LSTSTJKNSA-N	O=C(OCC1OC(OCC(O)C(O)CO)C(O)C(OC(=O)CCCCC)C1O)C	74235.4	39724.8	33321.2	35642.6	48914.7	78032.6	92858.6	74266.7	94218.9	97676	81493.9	96006.5	13122.4	32776.5	13575.1	19237.1	16547.7	12473.1	69574.8	96725.5	85791	89433.4	81929.4	99457.3	44283.4	46372.4	52957	40725	63638.3	61820.8	82973.5	74486.4	86297	68030.1	82606.2
POS_30983	[M+Na]+	[(2R,3R,4S,5S,6R)-3-Acetyloxy-2-(acetyloxymethyl)-5-butanoyloxy-6-[(2S,3R)-2,3,4-trihydroxybutoxy]oxan-4-yl] 14-hydroxytetradecanoate	0.43932	2.08545	0.0185625	687.354	6.103		Lipids and lipid-like molecules	Saccharolipids		C32H56O14	ORXMVTNKIKCWMQ-JBAQQFLCSA-N	O=C(OCC1OC(OCC(O)C(O)CO)C(OC(=O)CCC)C(OC(=O)CCCCCCCCCCCCCO)C1OC(=O)C)C	401055	357345	226111	269068	342166	391432	190895	240381	251931	189255	97292.4	231087	169594	136201	167351	150215	155033	248186	95785.7	61517.2	114831	358139	248184	118672	92979.5	44615.8	64682.6	65578.7	120826	50489.5	28478.7	37507.6	67059.9	23603.9	32749.5
POS_32218	[M+Na]+	[(2R,3R,4S,5S,6R)-3-Acetyloxy-2-(acetyloxymethyl)-5-hexanoyloxy-6-[(2S,3R)-2,3,4-trihydroxybutoxy]oxan-4-yl] 14-hydroxytetradecanoate	0.56635	0.252558	7.56889e-05	715.385	7.896		Lipids and lipid-like molecules	Saccharolipids		C34H60O14	QYCCCSUFDHWKRW-KSHKLCIXSA-N	O=C(OCC1OC(OCC(O)C(O)CO)C(OC(=O)CCCCC)C(OC(=O)CCCCCCCCCCCCCO)C1OC(=O)C)C	15630.1	13543.4	7640.73	16723.7	19423.9	11498.4	18782.5	5870.97	18373.8	14303.4	11465.4	21270.6	2596.83	13414.5	6895.04	7695.08	7547.56	2823.5	46564.1	37250.4	29367.8	21754.5	27273.6	32939.6	18461.4	15664.1	13786.4	12557.9	10235.5	14258.5	46142.2	51937.8	66715.7	38231	81922.5
POS_24344	[M+NH4]+	[(2R,3S,4S,5R,6R)-6-[(2S,3S,4S,5R)-3,4-Dihydroxy-2,5-bis(hydroxymethyl)oxolan-2-yl]oxy-3,4,5-trihydroxyoxan-2-yl]methyl (E)-3-(4-hydroxy-3,5-dimethoxyphenyl)prop-2-enoate	0.211345	1.78371	0.0187158	566.208	3.113		Phenylpropanoids and polyketides	Cinnamic acids and derivatives	Hydroxycinnamic acids and derivatives	C23H32O15	DJBWDHVUJCXYBH-IBVGEFGBSA-N	O=C(OCC1OC(OC2(OC(CO)C(O)C2O)CO)C(O)C(O)C1O)C=CC3=CC(OC)=C(O)C(OC)=C3	102466	36729.3	49718.4	100368	97769.8	108523	48941.5	36663.4	66272.1	60413.7	38668.1	85923.6	17504.1	17841.3	14471.3	25185	36634.1	5318.74	125744	99237.3	126452	104248	72170.5	156166	17844.6	15507.1	29076.5	26046.2	21500.5	14370.3	7782.4	6396.26	12727.8	20897.1	13398.1
POS_31074	[M+Na]+	[(2R,3S,4S,5R,6R)-6-[1,7-Bis(4-hydroxyphenyl)-5-oxoheptan-3-yl]oxy-3,4,5-trihydroxyoxan-2-yl]methyl (E)-3-(3,4-dimethoxyphenyl)prop-2-enoate	0.57536	0.658325	0.0197244	689.242	4.101		Phenylpropanoids and polyketides	Diarylheptanoids	Linear diarylheptanoids	C36H42O12	FRZOQPPWSKEZAA-QBZXRRNTSA-N	O=C(OCC1OC(OC(CC(=O)CCC2=CC=C(O)C=C2)CCC3=CC=C(O)C=C3)C(O)C(O)C1O)C=CC4=CC=C(OC)C(OC)=C4	230785	349701	413922	357949	287708	239221	128517	103749	130415	122884	169626	163221	398946	307536	329410	296375	447076	270669	176414	177050	155075	160077	163973	157362	85199.6	79382.2	98625.2	72859	106758	87194.9	113317	109314	121101	209164	141165
POS_21354	[M+Na]+	[(2R,3S,4S,5R,6S)-3,4,5-Trihydroxy-6-[(2S,3R,4S,5S,6R)-3,4,5-trihydroxy-6-(hydroxymethyl)oxan-2-yl]oxyoxan-2-yl]methyl 8-methylnonanoate	0.504297	0.384564	0.000146805	519.233	4.129		Lipids and lipid-like molecules	Saccharolipids		C22H40O12	QEGXBXBKQLQOHP-HSZKHKTISA-N	CC(C)CCCCCCC(=O)OC[C@H]1O[C@@H](O[C@@H]2O[C@H](CO)[C@@H](O)[C@H](O)[C@H]2O)[C@H](O)[C@@H](O)[C@@H]1O	45039.1	13345.6	20036.7	34353.7	29665.9	37605	33837.2	34636.5	181458	46663.6	38656.4	56480.7	2650.94	22104.5	3500.2	10445.6	29428	3475.12	60486.8	46462.5	46981.2	47511.3	40796.6	57105.2	29399.7	24327	22217.7	6685.16	13612.3	32163.8	54756.9	54831.3	50050.8	40564.6	63225.7
POS_32543	[M+H]+	[(2R)-2,3-Di(hexadecanoyloxy)propyl] 2,3-dihydroxypropyl phosphate	0.265756	0.671853	0.204121	723.521	13.409		Lipids and lipid-like molecules	Glycerophospholipids	Glycerophosphoglycerols	C38H75O10P	BIABMEZBCHDPBV-TYIYNAFKSA-N	CCCCCCCCCCCCCCCC(=O)OCC(CO[P](O)(=O)OCC(O)CO)OC(=O)CCCCCCCCCCCCCCC	125537	42875.6	24675.9	90306	93592.9	42208.3	88105.3	179420	43587.8	29586	53551.3	102080	21666.4	10714.8	2855.43	6843.31	15715.3	10308.5	20203.2	12080	14190.1	6628.2	24661.5	33676.6	39045.1	25732.4	11895.1	19553.1	43898.4	8468.71	18239.7	27424.2	21361.3	56513.9	48276.2
POS_31243	[M+Na]+	[(2S,3R,4R,5S,6S)-2-[[(1aS,1bS,2S,5aR,6S,6aS)-1a-(hydroxymethyl)-2-[(2S,3R,4S,5S,6R)-3,4,5-trihydroxy-6-(hydroxymethyl)oxan-2-yl]oxy-2,5a,6,6a-tetrahydro-1bH-oxireno[5,6]cyclopenta[1,3-c]pyran-6-yl]oxy]-3,5-dihydroxy-6-methyloxan-4-yl] (E)-3-(3,4-dihydroxyphenyl)prop-2-enoate	0.148132	1.54551	0.019925	693.202	4.047		Phenylpropanoids and polyketides	Cinnamic acids and derivatives	Hydroxycinnamic acids and derivatives	C30H38O17	MFIJTASICGGFJA-LAJFDIHTSA-N	C[C@H]1[C@@H]([C@H]([C@H]([C@@H](O1)O[C@H]2[C@@H]3C=CO[C@H]([C@@H]3[C@]4(CO)[C@H]2O4)O[C@H]5[C@@H]([C@H]([C@@H]([C@@H](CO)O5)O)O)O)O)OC(=O)/C=C/C6=CC=C(C(=C6)O)O)O	45378.2	33591.5	28990.5	40316.6	44942.2	39802.5	42674.4	42432.7	50774.3	29170.5	56304	40027.9	32674.7	18978.9	24413.4	16196.8	28668.6	17211.2	20633.3	24261.3	36641.3	37455.8	29548.3	32167.5	10436.2	9337.27	8694.03	11253.5	16179	8353.97	7541.2	4330.6	7811.41	9044.89	7245.55
POS_11595	[M+Na]+	[(2S,3R,4S,5S,6R)-3,4,5-Trihydroxy-6-(hydroxymethyl)oxan-2-yl] (2E,6E)-8-hydroxy-2,6-dimethylocta-2,6-dienoate	0.15192	1.71337	0.00320366	369.151	4.105		Lipids and lipid-like molecules	Prenol lipids	Terpene glycosides	C16H26O8	QZIOPOIUZGGXKI-KOYXEPTDSA-N	O=C(OC1OC(CO)C(O)C(O)C1O)C(=CCCC(=CCO)C)C	30073.1	45232.9	45097.9	24025.4	30761	28463.9	69960.4	69039.2	45292.3	87223.3	43430	75347.1	49001.7	22682.5	42669.7	24482.3	44366.1	33170.6	33815.2	27790.4	52920.9	53477	50867.4	22169.3	10489.5	8962.56	10014.5	8018.65	12453.9	7234.41	4980.37	3992.35	6447.4	5045.95	8550.95
POS_18797	[M+H]+	[1-[2-Aminoethoxy(hydroxy)phosphoryl]oxy-3-hydroxypropan-2-yl] octadeca-6,9,12-trienoate	0.322128	0.548442	0.0164402	476.271	6.077		Lipids and lipid-like molecules	Glycerophospholipids	Glycerophosphoethanolamines	C23H42NO7P	QYXNIRQICOBIAE-UHFFFAOYSA-N	CCCCCC=CCC=CCC=CCCCCC(=O)OC(CO)COP(=O)(O)OCCN	17970.2	2412.03	13084.1	15702.9	33228.1	58227.4	60790.5	38249	60633.5	107698	71550.1	42634.3	2686.38	12845.4	1754.01	6181.52	3354	3863.1	30213.9	57083.4	45741.6	43502.7	58863.8	38321.2	13844.6	7933.94	26243	17111.2	32211.3	10029.1	47823.5	24014.1	34205.5	28348.7	30434.7
POS_16025	[M+ACN+H]+	[1,14-Dihydroxy-8-(hydroxymethyl)-4,12,12,15-tetramethyl-5-oxo-13-tetracyclo[8.5.0.02,6.011,13]pentadeca-3,8-dienyl] acetate	0.795163	1.07806	0.571726	432.237	7.993		Lipids and lipid-like molecules	Prenol lipids	Diterpenoids	C22H30O6	WZYGIALDVOKLLL-UHFFFAOYSA-N	CC1=CC2C(CC(=CC3C4C(C)(C)C4(C(C(C)C23O)O)OC(=O)C)CO)C1=O	691295	697790	794100	748801	690756	679119	630409	517638	678074	928958	816110	844116	631464	707045	650989	838622	207187	647214	825487	550862	625587	615811	961653	561961	710391	740764	846607	764731	445381	681966	585684	498662	610546	494293	844773
POS_13660	[M+Na]+	[1,3-Dihydroxy-1-(7-methoxy-2-oxochromen-6-yl)-3-methylbutan-2-yl] (E)-2-methylbut-2-enoate	0.239872	0.729464	0.103216	399.141	3.939		Phenylpropanoids and polyketides	Coumarins and derivatives		C20H24O7	GFMYIOGFYYHKLA-IZZDOVSWSA-N	C/C=C(\C)/C(=O)OC(C(C1=CC2=C(C=C1OC)OC(=O)C=C2)O)C(C)(C)O	33332.3	37576.1	15880.2	37156.7	33736.1	25982.3	13974.2	14482.1	16721.4	11390.2	14992.1	21236.8	13681	19700.1	13071.1	33585.5	44033.3	25342	23635.7	24069.5	30055.2	22071.4	27484.2	29066.2	13708.4	19382.8	22839.7	17773.7	30237.3	17526.5	37481.8	21081.3	25000.2	39524	23176.7
POS_29215	[M+Na]+	[16-(1-Acetyloxy-2-methoxy-2-oxoethyl)-6-(furan-3-yl)-13-hydroxy-1,5,15,15-tetramethyl-8,17-dioxo-7-oxatetracyclo[11.3.1.02,11.05,10]heptadec-10-en-14-yl] (E)-2-methylbut-2-enoate	1.98052	0.846937	0.138213	649.266	4.597		Lipids and lipid-like molecules	Prenol lipids	Triterpenoids	C34H42O11	WTAMGABZURYMPQ-RQZCQDPDSA-N	C/C=C(\C)/C(=O)OC1C(C)(C)C(C(C(=O)OC)OC(=O)C)C2(C)C3CCC4(C)C(=C3CC1(C2=O)O)CC(=O)OC4C5=COC=C5	1.8573e+06	825020	1.44077e+06	1.59752e+06	2.10974e+06	2.55198e+06	1.66045e+06	954049	1.92806e+06	1.35374e+06	1.86705e+06	2.73379e+06	218740	1.90315e+06	380796	1.07637e+06	542842	433869	3.37454e+06	3.15435e+06	3.42017e+06	3.27377e+06	3.30371e+06	2.78404e+06	2.35455e+06	2.71668e+06	3.01031e+06	1.91964e+06	2.24513e+06	2.89112e+06	3.19039e+06	2.69313e+06	3.3105e+06	2.04647e+06	3.62364e+06
POS_32895	[M+Na]+	[17-(2,6-Dihydroxy-6-methyl-3-oxoheptan-2-yl)-3-hydroxy-4,4,9,13,14-pentamethyl-2-[3,4,5-trihydroxy-6-(hydroxymethyl)oxan-2-yl]oxy-2,3,7,8,10,11,12,15,16,17-decahydro-1H-cyclopenta[a]phenanthren-16-yl] acetate	0.222149	0.55696	0.0245929	733.405	7.611		Lipids and lipid-like molecules	Steroids and steroid derivatives	Steroidal glycosides	C38H62O12	VJWYQRXPCZNDKS-UHFFFAOYSA-N	O=C(OC1CC2(C)C3CC=C4C(CC(OC5OC(CO)C(O)C(O)C5O)C(O)C4(C)C)C3(C)CCC2(C)C1C(O)(C(=O)CCC(O)(C)C)C)C	17728.4	12278	15429.8	20957.4	29691.1	23971.1	17489	15952.1	8029.61	14608.8	27151.1	14783.3	5297.77	30969.8	7116.39	15320	7378.31	4046.96	26415.2	29595	23850	21995.8	18544.8	16156.5	5602.77	10799.7	18072.3	6639.83	5753.71	8418.76	17708.6	15591.8	16018.1	7934.42	21686.7
POS_39684	[M+Na]+	[17-Acetyl-3-[5-[5-(3,5-dihydroxy-4-methoxy-6-methyloxan-2-yl)oxy-4-methoxy-6-methyloxan-2-yl]oxy-4-methoxy-6-methyloxan-2-yl]oxy-8,14,17-trihydroxy-10,13-dimethyl-1,2,3,4,5,6,7,9,11,12,15,16-dodecahydrocyclopenta[a]phenanthren-12-yl] benzoate	0.530872	0.631396	0.104195	957.467	7.345		Lipids and lipid-like molecules	Steroids and steroid derivatives	Steroidal glycosides	C49H74O17	AHAVBLFKEFJGPY-UHFFFAOYSA-N	O=C(OC1CC2C(O)(CCC3CC(OC4OC(C)C(OC5OC(C)C(OC6OC(C)C(O)C(OC)C6O)C(OC)C5)C(OC)C4)CCC32C)C7(O)CCC(O)(C(=O)C)C17C)C=8C=CC=CC8	67076.3	28697.3	49363.4	43106.4	148710	145957	90558.2	108042	98743	92168.4	156515	147835	10375.8	61347	10538	27214.1	9551.28	6107.41	115909	228263	189943	98671.2	99578.8	99283.2	49825.9	74511	170358	50171.3	75221.6	77156.7	130306	89805.5	162823	56344.6	172552
POS_23168	[M+Na]+	[1a-(Hydroxymethyl)-2-[3,4,5-trihydroxy-6-(hydroxymethyl)oxan-2-yl]oxy-2,5a,6,6a-tetrahydro-1bH-oxireno[5,6]cyclopenta[1,3-c]pyran-6-yl] 3,4-dimethoxybenzoate	0.09462	0.927082	0.259542	549.157	3.365		Phenylpropanoids and polyketides	Tannins	Hydrolyzable tannins	C24H30O13	JPLOCWOFCUFHBG-UHFFFAOYSA-N	O=C(OC1C2OC2(CO)C3C(OC=CC13)OC4OC(CO)C(O)C(O)C4O)C5=CC=C(OC)C(OC)=C5	59800.3	149263	128031	83171.5	70810.1	49753.1	56168.1	45183.7	46484.6	50101.4	45165.1	54592.2	168707	78292.4	152148	87027.1	80892.8	110131	48549.8	49317.3	58084.1	49139.3	53195.5	53661.2	18312.7	14898.6	17665.4	15633.4	16147.9	15200.9	17235.6	14031.4	19067.8	19806.3	19302.2
POS_16487	[M+K]+	[2-(3'-Ethenyl-3',5-dimethyl-2,4,5'-trioxospiro[chromene-3,2'-cyclopentane]-1'-yl)-3-hydroxypropyl] acetate	0.220732	2.23186	0.00144985	439.117	3.343		Organoheterocyclic compounds	Benzopyrans	1-benzopyrans	C22H24O7	SUDVQVUJMZQNHR-UHFFFAOYSA-N	C=CC1(C)CC(=O)C(C(CO)COC(=O)C)C21C(=O)C3=C(C=CC=C3C)OC2=O	26808.3	11974.7	32906.8	33023.3	3648.22	1806.03	4125.96	12460.8	35617	37389.9	2610.29	3922.34	21032.2	11172.8	13054.5	17486.8	1273.8	11476.6	12057.7	12444.6	21007	16793.6	1465.08	1284.24	15125.1	10351.6	13969.3	12826.7	16680.4	12244.7	7692.33	1709.87	1366.55	7983.59	9577.76
POS_32750	[M+Na]+	[2-[4-Hydroxy-2,5-bis(hydroxymethyl)-3-(2-methylpropanoyloxy)oxolan-2-yl]oxy-6-(hydroxymethyl)-4,5-bis(2-methylpropanoyloxy)oxan-3-yl] decanoate	0.772863	0.30571	0.000431885	729.362	7.788		Lipids and lipid-like molecules	Saccharolipids		C34H58O15	YPZBTERWDWUANF-UHFFFAOYSA-N	O=C(OC1C(OC(CO)C(OC(=O)C(C)C)C1OC(=O)C(C)C)OC2(OC(CO)C(O)C2OC(=O)C(C)C)CO)CCCCCCCCC	56240	23568	46789.9	56500.6	92174.1	70968	68457	60533.3	93195.1	67273.7	85427.4	92456.8	4005.67	42280.1	8227.47	19046.3	6483.86	5133.64	114464	176171	137950	96197.6	116625	90780	29801.9	35906.9	47712.8	31681	29855.9	36248	103524	100391	135703	57283.7	167623
POS_33226	[M+Na]+	[2-[4-Hydroxy-2,5-bis(hydroxymethyl)-3-(3-methylbutanoyloxy)oxolan-2-yl]oxy-6-(hydroxymethyl)-4,5-bis(2-methylpropanoyloxy)oxan-3-yl] decanoate	0.175926	0.923941	0.774271	743.38	7.129		Lipids and lipid-like molecules	Saccharolipids		C35H60O15	LOTLMZWGLBOKFL-UHFFFAOYSA-N	CCCCCCCCCC(=O)OC1C(OC(CO)C(OC(=O)C(C)C)C1OC(=O)C(C)C)OC2(CO)OC(CO)C(O)C2OC(=O)CC(C)C	51646.2	28165.3	48711.9	51222.4	37446.3	50055.1	54278.5	61060.9	63350.7	48666.1	86085.1	70397.2	6038.87	66945.1	15362	27706.8	15573.5	9950.69	77882.7	44420.1	44077.9	79732.9	28801.2	46010.9	18562.7	33042.1	73673.3	22619.9	22530.8	33421.3	35500.5	32351.3	41001.4	17892.7	50521.4
POS_22193	[M+Na]+	[3-Methyl-1-[3-methyl-1-oxo-1-(2,3,4,5,6-pentahydroxyhexoxy)pentan-2-yl]oxy-1-oxobutan-2-yl] 2-hydroxy-3-methylpentanoate	0.237353	0.750962	0.187141	533.255	5.405		Organic acids and derivatives	Peptidomimetics	Depsipeptides	C23H42O12	NJYYDRBRLSOFNG-UHFFFAOYSA-N	CCC(C)C(C(=O)OC(C(C)C)C(=O)OC(C(C)CC)C(=O)OCC(C(C(C(CO)O)O)O)O)O	65144.5	92466.1	60520.9	104803	111483	134310	267009	199337	114315	142512	233060	300114	38661.7	65506.1	84524	68763.5	76727.8	16331.9	131316	142966	216422	164600	167290	84973.5	61997.1	42991.2	44433.5	28777	39374.2	41134.1	73951.5	22644.6	53764.2	48442.6	58281.7
POS_20280	[M+K]+	[3,4,5-Trihydroxy-6-[(3,4,5-trihydroxyoxan-2-yl)oxymethyl]oxan-2-yl] 2,6,6-trimethylcyclohexene-1-carboxylate	0.312721	1.09072	0.265311	501.17	4.805		Organic oxygen compounds	Organooxygen compounds	Carbohydrates and carbohydrate conjugates	C21H34O11	JGMROMZJBQKIDK-UHFFFAOYSA-N	CC1=C(C(=O)OC2C(C(C(C(COC3C(C(C(CO3)O)O)O)O2)O)O)O)C(C)(C)CCC1	67510.7	57111.2	71764.8	112933	101727	81489.3	82886.3	104962	79918.4	79095.4	82310.4	82193.6	32813.4	88188.8	43521.2	108340	17340.7	37185.1	82267.4	110201	105387	97713.1	99831.8	82905.8	144539	160450	183697	144574	136231	137618	128565	157171	141184	105981	152556
POS_31783	[M+H]+	[4,5-Diacetyloxy-6-[7-hydroxy-5-methoxy-4-oxo-2-[4-[3,4,5-trihydroxy-6-(hydroxymethyl)oxan-2-yl]oxyphenyl]chromen-6-yl]oxan-3-yl] acetate	0.0215422	0.951201	0.870218	705.198	4.379		Phenylpropanoids and polyketides	Flavonoids	Flavonoid glycosides	C33H36O17	UPTPSJJNEWBOBD-UHFFFAOYSA-N	O=C(OC1COC(C2=C(O)C=C3OC(=CC(=O)C3=C2OC)C=4C=CC(OC5OC(CO)C(O)C(O)C5O)=CC4)C(OC(=O)C)C1OC(=O)C)C	16068.5	58844.3	55833.6	38492.1	29276.7	17539.6	7583.12	6920.23	10277.5	9317.86	12640.2	7833.25	123721	50520	78825.2	48248.5	47110.5	50603	10736.6	12029.7	11544.2	7819.62	6558.41	9353.48	2405.95	6337.85	7568.15	5587.63	3053.87	5092.64	3389.09	4041.91	3821.53	11276.8	6384.82
POS_10676	[M+H]+	[4,6-diethyl-6-(4-ethyl-2-methyloctyl)-3H-1,2-dioxin-3-yl]acetic acid	0.846866	0.407872	6.4587e-08	355.282	10.202					C21H38O4	PGURXSLSPSOJSS-ZHOBMISMNA-N	O=C(O)CC1OOC(C=C1CC)(CC)CC(C)CC(CC)CCCC	51693.7	39628	31302.8	45194.2	44218.6	45414.8	51229.9	46625.5	60808.9	55784.1	56028	68221.3	51344.9	52698.3	43823.5	42002.2	46229.1	45461.5	94164.5	98973.3	97583.7	89349.4	94529.6	123188	57427.3	67560.4	63142.7	52319.9	62127.1	60069	173035	132217	145704	139352	155371
POS_23048	[M+Na]+	[4a,7-Dihydroxy-7-methyl-1-[3,4,5-trihydroxy-6-(hydroxymethyl)oxan-2-yl]oxy-1,5,6,7a-tetrahydrocyclopenta[c]pyran-5-yl] (E)-3-(4-methoxyphenyl)prop-2-enoate	0.0763364	0.969649	0.844207	547.178	4.336		Lipids and lipid-like molecules	Prenol lipids	Terpene glycosides	C25H32O12	LGFYNKGLEKBLDA-VMPITWQZSA-N	O=C(OC1CC(O)(C)C2C(OC=CC12O)OC3OC(CO)C(O)C(O)C3O)C=CC4=CC=C(OC)C=C4	107059	132693	94110.6	87405.3	109649	107496	284873	216532	154821	245459	161880	351080	195012	115660	210151	122791	163765	87263.8	355869	264926	412650	346146	427902	306145	31180.6	32939.9	36351	34789.6	32760.4	34795.4	28854.1	22563	37451	51245.2	47675.4
POS_6416	[M+H]+	[5-Hydroxy-3-(hydroxymethyl)-2-oxo-6-propan-2-ylcyclohex-3-en-1-yl] 3-methylbutanoate	0.268298	0.854607	0.403948	285.168	6.348		Lipids and lipid-like molecules	Prenol lipids	Monoterpenoids	C15H24O5	LBZXZXIGWNHGTB-UHFFFAOYSA-N	CC(C)CC(=O)OC1C(C(C)C)C(O)C=C(CO)C1=O	146623	43681.2	78943.6	117178	208371	211884	230368	126655	223892	193493	228888	225361	11903.2	103070	16712.5	44379.8	30414.3	15963.2	189726	242517	254503	204789	182282	179793	55681.7	75935.4	139453	54823.2	66616	66151.5	87013.2	71509.6	91488.5	71032.7	119308
POS_8339	[M+H-H2O]+	[6]-Gingerdiol 3-acetate	0.514135	1.54697	0.0686686	321.205	6.989					C19H30O5	OEGIGAPIFHYJOL-UHFFFAOYNA-N	O=C(OC(CCC1=CC=C(O)C(OC)=C1)CC(O)CCCCC)C	174066	9232.36	5226.53	14384.8	38811.1	128544	151219	63640.1	168514	146155	90927.7	189628	1915.29	11666.9	2966.98	3716.58	1213.55	6614.71	194518	210695	204837	212443	225466	300883	217175	80011.4	94310.6	144960	235547	141096	89323.3	87434.1	98119.2	123798	88458.2
POS_6962	[M+H]+	[6]-Gingerol	0.287714	0.690249	0.000254774	295.188	7.515	C10462	Benzenoids	Phenols	Methoxyphenols	C17H26O4	NLDDIKRKFXEWBK-UHFFFAOYSA-N	CCCCCC(CC(=O)CCC1=CC=C(C(=C1)OC)O)O	27412	15224.4	19338	18929.6	20530.6	26957.9	30092	27431.9	30810.5	30388.8	28564.1	37155.5	14293.4	19220.4	15793.8	13873.7	18201	16929.1	37897.1	47153.6	33072.9	32851.4	36954.5	48287.5	26205.2	22862.3	20769	18665.2	25088.3	26178.5	31813.1	30593.4	36836.5	32249.5	31757
POS_18372	[M+K]+	[8-[2-(3-Methylbutanoyloxy)propan-2-yl]-2-oxo-8,9-dihydrofuro[2,3-h]chromen-9-yl] 3-methylbutanoate	0.138839	1.1203	0.719764	469.169	4.006		Phenylpropanoids and polyketides	Coumarins and derivatives	Furanocoumarins	C24H30O7	KPLBOWKEQXYXSD-UHFFFAOYSA-N	CC(C)CC(=O)OC1C2=C(C=CC3=C2OC(=O)C=C3)OC1C(C)(C)OC(=O)CC(C)C	37039.7	16298.3	25493.6	32573.4	12993	9884.49	53760.1	5005.35	24247.6	8609.04	63409	33966.6	20539	39618	30825.9	40695.4	59588.7	11118.2	122870	52511.2	41069.5	68585.4	87805.7	53028.8	10763.1	7132.03	17277.8	7072.28	31300.8	18790.8	12580.6	14203.2	11323.1	23465.8	15443
POS_23650	[M+H]+	[Leu]enkephalin	0.358082	6.90747	0.0466394	556.276	9.926		Organic acids and derivatives	Carboxylic acids and derivatives	Amino acids, peptides, and analogues	C28H37N5O7	URLZCHNOLZSCCA-UHFFFAOYSA-N	CC(C)CC(C(=O)O)N=C(C(CC1=CC=CC=C1)N=C(CN=C(CN=C(C(CC2=CC=C(C=C2)O)N)O)O)O)O	8087.33	22742.2	22663.7	26126.5	10128.8	4833.01	5542.6	3885.41	6141.09	7249.52	9106.24	6880.49	15684.8	22221.4	19262.2	19795.1	17074.6	11297.9	5726.24	5107.11	2758.26	2924.51	3352.45	8977.48	16354	7221.44	27101.2	18652.6	67329.8	8742.59	3177.33	2341.64	2820.47	6935.92	3084.69
POS_10359	[M+H]+	{5-[2-(5-ethoxyoxolan-3-yl)ethyl]-5,6,8a-trimethyl-3,4,4a,6,7,8-hexahydronaphthalen-1-yl}methanol	0.439466	0.435559	0.000293069	351.29	11.685					C22H38O3	FBKNZLADDYQBKT-IBVAOTLFNA-N	OCC1=CCCC2C1(C)CCC(C)C2(C)CCC3COC(OCC)C3	32965.1	9429.13	8433.12	37001.5	35136.6	27005.4	97983	29582.4	83736	61309.2	23629.5	17125.5	22730.1	11188.9	23882.5	24574.9	21726	7842.37	163124	117840	133621	88948.3	91221.5	37820	21183.4	22222.3	10660.7	18736.2	28573.7	18257.6	48117.7	47271.8	50035.8	60439.3	32104.7
POS_37322	[M+Na]+	{6-[2-(hexadecanoyloxy)-3-(icosa-5,8,11,14,17-pentaenoyloxy)propoxy]-3,4,5-trihydroxyoxan-2-yl}methanesulfonic acid	0.649585	0.899606	0.134897	863.487	12.89					C45H76O12S	IIDPUWZBYVLQEU-GJCHBECBNA-N	O=C(OCC(OC(=O)CCCCCCCCCCCCCCC)COC1OC(CS(=O)(=O)O)C(O)C(O)C1O)CCCC=CCC=CCC=CCC=CCC=CCC	279328	283061	205160	308189	410711	354784	370780	338503	422416	362558	324745	439698	264523	375585	259322	331650	425689	326788	423754	487871	461496	510425	520171	472080	513687	468256	370191	430654	368547	479039	424675	507631	468965	465977	507780
POS_3796	[M+H]+	1-(2-Ammonio-4-methylpentanoyl)pyrrolidine-2-carboxylate	0.203994	0.816838	0.111754	229.153	2.706		Organic acids and derivatives	Carboxylic acids and derivatives	Amino acids, peptides, and analogues	C11H20N2O3	VTJUNIYRYIAIHF-UHFFFAOYSA-N	CC(C)CC(C(=O)N1CCCC1C(=O)O)N	312050	194166	330046	193074	344637	216696	140095	99477.7	106201	148434	112592	122092	85476.6	126763	122814	115355	199848	100050	69328.9	83290.8	73017	60607.9	62561.9	82775	19843.7	23233.3	27161.7	16353.7	31891.6	25567.6	30013.3	20314.9	29664.7	34208.8	34471.9
POS_793	[M+H]+	1-(3-Aminophenyl)ethanone	0.174934	0.662587	0.0100496	136.075	0.994		Organic oxygen compounds	Organooxygen compounds	Carbonyl compounds	C8H9NO	CKQHAYFOPRIUOM-UHFFFAOYSA-N	CC(=O)C1=CC=CC(=C1)N	15560.4	9323.83	13578.7	8443.11	16299.2	12438	21313.1	48147.7	17275.2	32652.4	30955.4	15581.6	9232.72	10145	11292.4	10813.9	10669.5	10384.2	24868.4	24932.2	35949.8	33193.6	31936.7	22975.8	7824.45	6113.87	11461.3	7657.45	8157.18	7526.03	17281.6	9785.48	11725	11164.4	10773.8
POS_1778	[M+H]+	1-(Aminomethyl)cyclohexaneacetate	0.27079	0.880127	0.0889653	172.132	5.299		Organic acids and derivatives	Carboxylic acids and derivatives	Amino acids, peptides, and analogues	C9H17NO2	UGJMXCAKCUNAIE-UHFFFAOYSA-N	C1CCC(CC1)(CC(=O)O)CN	59466.4	20120.4	17945.7	27956.1	26202.5	48266.7	100598	66967.4	105884	107429	87467.7	99263.6	13286.6	22361	17204.2	22690.6	19197.3	17327.8	93216.1	86004	86673.9	90179.8	103680	111220	60682.1	58089.4	64350.9	52202	77915.5	76713.3	81196.4	66716.5	73857.4	72436.7	71246.4
POS_14583	[M+K]+	1-[4-[2-(7-Methoxy-1,3-benzodioxol-5-yl)ethyl]phenoxy]-3-methylbutane-2,3-diol	0.179337	1.30807	0.402434	413.142	2.54		Phenylpropanoids and polyketides	Stilbenes		C21H26O6	CAXDNOAMAQQQMX-UHFFFAOYSA-N	CC(C)(C(COC1=CC=C(CCC2=CC3=C(C(=C2)OC)OCO3)C=C1)O)O	530350	423944	351693	290879	192467	680321	229927	156564	269503	203664	173161	180748	405722	202727	373522	258679	131267	206247	221001	298935	326231	287939	220250	209049	35525.2	34653.4	32912.5	114996	45636	41408.8	38858.2	36911.8	36464.7	30404.7	59719.6
POS_28429	[M+NH4]+	1-[5-(1,2-dihydroxy-2-methylpropyl)-2-methoxy-5-methyloxolan-3-yl]-4-hydroxy-3b,6,6,9a,11a-pentamethyl-1H,2H,4H,5H,5aH,7H,8H,9H,9bH,10H,11H-cyclopenta[a]phenanthren7-yl 3-methylbut-2-enoate	0.42141	0.663227	0.00260853	634.467	11.296					C37H60O7	ZMFONCOJLUKLEV-MRPMDEIYNA-N	O=C(OC1CCC2(C)C3CCC4(C(=CCC4C5CC(OC5OC)(C)C(O)C(O)(C)C)C3(C)C(O)CC2C1(C)C)C)C=C(C)C	32609.1	7384.67	4075.2	6631.53	14977.5	16517.4	39379.9	14683.7	28102	24299.8	27292.6	40477.6	6344.57	6507.78	4705.37	4426.53	8213.91	5867.31	56051	34803	76580.2	44421.5	51443.3	55854.1	75764.4	54305.3	43161.4	47683.8	38163	52923.2	79172.5	67500.7	83652.7	84443.5	66032.6
POS_254	[M+H]+	1-Azaniumylcyclopropane-1-carboxylate	0.253622	1.98651	0.0128777	102.055	0.72		Organic acids and derivatives	Carboxylic acids and derivatives	Amino acids, peptides, and analogues	C4H7NO2	PAJPWUMXBYXFCZ-UHFFFAOYSA-N	O=C(O)C1(N)CC1	20149.8	5626.88	9813.46	16210.4	24086.3	17620.1	168431	297233	124637	297655	172478	51917	21284.1	5837.2	27663.9	21208.5	31926.5	27219.4	61857.5	35613.1	71662.5	117736	93635.6	52624.9	13529.9	30985.7	25874.6	26045.5	9277	21112.1	7024.55	11582.7	12976.1	10614.2	10232.5
POS_2765	[M+H]+	1-Decanamine, N,N-dimethyl-, N-oxide	0.0405177	1.02441	0.806839	202.215	7.134		Organic nitrogen compounds	Organonitrogen compounds	Aminoxides	C12H27NO	ZRKZFNZPJKEWPC-UHFFFAOYSA-N	CCCCCCCCCCN(=O)(C)C	20757	25838	22310.5	24426.2	21487	21471.8	22003.3	34122.3	20764.4	21280.4	22002.3	22108.6	26360.1	21689	21954.6	21985.3	26298.3	24903.9	23206.9	30178.1	20998.6	21335.4	23345.2	21374.8	33898.7	22023.7	21135.2	22458.7	27712.6	21090.7	23424.2	24236.6	21495	22097.3	28775.2
POS_7093	[M+H]+	1-ethenyl-6,11a-dimethyl-1H,2H,3H,3aH,3bH,4H,5H,9bH,10H,11H-cyclopenta[a]phenanthren-9-ol	0.379211	0.882403	0.0323707	297.219	11.774					C21H28O	UQVWDRUFZGSXPH-JALFGUQPNA-N	OC1=CC=C(C2=C1C3CCC4(C)C(C=C)CCC4C3CC2)C	128629	90575.8	93858.6	107608	93265.2	129248	134047	102818	126471	132819	127194	99067.7	89810.8	105552	94914.4	118216	108907	98260.6	138622	128865	126215	141933	110447	136862	107473	102567	106521	92946.8	125162	119188	128944	110071	121572	127373	133824
POS_8323	[M+H]+	1-Ethyl-6-fluoranyl-4-oxidanylidene-7-piperazin-1-yl-1,8-naphthyridine-3-carboxylic acid	0.0615	1.02529	0.854483	321.132	3.158		Organoheterocyclic compounds	Diazanaphthalenes	Naphthyridines	C15H17FN4O3	IDYZIJYBMGIQMJ-UHFFFAOYSA-N	CCN1C=C(C(=O)C2=C1N=C(C(=C2)F)N3CCNCC3)C(=O)O	19482.5	17255.8	18269.7	20427.8	20281.1	18215.7	22910.2	24387.8	22056.3	25891.5	16441.5	21657	13455.9	15953.3	15497.3	15410.1	15040	15580.5	14742.5	22292.5	17445.5	16075.8	15741	17772.9	27867.7	18407.8	14824.3	16535.6	19401.9	21007.9	17724.3	17508.3	18828.3	17093.8	27919.1
POS_17489	[M+H]+	1-Hexadecanoyl-sn-glycero-3-phosphoethanolamine	0.449296	1.85104	0.00136217	454.291	10.804		Lipids and lipid-like molecules	Glycerophospholipids	Glycerophosphoethanolamines	C21H44NO7P	YVYMBNSKXOXSKW-HXUWFJFHSA-N	CCCCCCCCCCCCCCCC(=O)OC[C@H](COP(=O)(O)OCCN)O	109339	263611	242913	296322	153947	83673.5	110069	109870	87186	119930	159887	109683	344451	228857	252975	321003	304418	272306	74874.8	75824.8	43750.8	56216.1	49177.3	55957.2	85237.3	75892.6	66420.4	56287	80995.5	60708.9	17264.7	33799.5	52165.9	41147.3	30829.2
POS_2606	[M+H]+	1-Hydroxyphenazine	0.218597	0.277849	0.0142398	197.07	4.86		Organoheterocyclic compounds	Diazanaphthalenes	Benzodiazines	C12H8N2O	SVRNCBGWUMMBQB-UHFFFAOYSA-N	C1=CC2=NC3=C(C(=CC=C3)O)N=C2C=C1	2816.76	4783.08	11158.3	1865.52	8698.67	9240.44	4387.35	10626.9	7979.32	11271.9	5825.36	11422.5	4382.57	5269.21	6083.97	3619.91	5740.67	4238.29	4533.86	2939.85	3181.9	5863.27	3621.37	4129.13	3113.36	2551.57	4826.12	1487.64	2112.02	4834.43	6946.27	13959.2	7517.65	13681.7	22173.8
POS_241	[M+H]+	1-Methyl-2-pyrrolidinone	0.173993	1.51168	0.196725	100.075	1.991		Organoheterocyclic compounds	Pyrrolidines	N-alkylpyrrolidines	C5H9NO	SECXISVLQFMRJM-UHFFFAOYSA-N	CN1CCCC1=O	34297.7	31975	52703.2	41877.2	56655.8	17025.7	30741.1	12009.4	28143.5	28292.5	26643.4	48305.7	22044.6	9004.64	24309.4	9364.22	14969.8	23538	11401.8	27559.1	10770.1	17889	20934.8	17312	36951.2	15113.5	41386.4	24613.7	21883.2	30242.8	14782.6	9113.53	15245.4	16745.8	46485.6
POS_6141	[M+H]+	1-Methyladenosine	0.114428	0.976342	0.882834	282.117	2.872	C02494	Nucleosides, nucleotides, and analogues	Purine nucleosides		C11H15N5O4	GFYLSDSUCHVORB-IOSLPCCCSA-N	CN1C=NC2=C(C1=N)N=CN2[C@H]3[C@@H]([C@@H]([C@@H](CO)O3)O)O	64188.3	32114.3	43391.6	41722.6	66536	66644.2	56498.6	31818.1	46411.5	60305.3	37378.5	46730.3	20718.5	27233	24455.3	29351.7	19594.5	22313.6	26355.2	32767.1	45469	38011.8	27366	43285.2	22808.7	30026	30842.2	18678.8	49218.2	34275	30086.3	27342.5	30742.4	30420.8	43553.5
POS_7108	[M+H]+	1-Methylguanosine	0.164369	1.16401	0.108084	298.116	0.821	C04545	Nucleosides, nucleotides, and analogues	Purine nucleosides		C11H15N5O5	UTAIYTHAJQNQDW-KQYNXXCUSA-N	O=C1C=2N=CN(C2NC(=N)N1C)C3OC(CO)C(O)C3O	51772.4	33462.1	40519.5	42140.1	50108.8	46219.4	29578.9	18902.9	29853.7	27112.4	28018.7	31855.3	22663.2	38436.4	30008.6	35928.6	28397.3	32071	22967.3	29043.5	21788.7	22833.1	21062.6	30643.7	24323.3	31396.5	31744.7	24491.3	26007.8	30104	19008.5	24326.2	27031.5	18880.8	26083.6
POS_947	[M+H]+	1-Naphthylamine	0.791632	0.25637	0.0812741	144.081	3.143		Benzenoids	Naphthalenes		C10H9N	RUFPHBVGCFYCNW-UHFFFAOYSA-N	C1=CC2=C(C=C1)C(=CC=C2)N	910166	70011.5	195112	58123.6	231509	385238	546559	807012	350787	902362	332233	976223	13203.2	19349.6	18726.8	11034.9	12064.6	9847.22	69524.8	57467.1	135799	99575.1	111365	105214	34340.5	38460.1	32423.2	39633.5	42331.1	46980.2	99963.1	78485.5	80531.4	437728	150138
POS_31093	[M+Na]+	1-O-[(2alpha,3beta,5xi,6beta,9xi,18xi)-2,3,6,23-Tetrahydroxy-28-oxoolean-12-en-28-yl]-beta-D-glucopyranose	0.17155	0.690854	0.135505	689.385	7.223		Lipids and lipid-like molecules	Prenol lipids	Terpene glycosides	C36H58O11	DZVIFFMYEULLBY-NSOPSRGASA-N	O=C(OC1OC(CO)C(O)C(O)C1O)C23CCC(C)(C)CC3C4=CCC5C6(C)CC(O)C(O)C(C)(CO)C6C(O)CC5(C)C4(C)CC2	26626	17049.4	29779.4	28266.6	42662.6	27169.7	18235.3	18234.3	15135.8	14529.9	24757.6	17858.8	7367.84	30544.6	5836.26	13412.9	9186.91	4347.5	17188.6	30028.5	23840.6	22712.4	18837.7	15323.8	5935.35	9462.83	17882.7	6635.81	6668.16	10477.6	11816.5	13363.7	18056.1	6169.06	18814.2
POS_19169	[M+H]+	1-Pentadecanoyl-sn-glycero-3-phosphocholine	0.196478	0.708749	0.0182399	482.326	10.448	C04230	Lipids and lipid-like molecules	Glycerophospholipids	Glycerophosphocholines	C23H48NO7P	RJZVWDTYEWCUAR-JOCHJYFZSA-N	CCCCCCCCCCCCCCC(=O)OC[C@H](COP(=O)([O-])OCC[N+](C)(C)C)O	29028.1	23774.4	29549	27494.8	25147.6	17947.6	14333.4	9416.27	18335.1	17947.9	18167.1	25844.6	43283.1	39418.7	25579.4	27996.2	31297.5	32456.6	21524.4	22727.7	19470.8	12966.3	10672.9	23536	14053.5	12798.3	12834.9	10192	18622.2	12656.2	19577.5	16839	24956.6	20466.9	13107
POS_21668	[M+H]+	1-Stearoyl-sn-glycero-3-phosphocholine	0.34279	0.966077	0.690652	524.37	11.369	C04230	Lipids and lipid-like molecules	Glycerophospholipids	Glycerophosphocholines	C26H54NO7P	IHNKQIMGVNPMTC-RUZDIDTESA-N	CCCCCCCCCCCCCCCCCC(=O)OC[C@H](COP(=O)([O-])OCC[N+](C)(C)C)O	125032	257770	349900	227922	176270	99023.9	87660	179711	93913	143385	103181	191420	358688	321514	292403	256971	322244	235698	158257	210810	127518	92381.8	63226.5	98069.1	195436	205783	176686	148749	218469	174245	164927	176513	207005	163748	206162
POS_6686	[M+H]+	1-Testosterone	0.450435	0.789584	0.384622	289.216	9.112	C15377	Lipids and lipid-like molecules	Steroids and steroid derivatives	Androstane steroids	C19H28O2	OKJCFMUGMSVJBG-ABEVXSGRSA-N	C[C@@]12C=CC(=O)C[C@@H]2CC[C@H]3[C@@H]4CC[C@@H]([C@@]4(C)CC[C@@H]31)O	161738	7923.71	8391.92	19028.9	33811	80444.1	53829.7	26842.9	84166.8	62077.4	50588.1	102609	8013.91	9172.47	3943.79	7177.99	7359.57	5456.76	84797.9	69401.8	85627.8	63855.3	81466.9	142046	93601	63552.7	53424.1	67627.1	149375	89210.6	88674.3	67053	111334	208951	79668
POS_4968	[M+H]+	1-Tetradecanamine, N,N-dimethyl-, N-oxide	0.0575555	1.10753	0.244197	258.279	8.492		Organic nitrogen compounds	Organonitrogen compounds	Aminoxides	C16H35NO	ONHFWHCMZAJCFB-UHFFFAOYSA-N	CCCCCCCCCCCCCCN(=O)(C)C	7194.86	8247.24	7329.8	8268.19	7900.66	6345.5	6599.81	8862.9	7137.88	6706.3	6686.76	6208.25	8168.19	6792.02	7425.57	8087.86	8713.14	8341.86	7721.72	9525.43	7003.62	7897.15	7485.03	7239.09	10183.7	7521.57	7621.03	8492.6	7450.11	7628.75	6712.74	8032.72	6176.58	6560.8	9274.2
POS_7073	[M+H]+	1,2-Didehydrotanshinone IIA	0.632248	0.111561	4.54929e-06	297.147	9.381		Lipids and lipid-like molecules	Prenol lipids	Diterpenoids	C19H20O3	GVKKJJOMQCNPGB-JTQLQIEISA-N	C[C@H]1COC2=C1C(=O)C(=O)C3=C2C=CC4=C3CCCC4(C)C	6017.55	1647.98	2548.24	2242.1	2726.91	2805.3	5170.49	4908.08	4383.52	3195.54	3097.05	5293.81	2865.96	2411.09	1401.74	956.658	1928.74	1841.34	8234.27	10441.3	13448.1	10748.8	10157	15768	5522.56	5655.88	6035.85	5491.08	5958.34	10195.1	49318.7	56656.3	50134.7	85507.4	58374.5
POS_3613	[M+H]+	1,3-Dicyclohexylurea	0.0747632	1.08747	0.272377	225.194	7.095		Organic acids and derivatives	Organic carbonic acids and derivatives	Ureas	C13H24N2O	ADFXKUOMJKEIND-UHFFFAOYSA-N	C1CCC(CC1)NC(=NC2CCCCC2)O	14639	16737.9	16506.7	15661.1	12754.2	13773.2	12719.8	19676.5	12964.1	15722.4	16460.5	13305.8	18315.1	15309.7	13089.9	18345.2	18131.4	14009.4	18483.2	20377.1	12874.6	13632.7	13346.3	16900.5	18747.3	15226.5	15172.1	15653	14315.5	16191.4	14827	15296	13569.9	13683.5	18413.9
POS_348	[M+H]+	1,4-Cyclohexanedione	0.297491	0.626641	0.00301664	113.059	5.082		Organic oxygen compounds	Organooxygen compounds	Carbonyl compounds	C6H8O2	DCZFGQYXRKMVFG-UHFFFAOYSA-N	O=C1CCC(=O)CC1	36105.9	4664.35	1117.9	3271.14	16018.3	30829.8	31315.6	21513.1	38031.8	30428.2	28610.2	36620.2	5954.43	2883.81	1177.06	2241.95	5989.02	2515.48	52984	68430	60411.2	53961.2	65433	75554.5	24367	13025	17571.4	16788.6	25367.9	19745.1	33664.8	23603.3	30357.7	39798.4	27072.2
POS_13520	[M+Na]+	1,7-Bis(3,4-dihydroxyphenyl)heptan-3-yl acetate	0.310531	0.129614	4.14991e-06	397.161	1.662		Phenylpropanoids and polyketides	Diarylheptanoids	Linear diarylheptanoids	C21H26O6	UWNADLMLMRTPFL-UHFFFAOYSA-N	O=C(OC(CCC1=CC=C(O)C(O)=C1)CCCCC2=CC=C(O)C(O)=C2)C	3793.8	426.435	1867.84	1443.46	3365.38	3274.84	1082.59	521.65	2588.43	3134.67	2248.01	2287.55	540.353	295.295	566.846	1032.68	1090.99	428.509	2871.74	3021.42	2405.21	1563.29	2879.44	3073.33	1084.47	1577.38	2377.67	1689.07	2208.27	2030.06	13772.2	10094.1	13090.2	20171.9	14196.8
POS_8786	[M+H]+	1,7-Bis(4-hydroxyphenyl)-5-methoxy-3-heptanone	0.457921	1.17256	0.443301	329.171	7.461		Phenylpropanoids and polyketides	Diarylheptanoids	Linear diarylheptanoids	C20H24O4	PASZRDILCDRSOZ-UHFFFAOYSA-N	COC(CCC1=CC=C(C=C1)O)CC(=O)CCC2=CC=C(C=C2)O	450916	7245.04	13132.4	22302.2	69080	233438	208744	92342.8	278537	212306	145610	257435	3443.9	15699.6	4357.7	6987.68	6823.33	4935.84	248338	251977	250457	270097	286837	479425	311489	123285	169491	222849	371994	252107	190631	152847	202967	322584	168326
POS_7800	[M+H]+	1,7,8-Trihydroxy-3-methyl-2,3,4,7-tetrahydro-1H-benzo[a]anthracen-12-one	0.639817	0.56895	0.000990606	311.127	5.052		Benzenoids	Phenanthrenes and derivatives	Phenanthrols	C19H18O4	FDVOVSCQDWKKHH-UHFFFAOYSA-N	O=C1C=2C=CC=C(O)C2C(O)C3=CC=C4C(=C13)C(O)CC(C)C4	62874	38220.9	44178.4	59274.9	103601	79129.2	110589	90877.9	100856	113021	134939	149139	46108.1	85722.4	67458.1	76766.9	64454.9	95395.1	167725	197093	201523	168329	168878	172335	39605.8	75874.9	68278.9	61232.8	75359.2	97202.2	102392	105153	148625	147513	111583
POS_5870	[M+H]+	1,8-dimethyl-6-oxo-7-(propan-2-ylidene)-2,3,4,8-tetrahydro-1H-naphthalen-2-ylacetate	0.646472	1.14999	0.201672	277.181	8.596					C17H24O3	RIMSRWLZAHVEPH-FHXDREJJNA-N	O=C1C=C2CCC(OC(=O)C)C(C)C2(C)CC1=C(C)C	286205	563385	524096	568425	523621	384145	345779	734263	432092	371056	376325	324880	550129	520727	510122	545653	547358	549246	379954	617427	385190	411745	413193	359910	662272	564339	508878	537001	442728	497170	418052	456903	478466	354935	652178
POS_15599	[M+Na]+	1'(2'H)-Naphthalene]-7-carboxaldehyde, 3',4',4'a,5',6',7',8',8'a-octahydro-4,6',7'-trihydroxy-6-(hydroxymethyl)-2',5',5',8'a-tetramethyl-spiro[benzofuran-2(3H)	0.0999629	0.992788	0.93276	427.209	7.379		Organoheterocyclic compounds	Benzofurans		C23H32O6	NZIVCAVTGFEAJT-UHFFFAOYSA-N	CC1CCC2C(C)(C)C(C(CC2(C)C31CC4=C(C(=C(C=C4O)CO)C=O)O3)O)O	37036.4	39153.9	45048.2	38040.1	37857.1	35757.4	41613.1	51075.2	41439	41149.3	20708.7	39672	42952.7	40762.4	43399	40466	42595.1	38970.2	43883.9	52140.8	38723.4	40583	41457.2	39732.9	58699.2	41993.8	43058.8	47725.2	44767.6	42169.8	44950.5	43729.2	40554.3	44527.1	60709.4
POS_1229	[M-2H2O+H]+	10-Hydroxydecanoic acid	0.0833548	1.04478	0.548389	153.126	5.837	C02774	Organic acids and derivatives	Hydroxy acids and derivatives	Medium-chain hydroxy acids and derivatives	C10H20O3	YJCJVMMDTBEITC-UHFFFAOYSA-N	C(CCCCC(=O)O)CCCCO	66375.1	35058	37160.7	48856	45086.3	73395.6	66122.3	56544.6	59119.9	70471.4	60823.4	71984.5	17100.4	37125.3	25305	40235.3	32002.2	38342.4	52189.6	51697.8	56453.8	60401.2	59798.6	64178	47017.7	44567.5	48885.3	46800.1	59450.1	51892.2	47487.9	36521.4	47821.5	56507.7	50564.6
POS_6952	[M+H]+	11-(Phenylcarbonyl)-7,11-diazatricyclo[7.3.1.0<2,7>]trideca-2,4-dien-6-one	0.325721	1.04124	0.821132	295.15	5.805		Organoheterocyclic compounds	Piperidines	N-acylpiperidines	C18H18N2O2	HODDQHCNQOBZKP-UHFFFAOYSA-N	C1=CC=C(C=C1)C(=O)N2CC3CC(C2)C4=CC=CC(=O)N4C3	56910.8	14111.6	24999.2	38827.6	60931.4	72343.4	101499	99035.1	84479.9	89146.9	84257.3	111105	4427.47	29412.1	4684.8	16154.6	3847.57	6800.02	116836	141348	143750	131450	132461	113812	90891	91184.1	93665.9	81226.8	69438.3	95425.3	79748.5	89205.4	98501.2	16121.3	112427
POS_17147	[M+Na]+	11-Hydroxytephrosin	0.633685	1.716	0.0158776	449.127	2.008		Phenylpropanoids and polyketides	Isoflavonoids	Rotenoids	C23H22O8	OFLCPNIRDVOOEZ-WZONZLPQSA-N	CC1(C)C=CC2=C3C(=C(C=C2O1)O)C(=O)[C@]4(C5=C(C=C(C(=C5)OC)OC)OC[C@H]4O3)O	77811.7	182998	102997	131368	74522.5	126109	27471.7	19718.3	80292.9	25781	12805	105448	122697	72556.8	92564	92406	288428	114537	41419.6	69294.5	32747.2	20433.3	39226.9	46926.2	165202	151961	276785	128149	237342	176677	138756	82041.1	94330.3	72294.5	166379
POS_13676	[M+H]+	11,12-Methylenedioxykopsinaline	0.484274	0.399456	0.000683114	399.199	6.267		Alkaloids and derivatives	Aspidofractine alkaloids		C22H26N2O5	JVIKUDVTJCANPX-NBYDKTAJSA-N	O=C(OC)C1(O)CC23CCCN4CCC5(C6=CC=C7OCOC7=C6NC15CC2)C43	567909	84053.7	228301	577611	244779	220112	50205.5	30205.4	89092.1	63408.9	81304	79450.9	6594.4	174970	6219.12	59747.3	17189.3	8995.71	88283.3	67327.5	70866.1	57458.8	23128.3	79485.1	36693.7	30549.6	20636.5	15995.8	18362.4	10474.4	73845.9	43440.2	62421.2	48440.9	38992.4
POS_11195	[M+Na]+	12-[(Cyclohexylcarbamoyl)amino]dodecanoic acid	0.116399	0.388209	0.0862995	363.262	4.524		Lipids and lipid-like molecules	Fatty Acyls	Fatty acids and conjugates	C19H36N2O3	HPTJABJPZMULFH-UHFFFAOYSA-N	O=C(O)CCCCCCCCCCCN=C(O)NC1CCCCC1	11064	381.304	151.74	71.1642	1410	13826.3	36518.5	9143.16	36738.1	27830.6	15407	26593.1	326.95	246.87	193.256	308.311	301.851	154.363	28150.3	26068.7	28817.8	38800	35898.5	69643	235.184	567.84	1010.53	563.71	3058.29	3022.35	3602.73	1132.4	2033.14	8126.09	2111.81
POS_4747	[M-5H2O+H]+	12-Hydroxy-13-(hydroxymethyl)-3,5,7-trimethyl-2,4-tetradecadienedioic acid	0.389089	0.789194	0.000467259	253.157	10.466		Lipids and lipid-like molecules	Fatty Acyls	Fatty acids and conjugates	C18H30O6	QFZISQBFEIXWDM-UTLPMFLDSA-N	CC(CCCCC(C(CO)C(=O)O)O)C/C(=C/C(=C/C(=O)O)/C)/C	72469.1	33084.4	34616	45256.1	51946.5	61202.1	66958	39641.3	77823.8	67248.5	67361.9	71893.1	33168	45508.8	32984.4	38033.9	31955.2	34067.7	58402.9	73812.4	71991.8	67625.7	69284	80799.8	61968.7	58871.9	65554.5	56047.8	71802.7	69567.2	78168.8	71646.5	82864.1	81800.7	85128.5
POS_2131	[M-2H2O+H]+	12-Hydroxydodecanoic acid	0.395138	1.68078	0.0111502	181.158	11.453	C08317	Organic acids and derivatives	Hydroxy acids and derivatives	Medium-chain hydroxy acids and derivatives	C12H24O3	ZDHCZVWCTKTBRY-UHFFFAOYSA-N	C(CCCCCC(=O)O)CCCCCO	46408.7	47321.7	50254.9	61674.9	45139.6	81033.3	78913.3	45110.8	66875.6	37321.8	89163.9	52727.7	97411.4	63529.2	42046.8	37790.7	46569.7	41468.9	37492.8	38215.3	38909.1	34997.4	38448.7	57854.7	97561.9	85211.4	84586.5	42738.3	50977.2	73940.4	38049.5	56591.4	45018.9	36394.6	33193.3
POS_2982	[M-H2O+H]+	12-Hydroxyjasmonic acid	0.712635	0.733951	0.0278735	209.116	3.259		Lipids and lipid-like molecules	Fatty Acyls	Lineolic acids and derivatives	C12H18O4	RZGFUGXQKMEMOO-BSANDHCLSA-N	OCC\\C=C/C[C@@H]1[C@H](CCC1=O)CC(O)=O	298716	162867	178164	195513	201303	291715	293521	198756	227873	286856	263873	215574	184430	226236	156308	241565	135693	128124	371992	404692	382500	362559	390226	346413	195285	180388	238438	186014	244686	201067	278271	240384	275395	251694	413755
POS_8181	[M+H]+	12-Oxopimara-9(11),15-dien-18-oic acid	0.689185	0.651603	0.000671419	317.209	7.936		Lipids and lipid-like molecules	Prenol lipids	Diterpenoids	C20H28O3	VNOMXNULTAUIDL-UHFFFAOYSA-N	CC1(CC2CCC3C(C)(CCCC3(C)C2=CC1=O)C(O)=O)C=C	216874	20981.8	42851.9	65727.7	121742	196189	167401	91066.4	192000	152134	150152	149224	17386.6	67465.4	22036	35851.2	25426.2	21719.2	132971	195267	151784	144080	137966	185494	80562.5	100121	112193	83917.3	137482	123315	170090	143302	173923	179587	174273
POS_7485	[M+H]+	13-Hydroxy-7,14-labdadien-6-one	0.284014	0.817992	0.259583	305.247	9.924		Lipids and lipid-like molecules	Prenol lipids	Diterpenoids	C20H32O2	SGKBPTZDIUXCMW-LWCVALJOSA-N	O=C1C=C(C)C(CCC(O)(C=C)C)C2(C)CCCC(C)(C)C12	121301	15112.1	20350.5	27260.7	27024.6	45402.9	35204.8	21127	44910	43289.5	30500.9	52902.3	16925.5	17970.6	21572.3	24434.9	21265.7	17977.1	38780.7	38487.5	44322	33671.6	31519.7	60837.1	41005.4	37950.6	34968.5	37233.7	66766.1	53706.6	55888.1	43086.4	50483.4	87808.3	46689.1
POS_9887	[M+Na]+	13,15-Dihydroxy-9-methoxy-5-methyl-4-oxabicyclo[10.4.0]hexadeca-1(12),13,15-triene-3,11-dione	0.0823458	1.10207	0.576028	345.132	3.562		Phenylpropanoids and polyketides	Macrolides and analogues		C17H22O6	LBVPDFGFLMFDPI-UHFFFAOYSA-N	O=C1OC(C)CCCC(OC)CC(=O)C=2C(O)=CC(O)=CC2C1	46731.1	25439.4	28316.5	29258	33244.7	56337	23456.3	15759.9	24927.4	24006	25519.5	29359.5	21173.7	17523.8	15919.4	19758.7	41243	10722.7	20403.6	21487.4	28373.7	18874.2	19747.1	30717.5	9462.3	9220.44	14339.5	9048.31	18047.7	10502.7	10752.4	7419.24	9827.93	15188.5	12451.9
POS_15802	[M+H-H2O]+	13'-Hydroxy-alpha-tocopherol	1.28945	1.24899	0.353442	429.37	13.588					C29H50O3	URYLCCKXLNXSRS-XIRVVSDESA-N	OC=1C(=C(C=2OC(C)(CCC2C1C)CCCC(C)CCCC(C)CCCC(C)CO)C)C	3.05616e+06	2.29407e+06	3.06847e+06	1.65949e+06	2.8619e+06	3.11636e+06	8.11556e+06	5.20055e+06	1.48272e+07	8.82271e+06	9.32965e+06	4.80489e+06	1.51406e+06	3.33171e+06	2.23309e+06	2.81124e+06	2.23683e+06	1.64568e+06	7.08626e+06	3.75018e+06	5.04249e+06	8.497e+06	8.70332e+06	3.07037e+06	1.47253e+06	1.44298e+06	1.34267e+06	1.33114e+06	3.60969e+06	2.85966e+06	1.6886e+06	1.24178e+06	1.55541e+06	1.7506e+06	1.93707e+06
POS_6906	[M+H]+	14-(Hydroxymethyl)-5,9-dimethyltetracyclo[11.2.1.0~1,10~.0~4,9~]hexadecan-5-ol	0.365063	0.750763	0.215112	293.246	10.261		Lipids and lipid-like molecules	Prenol lipids	Diterpenoids	C19H32O2	LZAZGDZVFQSCFO-UHFFFAOYSA-N	CC1(O)CCCC2(C)C1CCC34CC(CO)C(CCC23)C4	74201.6	18152.9	23489	19317.4	33349.6	46650.1	34839.2	29764.1	53812.9	44481.1	34638.4	48567	18878.4	26387.7	18039.7	13484.3	15795.3	17619.8	39141.5	42971.5	52836.3	49867.6	53118	64166.8	92669.5	58024.2	45140	80070.3	60383.6	112666	63287.3	66499.2	138108	151576	71871.4
POS_31601	[M+Na]+	15-(2-Amino-2-oxoethyl)-10,11,23-trihydroxy-18-[(3-methyl-2-oxopentanoyl)amino]-9,14,17-trioxo-N-[(1Z)-1-propen-1-yl]-8,13,16-triazatetracyclo[18.3.1.0~2,7~.0~6,10~]tetracosa-1(24),2,4,6,20,22-hexaene-12-carboxamide	0.0964067	0.978119	0.940724	701.237	4.683		Organic acids and derivatives	Carboxylic acids and derivatives	Amino acids, peptides, and analogues	C33H38N6O10	ZIAXNZCTODBCKW-WCIBSUBMSA-N	O=C(NC1C(O)=NC(C(O)=NC(C(O)=NC=CC)C(O)C2(O)C(=O)NC3=C(C=CC=C32)C4=CC(=CC=C4O)C1)CC(=N)O)C(=O)C(C)CC	41948.6	64546.2	82148.1	53109.9	42197.9	45658.1	13615.9	12176	19104.2	9621.83	15280.1	14184.4	82942	75329.6	82668.2	80215.5	145603	53269.7	12901.4	23252.5	30334.1	29040.7	8471.54	16026.9	7026.86	12823.1	21223.1	6861.86	17625.9	18763.2	7961.79	11859.6	14756.9	30053.4	9805.71
POS_18631	[M+H]+	17-[(E)-3,6-dihydroxy-6-methylhept-4-en-2-yl]-3-hydroxy-4,4,9,13,14-pentamethyl-1,2,3,8,10,11,12,15,16,17-decahydrocyclopenta[a]phenanthren-7-one	0.390462	0.823556	0.0137131	473.36	12.468		Lipids and lipid-like molecules	Steroids and steroid derivatives	Cucurbitacins	C30H48O4	MMQUESDXUKYFEN-OUKQBFOZSA-N	CC(C1CCC2(C)C3C(=O)C=C4C(CCC(C4(C)C)O)C3(C)CCC12C)C(/C=C/C(C)(C)O)O	81970.7	52575.1	58097.5	70350.1	69598.9	77447.2	74505.5	57811.8	71726.4	68531.7	69253.4	76676.5	55234.2	71305.9	96821.6	63629	62310	49215.1	93658.8	67303.5	85072	89434.2	77412.2	88578.5	72544.1	81519.3	90464.9	64904.9	95299.5	80217.2	102087	87962.8	102137	110052	98834
POS_15482	[M+H]+	17(21)-Hopen-6-one	0.813409	2.15233	0.0943181	425.374	11.777		Lipids and lipid-like molecules	Prenol lipids	Hopanoids	C30H48O	OZFAGHUNGAZEMO-VKNUIDEPSA-N	CC(C)C1=C2CC[C@]3(C)[C@H](CC[C@@H]4[C@@]5(C)CCCC(C)(C)C5C(=O)C[C@]43C)[C@@]2(C)CC1	822804	517881	725689	590942	701691	993065	991380	284306	823137	1.01615e+06	397794	757781	534169	319418	576999	696058	434394	317373	373705	433223	732347	605934	482579	536959	161232	718653	300062	134113	486521	236043	95564	78118.4	242251	103971	135492
POS_22703	[M+H-H2O]+	18-Deoxyleucopaxillone A	0.531494	0.762974	0.165557	541.387	13.166					C34H54O6	FPMMXOUBTPOZNW-IOECRQIBNA-N	O=C(OC(CC(OC(=O)C)C(O)(C)C)C(C)C1CCC2(C)C3CC=C4C(CCC(=O)C4(C)C)C3(C)CCC12C)C	200812	297245	214600	905416	383653	187991	182254	81176.3	177013	176929	114379	149474	65978.7	319055	75809.4	265706	194035	159425	152403	129003	126102	176677	148635	139667	165217	182387	172654	110739	151160	183612	192179	197760	216516	170700	356955
POS_4282	[M-2H2O+H]+	19-Norandrosterone	0.678963	0.659256	0.000419772	241.194	10.509		Lipids and lipid-like molecules	Steroids and steroid derivatives	Estrane steroids	C18H28O2	UOUIARGWRPHDBX-CQZDKXCPSA-N	C[C@]12CC[C@@H]3[C@H]4CC[C@@H](O)C[C@@H]4CC[C@H]3[C@@H]1CCC2=O	161376	30800.3	41800.4	49081	79708	124451	64720.8	45354.4	82790.2	67056.5	72850.2	112113	21257.6	79328.2	27407.3	39653.2	35637.9	33668.3	137685	162057	133607	129151	132947	205698	84663.8	100006	118960	89451.5	127523	139527	169753	141235	171536	183839	156715
POS_2813	[M+H]+	1H,2H,3H,4H,6H,7H,11bH-pyrido[2,1-a]isoquinolin-10-ol	0.326532	0.787025	0.180583	204.137	7.057					C13H17NO	PBKQSARLLJPLEZ-UGPWUYPHNA-N	OC1=CC=C2C(=C1)C3N(CC2)CCCC3	7396.9	2165.94	1615.59	1464.97	4327.72	16419	58536.2	39279.8	50044.2	68992	59158.6	64824.1	1301.26	7031.19	2365.92	3991.16	3252.54	4291.42	119730	89182.5	78126.7	75397.9	80456	89859.7	58970.2	71627.2	70371.7	52054.2	93532.3	77332.6	135872	69519.2	101908	68900.4	59117.8
POS_4950	[M]+	2-(((R)-2,3-Dihydroxypropyl)phosphoryloxy)-N,N,N-trimethylethanaminium	0.106091	1.7353	0.0153407	258.111	0.732		Lipids and lipid-like molecules	Glycerophospholipids	Glycerophosphocholines	[C8H21NO6P]+	SUHOQUVVVLNYQR-MRVPVSSYSA-O	C[N+](C)(C)CCOP(=O)(O)OC[C@@H](CO)O	315511	3985.65	4389.1	4253.74	5602.73	7685.13	59518.8	4304.89	33625.3	6777.59	5115.72	7803.74	3257.98	3364.14	4340.25	6428.24	3208.59	2371.41	4694.85	5911.79	4326.99	5093.61	4724	6924.46	6664.39	3625.15	5312.52	6836.76	6254.99	2731.18	2259.25	2486.5	2758.65	3688.45	2727.02
POS_15533	[M+Na]+	2-(14-Methylpentadecanoylamino)-3-phenylpropanoic acid	0.183527	0.436877	0.00630926	426.295	5.75		Organic acids and derivatives	Carboxylic acids and derivatives	Amino acids, peptides, and analogues	C25H41NO3	WICAPTTWPBEVPW-UHFFFAOYSA-N	CC(C)CCCCCCCCCCCCC(=NC(CC1=CC=CC=C1)C(=O)O)O	49528.9	869.471	549.207	7355.3	13546.9	38861.1	35817.7	8816.6	43247.9	35300.6	21037.3	25030.1	252.282	1910.35	288.958	902.628	598.399	797.922	21428.9	22210	26430.1	22077.4	23586	42908.6	3249.56	2644.82	1494.65	3791.22	5513.36	6193.68	7466.93	8538.69	11940.9	12714.1	6686.36
POS_11049	[M+Na]+	2-(2-Hydroxybut-3-en-2-yl)-3a,6,6,9a-tetramethyl-2,4,5,5a,7,8,9,9b-octahydro-1H-benzo[e][1]benzofuran-4,5-diol	0.298642	0.721719	0.0312016	361.232	7.2		Organoheterocyclic compounds	Naphthofurans		C20H34O4	UNORIIWPFZFSEC-UHFFFAOYSA-N	OC1C(O)C2(OC(CC2C3(C)CCCC(C)(C)C13)C(O)(C=C)C)C	35876.8	31380.5	49101.3	17940.3	34918.3	29749.3	93843.9	78339.8	48042.2	85084.3	53429.2	115009	66699	34790.2	60244.7	33738.3	40694.7	61330.9	70647.2	87705.1	83254.6	95982.5	84878	67956.3	44241.3	29566.1	25052.9	29807.7	33210	36900.9	41014.2	45568.7	52190.5	27533	55761.4
POS_22166	[M+Na]+	2-(4-Hydroxyphenyl)ethyl (1S,4aR,7aR)-4a-hydroxy-7-methyl-5-oxo-1-[(2S,3R,4S,5S,6R)-3,4,5-trihydroxy-6-(hydroxymethyl)oxan-2-yl]oxy-1,6,7,7a-tetrahydrocyclopenta[c]pyran-4-carboxylate	0.0238761	1.02756	0.785052	533.159	3.23		Lipids and lipid-like molecules	Prenol lipids	Terpene glycosides	C24H30O12	KBDOXLBZVFQTMH-RXRQAHPVSA-N	O=C(OCCC1=CC=C(O)C=C1)C2=COC(OC3OC(CO)C(O)C(O)C3O)C4C(C)CC(=O)C24O	19467	11683.3	10817.8	24418.6	14913.2	14946.2	11834.4	6765.35	10891.3	8875.63	30482	9903.08	8213.73	15435.9	12957.6	15572	7127.61	9219.21	13024.2	27230.5	32925.6	33167.2	10938.7	29484	14941.9	11197.5	11303.4	8070.85	13295.4	9180.63	10502.3	10605	12488.7	11401.7	10600.7
POS_13796	[M+H]+	2-(4,4,9,13,14-Pentamethyl-3,7-dioxo-2,8,10,11,12,15,16,17-octahydro-1H-cyclopenta[a]phenanthren-17-yl)propanoic acid	0.620616	0.456496	0.0326535	401.268	9.611		Lipids and lipid-like molecules	Steroids and steroid derivatives	Steroid acids	C25H36O4	OEUWSFOOMITSHN-UHFFFAOYSA-N	CC(C1CCC2(C)C3C(=O)C=C4C(CCC(=O)C4(C)C)C3(C)CCC12C)C(=O)O	572611	13186.1	10860.7	20783.3	30702	139201	60774.1	29358.4	102647	82756.2	45548.1	147188	15160.7	16347.6	10726.3	13720.6	23635	11708.4	110874	89174.9	83406.6	63571.3	96105	227692	54010.3	37802.5	31471.5	43405.4	74100.2	50071.7	91599.6	71142.3	83509.6	217535	82092.9
POS_3700	[M+H]+	2-(7-Hydroxy-6-methyloctyl)-2H-furan-5-one	0.496666	1.52678	0.190508	227.164	4.554		Lipids and lipid-like molecules	Fatty Acyls	Fatty alcohols	C13H22O3	AEPMKZIOUKHDOO-UHFFFAOYSA-N	CC(CCCCCC1C=CC(=O)O1)C(C)O	101495	105898	81715.5	95272.7	107018	91940.6	105890	88278.8	87274	106392	88966.5	80767.9	81023.8	67394.8	83667.2	71102.5	130453	40234.1	69210.4	76571.2	113359	80025.7	82486.2	74048.5	114139	94109.3	122152	69795.3	294371	124235	89992.6	70786.1	77126.2	95204.5	122441
POS_4053	[M-H2O+H]+	2-(8-Hydroxy-4a,8-dimethyldecahydro-2-naphthalenyl)acrylic acid	0.933843	0.899171	0.376732	235.17	8.29		Lipids and lipid-like molecules	Prenol lipids	Sesquiterpenoids	C15H24O3	FXKCXGBBUBCRPU-UHFFFAOYSA-N	CC1(O)CCCC2(C)CCC(CC12)C(=C)C(O)=O	1.51355e+06	265763	258120	341789	503316	1.186e+06	1.11061e+06	512906	1.20264e+06	1.06314e+06	730263	1.23685e+06	130092	258964	91188.1	173649	164517	107073	847449	837215	1.07637e+06	934764	952657	1.30376e+06	744225	640935	609951	618427	1.08042e+06	819156	815022	674868	823580	1.07855e+06	802334
POS_10644	[M+Na]+	2-(Hydroxymethyl)-6-(6-hydroxy-6-methyl-3-propan-2-ylcyclohex-3-en-1-yl)oxyoxane-3,4,5-triol	0.334003	1.06515	0.788209	355.173	5.367		Lipids and lipid-like molecules	Prenol lipids	Terpene glycosides	C16H28O7	DIPALNDKWHCLEA-UHFFFAOYSA-N	OCC1OC(OC2CC(=CCC2(O)C)C(C)C)C(O)C(O)C1O	78898.5	60473	131722	72810.2	84897	89998.6	128926	152420	126344	150043	140163	182319	31772.4	68753.7	35972.8	73502.5	33922.3	43619.1	158380	159540	158359	183932	180141	122391	36335.3	102444	126536	86856	50128	79541.4	49242	78038.1	105695	33577.8	89745.5
POS_22496	[M+NH4]+	2-(Hydroxymethyl)-6-[4-[(2S,3S)-3-(hydroxymethyl)-5-[(E)-3-hydroxyprop-1-enyl]-7-methoxy-2,3-dihydro-1-benzofuran-2-yl]-2-methoxyphenoxy]oxane-3,4,5-triol	0.370205	0.641826	0.0101547	538.225	4.298		Phenylpropanoids and polyketides	2-arylbenzofuran flavonoids		C26H32O11	SPWHQAUMLDQOFU-LWZOEEAQSA-N	COC1=C(OC2OC(CO)C(O)C(O)C2O)C=CC(=C1)[C@H]3OC4=C(OC)C=C(\\C=C\\CO)C=C4[C@H]3CO	43491.6	14290.4	15819.7	19971.1	30853	29418	85270.8	60406.7	77260.8	77624.9	72040.3	68810.6	16756	35301.3	16727.1	25838.8	24790.9	26954.9	133304	137006	120076	113871	125944	141480	25583.9	38455	35131.1	35543.6	34472.6	43882.1	49232.6	36926.9	61516.8	78944.6	49908.3
POS_22942	[M+Na]+	2-(Hydroxymethyl)-6-[5-[3-(hydroxymethyl)-5-(3-hydroxypropyl)-7-methoxy-2,3-dihydro-1-benzofuran-2-yl]-2-methoxyphenoxy]oxane-3,4,5-triol	0.489334	0.598287	0.0127692	545.198	4.306		Phenylpropanoids and polyketides	2-arylbenzofuran flavonoids		C26H34O11	RWEVZSYWIIZZFV-UHFFFAOYSA-N	OCCCC1=CC(OC)=C2OC(C3=CC=C(OC)C(OC4OC(CO)C(O)C(O)C4O)=C3)C(C2=C1)CO	28428.8	16543.1	16165.5	22878.8	30488.9	23160.4	47203.6	39638.8	50237.1	26277.9	38825	42499.9	20134	44456.9	37671.2	49080.5	66878.7	33080.3	82694	82560	65628.6	93518	93415	70266	36205.7	60700.3	48808.5	69437.1	29491.9	64949.9	54580	78860	119387	105355	82138.8
POS_4680	[M+H]+	2-[(1S,2S,4aR,8aS)-1-Hydroxy-4a-methyl-8-methylenedecahydro-2-naphthalenyl]acrylic acid	0.300876	1.03322	0.790947	251.164	7.884		Lipids and lipid-like molecules	Prenol lipids	Sesquiterpenoids	C15H22O3	QTSQCCVLTMKKDP-SFDCQRBFSA-N	CC12CCCC(=C)C1C(O)C(CC2)C(=C)C(O)=O	185545	40748.5	48328.2	60742.5	93387	182830	247540	139369	254688	259973	201816	227702	46764.8	57525.3	44519.5	40256.6	48336.3	45687	196004	200890	243913	212880	222704	282431	164634	151832	169751	148464	250361	192875	166407	133679	183083	238345	162933
POS_2780	[M+H]+	2-[(2-Ammonio-4-methylpentanoyl)amino]propanoate	0.328325	0.45971	0.00170361	203.138	0.828		Organic acids and derivatives	Carboxylic acids and derivatives	Amino acids, peptides, and analogues	C9H18N2O3	HSQGMTRYSIHDAC-UHFFFAOYSA-N	CC(C)CC(C(=NC(C)C(=O)O)O)N	46748.1	71848.2	75753.9	43508.3	77840	75594.5	147179	161575	136651	197973	153023	99867.1	37604.1	32883.7	44384.5	34235.8	39605	43077.5	39694.1	27279.4	44811.7	59497.4	54296.7	43325	12570.1	15979.5	10575	15749.6	15611.2	5757.2	40463.1	27679.3	31437.5	24745.9	22791.9
POS_9781	[M+Na]+	2-[(2'R,8R,8aS)-2',4,4,7,8a-Pentamethylspiro[2,3,4a,5-tetrahydro-1H-naphthalene-8,5'-oxolane]-2'-yl]acetic acid	0.259895	0.801445	0.164135	343.225	9.858		Lipids and lipid-like molecules	Prenol lipids	Diterpenoids	C20H32O3	XLWWERNKTLITEF-FOUFQHLJSA-N	O=C(O)CC1(OC2(C(=CCC3C(C)(C)CCCC32C)C)CC1)C	66718	10572	17467.2	14745.6	36309.2	45098.8	28086	26500.7	41013.4	34618.1	30404.3	58665.3	5690.09	11520.7	6512.84	7693.07	9140.22	11120.6	36003.7	41870.5	34853	20760.9	38664.5	60417.6	39497.8	39448.3	23864	35361.8	52607	49312.2	48743	39734.3	46222.9	74631.3	46575.9
POS_22192	[M+Na]+	2-[(2R,4As,8S,8aS)-8-[2-[(4aS,7R,8aR)-7-(1-carboxyethenyl)-1-hydroxy-4a-methyl-2-oxo-6,7,8,8a-tetrahydro-5H-naphthalen-1-yl]ethyl]-4a-methyl-7-oxo-1,2,3,4,8,8a-hexahydronaphthalen-2-yl]prop-2-enoic acid	0.0680526	0.992414	0.966505	533.251	11.516		Lipids and lipid-like molecules	Prenol lipids	Sesquiterpenoids	C30H38O7	BSSWIRVAMSGQMG-RTTXQYISSA-N	C=C([C@@H]1CC[C@@]2(C)C=CC(=O)[C@@H](CCC3([C@@H]4C[C@@H](CC[C@@]4(C)C=CC3=O)C(=C)C(=O)O)O)[C@@H]2C1)C(=O)O	10755.1	9787.19	11489.3	15328.6	8675.4	6569.19	7531.38	5949.69	8280.85	9883.57	6456.52	6494.66	9479.68	11825.8	9983.36	13695.6	19979.7	10372.3	4430.78	5467.24	5025.47	3741.66	4947.7	6661.18	5654.82	6131.1	6873.52	6592.47	7922.95	3339.63	9475.34	4673.21	5481.48	8132.28	4309.66
POS_14112	[M+NH4]+	2-[(2Z)-5-(Hexopyranosyloxy)-2-penten-1-yl]-3-oxo-, (1R,2R)-cyclopentaneacetic acid	0.640008	1.07016	0.488538	406.205	3.477		Lipids and lipid-like molecules	Fatty Acyls	Fatty acyl glycosides	C18H28O9	JFDNMLUPLXZXGV-YAYCWVCRSA-N	C(=C/C[C@@H]1[C@H](CCC1=O)CC(=O)O)/CCOC2C(C(C(C(CO)O2)O)O)O	1.2374e+06	696493	930725	815118	711600	1.03101e+06	725975	403604	492182	720322	574533	536183	845680	1.28423e+06	694407	1.09334e+06	585846	529119	1.01689e+06	1.11772e+06	1.04697e+06	1.03905e+06	1.06991e+06	1.11714e+06	1.08912e+06	1.08061e+06	1.24552e+06	1.09393e+06	1.04494e+06	1.14419e+06	905569	885200	1.02287e+06	1.01328e+06	1.51671e+06
POS_18376	[M+Na]+	2-[[3,4-Dihydroxy-4-(hydroxymethyl)oxolan-2-yl]oxymethyl]-6-[(6,6-dimethyl-4-bicyclo[3.1.1]hept-3-enyl)methoxy]oxane-3,4,5-triol	0.105071	1.28078	0.373122	469.199	5.405		Lipids and lipid-like molecules	Prenol lipids	Terpene glycosides	C21H34O10	KNHGVVIGMKZOJB-UHFFFAOYSA-N	CC1(C)C2CC=C(COC3C(C(C(C(COC4C(C(CO)(CO4)O)O)O3)O)O)O)C1C2	6307.66	38698.4	17673.7	14734.8	7542.92	7037.77	10464.4	7713.95	13949.1	15362.6	9951.38	9252.15	72820.5	44305.1	75142.4	22598.6	16810.6	35018.5	14159.9	8628.73	22665	6692.62	7753.07	22579.4	16157.2	10064.5	18806.2	13534.4	22034	5089.98	12992.8	11561.3	5138.76	15710.3	4020.65
POS_36257	[M+Na]+	2-[[4-[4,6-Dihydroxy-3-(3-methylbut-2-enyl)-2-[3,4,5-trihydroxy-6-(hydroxymethyl)oxan-2-yl]oxyphenyl]-3-hydroxy-2-(4-hydroxyphenyl)-5-methoxy-3,4-dihydro-2H-chromen-7-yl]oxy]-6-(hydroxymethyl)oxane-3,4,5-triol	0.180509	1.23582	0.472628	827.267	6.018		Phenylpropanoids and polyketides	Flavonoids	Flavonoid glycosides	C39H48O18	GQOCHCOFYNMUOJ-UHFFFAOYSA-N	OC1=CC=C(C=C1)C2OC=3C=C(OC4OC(CO)C(O)C(O)C4O)C=C(OC)C3C(C=5C(O)=CC(O)=C(C5OC6OC(CO)C(O)C(O)C6O)CC=C(C)C)C2O	34860.2	10804.5	10786	16724.3	16772.8	27946.2	17176.8	10381.2	15564	15910.7	13565.1	16892.2	7891.63	8963.13	8453.64	6779.76	6699.39	4963.74	17536.3	16924.9	13894	16194.6	15303.7	24368.4	25626.4	20391.4	32180.5	23388.1	42114.5	41302.3	20160	13923.2	17310	58373.4	25641
POS_40263	[M+Na]+	2-[[6-[1-[3-[5-(3,5-Dihydroxy-4-methoxy-6-methyloxan-2-yl)oxy-4-methoxy-6-methyloxan-2-yl]oxy-14-hydroxy-10,13-dimethyl-1,2,3,4,7,8,9,11,12,15,16,17-dodecahydrocyclopenta[a]phenanthren-17-yl]ethoxy]-3,4,5-trihydroxyoxan-2-yl]methoxy]-6-(hydroxymethyl)oxane-3,4,5-triol	0.0764514	1.34181	0.651638	985.498	7.594		Lipids and lipid-like molecules	Steroids and steroid derivatives	Steroidal glycosides	C47H78O20	YVOIYLIDBGUQGX-UHFFFAOYSA-N	OCC1OC(OCC2OC(OC(C)C3CCC4(O)C5CC=C6CC(OC7OC(C)C(OC8OC(C)C(O)C(OC)C8O)C(OC)C7)CCC6(C)C5CCC34C)C(O)C(O)C2O)C(O)C(O)C1O	17082.2	7105.87	40701.6	16893.6	53469.6	17035.3	8793.56	10079.8	4467.46	10210.1	13352.7	4530.85	3257.65	17199	8790.99	8707.52	5345.7	2169.24	19620	18932.6	16949.2	17459.6	10572.3	10009.3	5620.08	2501.24	38820.3	3553.91	6973.5	8700.82	2154.28	12418.2	10528.7	2287.7	14915.2
POS_12602	[M+H]+	2-[1-(1H-Benzimidazol-2-yl)-3-(2-methoxyphenyl)propan-2-yl]-1H-benzimidazole	0.144247	0.915053	0.326945	383.183	7.231		Organoheterocyclic compounds	Benzimidazoles		C24H22N4O	FQFJIJMMCVBRBL-UHFFFAOYSA-N	COC1=C(C=CC=C1)CC(CC2=NC3=C(C=CC=C3)N2)C4=NC5=C(C=CC=C5)N4	24149	34705.3	35750.2	32550	27031.7	22795.8	26784	41959.4	25496.6	22626.7	28530.1	24872.6	34430.2	41038.6	34323.4	30638.8	37324	33201	34594.7	38732.5	27956.9	27153.2	31276.4	26822.2	45419.4	32032.7	29866.3	31922.4	27837	32747.5	35855.1	38716	34773	34162.3	43008.3
POS_9919	[M+Na]+	2-[2-[(1S,8aR)-1,4,4a,5,6,7,8,8a-Octahydro-2-(hydroxymethyl)-5,5,8a-trimethyl-1-naphthalenyl]ethyl]-, (2Z)-2-butene-1,4-diol	0.393439	0.768206	0.0836149	345.238	10.176		Lipids and lipid-like molecules	Prenol lipids	Diterpenoids	C20H34O3	QKFYQBBBSKOMPQ-BKOATVBFSA-N	CC1(C)CCC[C@@]2(C)[C@H](CC/C(=C/CO)/CO)C(=CCC12)CO	83803.9	21404.4	32585.3	42587.4	57617	74823.1	84114.8	47121.4	80120.6	77921	73890.9	118585	17659.3	35504.3	18514.6	21269.8	17718.4	30859.9	79446.9	74525	80017.7	81080.4	77631.8	94642.2	84370.2	66493.3	77029.7	82911.9	93286.7	95082.8	112973	79297.9	85389.1	163991	99941.9
POS_11447	[M+Na]+	2-[2-Hydroxy-1-(4-methoxyphenyl)propoxy]-6-(hydroxymethyl)oxane-3,4,5-triol	0.0587902	1.04912	0.765471	367.136	4.064		Organic oxygen compounds	Organooxygen compounds	Carbohydrates and carbohydrate conjugates	C16H24O8	IBLFDTIZHJLTIF-UHFFFAOYSA-N	OCC1OC(OC(C2=CC=C(OC)C=C2)C(O)C)C(O)C(O)C1O	55282.5	16330.9	18769	26169.5	25721.4	42775.1	25908.4	17129.9	40249.8	25294.9	20579.6	29296	20815.3	27482.2	18649.9	18788.9	16059.3	14259.2	22537.4	24686.7	22055.8	25728.2	34133.1	41098.4	11395.4	11298.9	11340	8761.46	17842.9	15543.2	10856.2	9319.9	9194.61	10476.8	16054.7
POS_18607	[M+Na]+	2-[2,3,8-Trihydroxy-8-(hydroxymethyl)-3-methyldecahydro-5-azulenyl]-2-propanyl beta-D-glucopyranoside	0.155128	1.06104	0.752573	473.234	4.612		Lipids and lipid-like molecules	Prenol lipids	Terpene glycosides	C21H38O10	ZQIOVWYOYSNXID-UHFFFAOYSA-N	CC(C)(C1CCC(CO)(C2CC(C(C)(C2C1)O)O)O)OC3C(C(C(C(CO)O3)O)O)O	63983.6	92305.5	78652.4	50069.1	69552.4	79058.8	111436	98577.2	72350.4	100465	104891	115711	111082	50225.5	86919.4	41746	38853	53166.5	76177.2	85389.3	92903	91448.7	66407.1	61429.5	19869.5	18678	21395.6	17761.6	40739.8	20480.3	18204.5	18316	20862.9	31609.2	22371.8
POS_13884	[M+H-H2O]+	2-[3-(3,5-dihydroxy-7-methoxy-4-oxo-2,3-dihydro-1-benzopyran-2-yl)phenoxy]-3,4-dihydroxybutanoic acid	0.166376	0.698889	0.0415302	403.101	6.498					C20H20O10		COC1=CC2=C(C(O)=C1)C(=O)C(O)C(O2)C1=CC=CC(OC(C(O)CO)C(O)=O)=C1	24147.9	26080.9	24178.1	35688.6	40259.8	34940.6	49169.4	43598.4	47335	50990.7	53290.2	46094.7	28935.4	32684.5	40483.4	34711.8	34551.7	36272.8	40913.7	63661.9	43773.2	46178.8	45734	50920.6	7721.84	12687.9	12242.5	15869.5	6446.87	11396.1	17003.1	10303.4	20725.2	15921.7	13394
POS_14321	[M+Na]+	2-[5-[2-[2-[5-(2-Hydroxypropyl)oxolan-2-yl]propanoyloxy]propyl]oxolan-2-yl]propanoic acid	0.376437	0.566195	0.0267597	409.22	7.016		Organic acids and derivatives	Carboxylic acids and derivatives	Dicarboxylic acids and derivatives	C20H34O7	VIHRKOVEWCGJQP-UHFFFAOYSA-N	CC(CC1CCC(C(C)C(=O)OC(C)CC2CCC(C(C)C(=O)O)O2)O1)O	50067.4	22853.6	9921.92	25285.7	25823.3	33768.5	61864.7	34977.4	60043.5	63448.1	43354.3	68033.7	13919	15598.4	16289	18525.4	8383.44	9582.28	47640.7	42115.3	43465.4	52359	60370.1	75671.4	20328.5	27561.8	23413.3	24612.6	35906.2	26091.2	32371.1	36821.2	80260	31814.3	46316.2
POS_15157	[M+Na]+	2-[5-[2-[2-[5-(2-Oxopropyl)oxolan-2-yl]propanoyloxy]butyl]oxolan-2-yl]propanoic acid	0.444631	3.83359	0.000193533	421.217	6.82		Organic acids and derivatives	Carboxylic acids and derivatives	Dicarboxylic acids and derivatives	C21H34O7	XFNIQDLOQLIJTQ-UHFFFAOYSA-N	CCC(CC1CCC(C(C)C(=O)O)O1)OC(=O)C(C)C2CCC(CC(=O)C)O2	75401.7	95000.6	100534	22927.5	84226.7	74223.6	61780.6	100226	74939	75828.8	55816.9	72300.4	58110.4	34329	44900.5	33773.3	18469	44973	42041.5	37020.6	44815.1	42847.1	55794.1	59877.1	34987.4	22182.9	31452.1	38048.1	57613.9	42790.2	11367.2	8269.53	11143.7	8782.59	10476.6
POS_22834	[M+H]+	2-[7-(acetyloxy)-2-hydroxy-6-(hydroxymethyl)-3a,6,9a,11a-tetramethyl-1H,2H,3H,5H,5aH,7H,8H,9H,11H-cyclopenta[a]phenanthren-1-yl]-6-methyl-5-methylideneheptanoic acid	0.990305	0.577558	0.0222946	543.365	11.427					C33H50O6	USCUFHFTPQCOLH-XOUKBWJINA-N	O=C(O)C(CCC(=C)C(C)C)C1C(O)CC2(C3=CCC4C(C3=CCC12C)(C)CCC(OC(=O)C)C4(C)CO)C	281891	78541.3	162990	131798	269761	240898	205166	155878	220757	197888	219706	250271	60831.4	161596	64418.1	89560.2	87415	56215.4	309264	298564	312576	231745	240123	263689	150021	172545	256409	129354	247033	184252	206947	216314	345960	291184	503041
POS_15828	[M+Na]+	2-{[6-O-(6-Deoxy-alpha-L-mannopyranosyl)-beta-D-glucopyranosyl]oxy}-3-methylbutanenitrile	0.329099	1.4237	0.0140957	430.172	5.09		Organic oxygen compounds	Organooxygen compounds	Carbohydrates and carbohydrate conjugates	C17H29NO10	QCHGZRADLYPSQB-SCRPALTRSA-N	CC(C)C(C#N)O[C@H]1[C@@H]([C@H]([C@@H]([C@@H](CO[C@H]2[C@@H]([C@@H]([C@H]([C@H](C)O2)O)O)O)O1)O)O)O	609436	68802.8	47855.5	354891	319023	571567	522892	116359	490731	295430	254712	435129	98578.8	319614	99003	170015	109209	79614.6	680955	793235	726758	749058	870115	1.02652e+06	58494.8	67293.8	63301.4	76085.9	75240.4	99601.3	44015.5	36625.6	60647.7	63567.6	57418.7
POS_14634	[M+Na]+	2-Acetoxy-4-pentadecylbenzoic acid	0.706882	1.47324	8.10597e-05	413.264	11.642		Benzenoids	Benzene and substituted derivatives	Benzoic acids and derivatives	C24H38O4	FMPIFABORGZGFA-UHFFFAOYSA-N	CCCCCCCCCCCCCCCC1=CC=C(C(=C1)OC(=O)C)C(=O)O	162693	326313	257796	267478	189011	120738	167428	225486	134838	169320	162472	131462	376016	171136	187265	219958	292396	201190	174833	170919	108268	139529	143493	158909	296746	293646	237362	285230	245980	230483	172252	194512	187770	184317	181074
POS_1184	[M+H]+	2-Adamantanone	0.457051	1.62125	0.0136173	151.111	4.717					C10H14O	IYKFYARMMIESOX-UHFFFAOYSA-N	C1C2CC3CC1CC(C2)C3=O	68626.9	84274.1	90221.8	63735.6	59771	87553.4	114852	88745.4	103291	103487	114235	89238.9	98950.3	69814.7	105291	87521.8	154508	60105.5	73169.8	68790	85227.7	87011.8	75343.1	80938.3	87515.2	93540	138582	74411.1	148228	82053.5	78994.7	56448	67201.5	51890.3	63087.5
POS_792	[M+H]+	2-Aminoacetophenone	0.110931	0.993087	0.980641	136.075	4.222		Organic oxygen compounds	Organooxygen compounds	Carbonyl compounds	C8H9NO	HEQOJEGTZCTHCF-UHFFFAOYSA-N	O=C(C=1C=CC=CC1)CN	4925.95	1271.67	1612.11	2925.64	3217.74	4490.77	10354	3890.92	19721.2	7333.48	7612.52	8157.02	2193.01	1478.87	1465.39	1328.31	1984.91	1333.82	1394.16	2387.99	3442.76	2046.58	3275.89	3891.56	7871.59	4497.88	8042.35	7215.56	15390.6	12583.1	6674.5	7512.76	6380.58	19257.2	9098.25
POS_727	[M+H]+	2-Aminobenzimidazole	0.28615	1.54295	0.358047	134.07	2.808		Organoheterocyclic compounds	Benzimidazoles		C7H7N3	JWYUFVNJZUSCSM-UHFFFAOYSA-N	C1=CC2=C(C=C1)NC(=N)N2	4987.39	13533	9032.49	10037.4	3641.31	5690	8004.48	9627.56	6408.93	10505.7	6398.14	9023.36	14877.8	7940.75	18778.8	10272.8	12951.6	12114.5	8000.8	14931.8	13665.7	14886.9	13428.3	8875.21	33134	19745.8	19881.7	14721.3	118707	67354.3	35121.2	31294.4	26267.4	30714.1	27930.6
POS_8129	[M+H]+	2-Aminooctadec-8-ene-1,3,4-triol	0.0932594	1.0109	0.905177	316.283	10.144		Organic nitrogen compounds	Organonitrogen compounds	Amines	C18H37NO3	CQKNELOTFUSOTP-UHFFFAOYSA-N	CCCCCCCCCC=CCCCC(C(C(CO)N)O)O	35825.3	26834.1	41783.4	32658.2	51605.2	60823.4	51616.9	53508.4	38914.5	33699.8	25157.8	48846.6	46338.3	51586.8	40252.4	44479.8	37048.3	35505.9	46356.8	46675.9	35589.1	40165.4	41532	31600.4	54787.5	42452.2	39898.5	38164.6	57511.8	43224.9	42157.4	41819.9	42112.2	55574.6	49478.4
POS_7324	[M+H]+	2-Aminooctadecane-1,3-diol	0.153764	1.17659	0.00971269	302.304	10.108		Organic nitrogen compounds	Organonitrogen compounds	Amines	C18H39NO2	OTKJDMGTUTTYMP-UHFFFAOYSA-N	OCC(N)C(O)CCCCCCCCCCCCCCC	54682.1	38707.1	44582.3	47806.8	45039.2	56395.2	49583.2	49411.5	51712.7	53034.7	37659.4	53477	30457.6	27197.5	30755.8	33520.5	37798.7	25863.6	32125.5	31300.2	46745.1	36933.7	42973	43621.8	36120.9	30110.3	30655.6	33360.5	33454	33309.3	22820.2	26456.8	28782.7	29769.4	27749.4
POS_8226	[M+H]+	2-Aminooctadecane-1,3,4-triol	0.283975	0.963811	0.805823	318.299	8.338		Organic nitrogen compounds	Organonitrogen compounds	Amines	C18H39NO3	AERBNCYCJBRYDG-UHFFFAOYSA-N	CCCCCCCCCCCCCCC(C(C(CO)N)O)O	324521	360181	229954	308687	290454	139790	131870	183023	186164	292194	139768	179289	290128	131985	178405	250094	246829	127947	219957	202273	117345	148972	257015	159150	197862	177408	204615	293811	166043	162611	248532	173772	140903	163652	262525
POS_1254	[M+H]+	2-Azaspiro[4.5]decan-3-one	0.168584	0.858409	0.0656986	154.122	5.298		Organoheterocyclic compounds	Azaspirodecane derivatives		C9H15NO	JAWPQJDOQPSNIQ-UHFFFAOYSA-N	C1CCC2(CC1)CC(=NC2)O	20313.8	6652.05	7044.66	8874.21	10142.7	17294.1	31959.4	24257.2	36787.8	38288.9	37078.8	29789.3	8068.11	7890.42	5827.87	11940.2	7672.27	8371.06	40438.7	28121.7	33813.5	31535.8	40800.5	43107.6	18962.7	23991.9	28561.5	22754.3	26051.4	29808.9	32599.5	27919.1	30363.8	29466.6	24252.7
POS_4931	[M+H]+	2-ethenyl-2,4b-dimethyl-8-methylidene-3,4,4a,5,6,7,8a,9-octahydro-1H-phenanthrene	0.0918054	1.07174	0.441581	257.223	6.513					C19H28	BDOVQRGWITVTSL-DPYDJAPQNA-N	C=CC1(C)CC2=CCC3C(=C)CCCC3(C)C2CC1	22918.4	28451.5	27365.7	28203.8	28256.9	27610	28923.1	37628.4	27079.3	28744.8	24032.5	26923.9	30686	26680.4	27026.4	30202.1	27227.7	27486.8	26585.5	32145	26036	30142.5	28892	24259.6	36995.2	27336.3	25816.2	26889.9	25297.3	24285.5	26373.6	23714.9	25221.1	23471.1	32216.8
POS_6104	[M+H]+	2-heptyl-1,2,3,4-tetrahydrophenanthrene	0.107507	0.986668	0.813966	281.226	11.774					C21H28	RVUKGAJPLAVCAV-AGDOHHJYNA-N	C=1C=CC2=C(C1)C=CC3=C2CCC(C3)CCCCCCC	70255.9	47458.4	52211.7	72044.8	64248.3	83624.4	78941	53963.3	90005.5	87841.8	66943.8	74451.9	48006	65816	50572.9	64283.5	64563.2	53697.2	70260.3	67757.6	70704	87140.9	84140.2	77055	65570.7	58981.4	62418.1	68639.8	70712.7	72480.4	64676.1	59749	62304.5	80708.9	70770.8
POS_15933	[M+Na]+	2-Hydroxy-4-methoxy-3,5-bis(3-methylbut-2-enyl)-6-(2-phenylethyl)benzoic acid	0.259425	0.721206	0.0417725	431.215	5.986		Phenylpropanoids and polyketides	Stilbenes		C26H32O4	KTBAIBUBSGVINZ-UHFFFAOYSA-N	O=C(O)C=1C(O)=C(C(OC)=C(C1CCC=2C=CC=CC2)CC=C(C)C)CC=C(C)C	69186.6	5780.74	5487.13	11190	28317.1	85169.3	148359	58465.5	197209	191267	88166.7	103956	3448.77	10124.2	2960.5	4685.52	3714	1886.83	43331.8	32921	62439.9	50206.3	55222	69218.6	16830.8	13856.7	20047.8	16262.3	35635.3	23946.1	33104.6	25103.7	28737	32847.3	28996.7
POS_3618	[M+H]+	2-Hydroxy-4,7-dimethoxy-2H-1,4-benzoxazin-3(4H)-one	0.263925	0.38773	0.0107007	226.07	4.767		Organoheterocyclic compounds	Benzoxazines	Benzoxazinones	C10H11NO5	XCSFLMDXLJMLBA-UHFFFAOYSA-N	CON1C(=O)C(O)OC2=C1C=CC(=C2)OC	942.151	4268.1	1143.07	1678.78	1273.96	649.738	2997.93	4124.81	2131.76	2240.42	2345.83	3004	1719.19	745.593	1586.32	1144.81	2937.1	1633.87	4469.27	5067.57	6104.93	3294.9	4728.8	3747.37	8860.85	4023.78	5770.59	7085.09	5406.27	12325	13122	18473.9	17059	12547.6	15620.2
POS_1547	[M+H]+	2-Hydroxycinnamic acid	0.521773	0.483271	4.24015e-05	165.054	0.814	C01772	Phenylpropanoids and polyketides	Cinnamic acids and derivatives	Hydroxycinnamic acids and derivatives	C9H8O3	PMOWTIHVNWZYFI-AATRIKPKSA-N	C1=CC(=C(C=C1)O)/C=C/C(=O)O	57038.8	48382.8	62705.4	40183	70255.1	51015.5	98309.6	219030	78409.2	132068	131790	65430.5	46305.4	44912.8	57685.7	52936.1	57283.9	51118.1	102769	115467	153494	146976	147562	100783	25809.7	29167.2	45829.5	26726.1	29121.5	33696.2	82624.8	53681	61836.9	66032.7	66163.6
POS_7181	[M+H]+	2-isopropyl-4b,7,8,8-tetramethyl-5,6,7,8a-tetrahydrophenanthren-3-ol	0.041949	1.24182	0.670224	299.233	13.385					C21H30O	ZKCPEUHGNUEUIZ-SPSZNYIANA-N	OC1=CC2=C(C=CC3C2(C)CCC(C)C3(C)C)C=C1C(C)C	49965.7	14771.6	9068.7	5379.86	9818.59	1155.02	16456.3	26767.5	13020	47084.8	34369.6	20542.1	2689.18	200.766	1184.54	283.187	33669.1	990.394	3039.57	2563.87	552.925	2665.45	2965.97	1922.3	944.918	756.647	4663.36	3655.6	1449.58	0	2677.22	475.685	897.277	712.931	2660.99
POS_24898	[M+Na]+	2-Methoxy-4-[tetrahydro-3a,6a-dihydroxy-4-(4-hydroxy-3-methoxyphenyl)-1H,3H-furo[3,4-c]furan-1-yl]phenyl-beta-D-glucopyranoside	0.245327	1.29865	0.211755	575.171	5.622		Lignans, neolignans and related compounds	Lignan glycosides		C26H32O13	IBQVOWQTGYYRJP-CPNFYLCOSA-N	COC1=CC(=CC=C1O)C2C3(COC(C4=CC=C(C(=C4)OC)O[C@H]5[C@@H]([C@H]([C@@H]([C@@H](CO)O5)O)O)O)C3(CO2)O)O	88645.1	126817	90578.6	75839.5	94474.2	100665	114596	143664	96916.7	147709	103404	68297.1	50631.7	82936.3	111763	81267.1	64923.3	74628.5	56275.3	36793.5	67588.3	65571.9	76028.3	35543.7	38932	46321.7	51944.4	37554.7	72993.2	43067	34726.9	24512.8	31846	68375.2	35394.7
POS_1214	[M+H]+	2-Methoxybenzoic acid	0.194534	0.719637	0.0472049	153.053	3.583		Benzenoids	Benzene and substituted derivatives	Benzoic acids and derivatives	C8H8O3	ILUJQPXNXACGAN-UHFFFAOYSA-N	COC1=C(C=CC=C1)C(=O)O	7345.81	8578.97	8967.14	6748.13	8075.15	7852.45	16412.8	17523.9	10090.6	18292.9	12027.4	15492.8	15022.3	13580.3	13385.1	15210.6	21055.1	25141.8	49037.5	38770.7	32630.1	34843.3	39902.3	22600.6	17491.9	11124.6	18196.2	11079.7	20982.9	16591.5	24826.1	17080.1	13702.4	24341.4	25744.1
POS_6645	[M+H]+	2-Methyl-3-[(2S,3R,4S,5S,6R)-3,4,5-trihydroxy-6-(hydroxymethyl)oxan-2-yl]oxypyran-4-one	0.444336	2.29667	0.011066	289.092	1.942		Organic oxygen compounds	Organooxygen compounds	Carbohydrates and carbohydrate conjugates	C12H16O8	YGSIRXHFAUFUEJ-GPTQDWHKSA-N	CC1=C(C(=O)C=CO1)O[C@H]2[C@@H]([C@H]([C@@H]([C@@H](CO)O2)O)O)O	110065	134975	128924	103785	97302.3	80175.9	40466.9	22265.4	36165.6	26922	26383.8	37183.4	45973.7	42841.1	50200.1	59942.7	24015.9	24263.9	26493.4	33864.3	36367.3	24712	26755.3	35998.4	46157.8	36594.2	57556.9	41641.6	102213	46101.1	26335.3	20037.7	21035.9	23377.2	31147.6
POS_4469	[M-C6H10O4+H]+	2-Methylbutyroylcarnitine	0.0522648	1.15313	0.476299	246.171	2.871		Lipids and lipid-like molecules	Fatty Acyls	Fatty acid esters	C12H23NO4	IHCPDBBYTYJYIL-UHFFFAOYSA-N	CCC(C)C(=O)OC(CC(=O)[O-])C[N+](C)(C)C	387621	369690	302298	264226	250960	198198	18840.4	15418.6	22222.9	31578.9	31163.7	28490.6	273029	469428	248539	256138	489903	308073	27912.2	26384.9	25783.8	30741.9	20494.2	28212.4	15335.5	16896.9	27886.7	11421	15298.5	12850.7	14633.5	11642.4	14494.2	22483.5	13375.8
POS_7107	[M+H]+	2-Methylguanosine	0.200739	0.777088	0.0424022	298.116	1.289		Nucleosides, nucleotides, and analogues	Purine nucleosides		C11H15N5O5	SLEHROROQDYRAW-KQYNXXCUSA-N	OC1=NC(=NC)NC2=C1N=CN2C3OC(CO)C(O)C3O	33338.3	14238	20101.5	16381.8	29177.9	28875.8	23792.8	10243.8	21639.5	20656.6	18415	23285.9	7944.57	14942.5	8534.29	13549.2	9258.45	9239.07	17528.4	21936.3	21211.9	17474.6	14550.6	23996.5	13338.8	18062.9	17936.5	11244.3	23523.1	21111.6	20395	19483.7	22006.5	22311	26353
POS_12271	[M+NH4]+	2-Monododecyl citric acid	0.072667	1.00656	0.962268	378.248	9.138					C18H32O7	MPFLKMQGGVNBJS-SHTGXJIWNA-N	O=C(O)CC(O)(C(=O)O)C(C(=O)O)CCCCCCCCCCCC	7391.44	10792.3	7724.35	12299.9	11394	9538.59	11483	11182.2	11849.7	11798.3	13665.2	13174.3	7002.97	10018.7	7639.59	11005.7	8957.65	12064.7	7992.63	11193.9	9722.4	9648.85	16860.7	12749	15278.7	10538.5	9075.15	9328.02	8316.94	11419.8	12002.2	9055.06	9455.63	7362.13	14206.6
POS_7388	[M+H]+	2-Monomyristin	0.189476	0.971966	0.71474	303.252	10.529		Lipids and lipid-like molecules	Glycerolipids	Monoradylglycerols	C17H34O4	TVIMZSOUQXNWHO-UHFFFAOYSA-N	O=C(OC(CO)CO)CCCCCCCCCCCCC	89838.8	69950.4	108642	76725.4	90864.3	81866.4	61724.1	79671.2	97800.1	112441	127936	111720	63599.2	77452.7	80888.7	67838.8	57617.6	60615.9	61050.1	60767	59381.7	58730.8	67467.9	56445.7	59780.6	63293.5	56393.8	44996.6	48899.5	56803.7	47453.2	54558.5	53053.3	54527.2	59909.9
POS_20861	[M+Na]+	2-O-hexopyranosyl-6-O-[(2E)-3-(4-hydroxyphenyl)-1-oxo-2-propen-1-yl]-hexopyranose	0.367843	0.494773	0.00763654	511.144	2.717		Phenylpropanoids and polyketides	Cinnamic acids and derivatives	Hydroxycinnamic acids and derivatives	C21H28O13	ZPHQZULZLQMWGY-ZZXKWVIFSA-N	C1=C(C=CC(=C1)O)/C=C/C(=O)OCC2C(C(C(C(O)O2)OC3C(C(C(C(CO)O3)O)O)O)O)O	42212.9	10922.9	39683.5	28887.4	28076.6	24089.3	32992.9	24810.2	36542.7	30913.3	26238.4	26283.2	49608.6	16015.9	49110.4	15107.6	27826.8	7313.24	31300.7	37618	47976.4	40103.8	43710.8	53015.7	15537.7	13703.2	22570.8	6688.88	22851.4	28265.7	24046.8	31745.5	37843.7	44857.9	54600
POS_8956	[M+H]+	2-Palmitoylglycerol	0.247132	0.643998	0.313579	331.284	10.408		Lipids and lipid-like molecules	Glycerolipids	Monoradylglycerols	C19H38O4	BBNYCLAREVXOSG-UHFFFAOYSA-N	O=C(OC(CO)CO)CCCCCCCCCCCCCCC	74522.4	42568.7	59412.8	27293	84143.2	85639.4	58992	51474.2	35812.8	97252.7	37955.8	85165	12234.4	32335.2	21906.4	13811.1	12390.1	11924.2	24967.1	25450.9	22390.1	21030.8	16963.1	21432.7	14466.5	18489.6	15892.2	14901.4	22442.9	17701.7	57491.6	51836.4	9633.11	19844.9	10134.5
POS_17269	[M+Na]+	2-Phenylethyl 3-O-(4-carboxy-3-hydroxy-3-methylbutanoyl)-beta-D-glucopyranoside	0.718275	0.599614	0.000884739	451.156	5.283		Lipids and lipid-like molecules	Saccharolipids		C20H28O10	WGMNBGJQXOIVGA-HJVQXQJGSA-N	O=C(O)CC(O)(C)CC(=O)OC1C(O)C(OCCC=2C=CC=CC2)OC(CO)C1O	121082	24957.8	38889.5	55855.9	115761	93350.3	61897	70028.1	101096	137977	146380	71216.7	15912.4	67690	6717.75	32496.3	29050.7	16486.8	128344	219496	126623	76529.3	75760.9	127977	76820.8	117672	153159	89500	102194	85267.2	152428	142917	165835	190404	188133
POS_7306	[M+NH4]+	2-Phenylethyl beta-D-glucopyranoside	0.172042	1.3014	0.0364835	302.16	4.337		Organic oxygen compounds	Organooxygen compounds	Carbohydrates and carbohydrate conjugates	C14H20O6	MLRIJUWUQTVDQE-RKQHYHRCSA-N	OCC1OC(OCCC=2C=CC=CC2)C(O)C(O)C1O	40749.1	17403.5	23741.3	21275.6	35248.2	44723.6	54133.2	31803.3	38384.6	46320.4	29063.8	40619.5	6464.9	11250.2	7838.4	8077.34	6389.79	5658.95	16899.7	18707.4	19908.7	20431.9	16609.3	22457.2	20560.3	19062.1	20978.1	21180.9	32493.7	26057.2	14587	16049.5	20228	19137.1	19331.4
POS_1318	[M+H]+	2,2,6,6-Tetramethyl-4-piperidone	0.0556631	1.09786	0.548615	156.137	1.534		Organoheterocyclic compounds	Piperidines	Piperidinones	C9H17NO	JWUXJYZVKZKLTJ-UHFFFAOYSA-N	CC1(C)CC(=O)CC(C)(C)N1	4877.16	14328.2	14217.6	7795.84	6202.46	13293.2	5299.83	7560.95	5089.59	9375.07	9200.98	11653.9	10346.9	5463.76	9744.27	5980.61	19744.5	4709.83	6043.38	8901.75	8706.81	6619.45	1591.9	6245.24	6613.83	14257.2	12191	8201.57	14252.2	12280.6	9609.07	9564.1	12907.2	8121.8	13529.7
POS_6647	[M+H]+	2,3-Dihydroxy-4-methoxy-4'-ethoxybenzophenone	0.305542	0.683719	0.00440042	289.102	5.161		Alkaloids and derivatives	Harmala alkaloids		C16H16O5	NTAHJPYHXKMYBL-UHFFFAOYSA-N	O=C(C1=CC=C(OCC)C=C1)C2=CC=C(OC)C(O)=C2O	52471.5	14844.3	27212.8	29719.1	36108.5	64327.6	66786.3	70269.8	54149.6	68633.9	37491.5	73820.8	8826.3	12050.8	8053.26	14580.4	5997.41	6237.93	44563.2	42475	64766.7	37021.3	35917.3	62569.4	28403.3	32608.7	27701.4	35415.6	25380.3	31990	47187.7	48079.4	47043.3	33835.7	33929.6
POS_6449	[M-H2O+H]+	2,3-Dihydroxypropyl tetradecanoate	0.0805293	0.909219	0.56485	285.242	9.579		Lipids and lipid-like molecules	Glycerolipids	Monoradylglycerols	C17H34O4	DCBSHORRWZKAKO-UHFFFAOYSA-N	CCCCCCCCCCCCCC(=O)OCC(CO)O	14153.5	3753.88	5845.23	5949.74	8174.19	11665.5	32010.1	20910.2	35985.2	43720.6	23250.1	20998.7	5889.3	6648.89	4663.78	4975.55	6365.74	5679.76	9177.3	13830.7	10479	8490.54	9748.43	15633.1	8463.01	5570.5	7460.94	7191.8	1909.28	7218.76	6987.55	7437.3	7930.6	6463.61	4976.84
POS_15144	[M+NH4]+	2,4-Dihydroxy-7,8-dimethoxy-2H-1,4-benzoxazin-3(4H)-one 2-glucoside	0.0761138	1.02706	0.867998	421.145	3.614					C16H21NO11	CFUFRWCJGZYVHK-UHFFFAOYNA-N	O=C1N(O)C2=CC=C(OC)C(OC)=C2OC1OC3OC(CO)C(O)C(O)C3O	35218.7	79266.5	94397.7	63845.4	56938.7	56218.6	26530.8	21521.2	26556.2	27077.1	26715.6	29929.2	83053.2	54989.9	73824.1	68757	123291	56402.6	8284.3	7996.28	28620.6	24506.2	23742.5	23341.7	24352.4	19022.2	32666.8	19479	41531	23121.3	28835.4	31686.4	22239.1	26934.8	28308.5
POS_2436	[M+H]+	2,6-Di-tert-butylpyridine	0.0275322	1.45024	0.239293	192.175	2.904		Organoheterocyclic compounds	Pyridines and derivatives		C13H21N	UWKQJZCTQGMHKD-UHFFFAOYSA-N	CC(C)(C)C1=CC=CC(=N1)C(C)(C)C	9393.15	43237.2	59561.8	2228.04	708612	999979	3359.34	5498.94	10768.1	85925.1	19158.6	6284.96	4899.32	2788.77	1344.63	1066.48	632.938	783.19	90689.1	4269.98	1370.14	713.617	1358.67	1119.05	461.351	2009.43	864.656	755.273	1130.93	536.264	652.626	883.186	705.024	477.475	584.855
POS_11459	[M+Na]+	2,6,6,10,14-Pentamethyl-11,13-dioxatetracyclo[8.8.0.02,7.012,17]octadeca-4,12(17)-diene-3,16-dione	0.640056	0.775527	0.0227316	367.188	7.322		Organoheterocyclic compounds	Naphthopyrans		C21H28O4	LDVSKUDVSXXLAQ-UHFFFAOYSA-N	CC1CC(=O)C2=C(O1)OC3(C)CCC4C(C)(C)C=CC(=O)C4(C)C3C2	146528	37051.3	61506.9	60589.5	134040	179841	251765	238056	202616	268197	270302	232808	17009.9	88434.3	21125.1	36590.3	31556.9	22280	367281	282673	304383	320324	313030	242966	138920	210698	228109	156227	204243	262427	282248	233569	277817	278689	220063
POS_4701	[M+H]+	2'-Deoxyadenosine	0.752409	0.64443	0.0874012	252.109	2.084	C00559	Nucleosides, nucleotides, and analogues	Purine nucleosides	Purine 2'-deoxyribonucleosides	C10H13N5O3	OLXZPDWKRNYJJZ-RRKCRQDMSA-N	C1[C@@H]([C@@H](CO)O[C@H]1N2C=NC3=C2N=CN=C3N)O	367270	454075	419639	318467	319320	268531	224767	148728	164387	224593	189948	174336	316391	319043	401028	327025	343666	369220	327373	394147	298733	309074	289270	205357	152513	151427	118662	129204	79255.5	218446	172752	215588	221639	83216.4	345958
POS_3733	[M+H]+	2'-Deoxycytidine	0.368086	0.593692	0.0398872	228.096	1.078	C00881	Nucleosides, nucleotides, and analogues	Pyrimidine nucleosides	Pyrimidine 2'-deoxyribonucleosides	C9H13N3O4	CKTSBUTUHBMZGZ-SHYZEUOFSA-N	C1=CN([C@H]2C[C@@H]([C@@H](CO)O2)O)C(=NC1=N)O	69270.7	82574.3	69798.1	49565.5	55103.3	47195.4	27359.2	18638.1	21309.3	27991.8	29941.6	26259.4	52911.4	60235.9	78386.2	57731.9	54191.6	60936.3	53857.5	60333	42043.6	49537	45602.2	31709.6	21977	27772.8	25796.5	25765.9	17268.3	44583.2	36977.1	45475.3	48879.2	18175.3	65163.9
POS_16673	[M+H]+	22-Hydoxy-2-hopen-1-one	0.183401	1.35637	0.126441	441.366	11.399		Lipids and lipid-like molecules	Prenol lipids	Hopanoids	C30H48O2	YLKHZBZGHNOEES-LISTXKHRSA-N	CC1(C)C=CC(=O)[C@@]2(C)C1CC[C@]3(C)[C@@H]2CC[C@@H]4[C@@]5(C)CC[C@@H]([C@@H]5CC[C@]43C)C(C)(C)O	119544	96462.5	127827	132907	102910	98037.5	80535.8	37379.9	85019.6	111620	66710.6	81439.6	82861.7	73500.4	77089.2	82023.8	52902.6	46793.4	35602.5	40746.4	43567.3	47207.6	41444.2	50504.1	26128.2	38486.5	27634.5	22282.7	24974	31543.8	18872.5	14520.4	38709.8	14666.6	15470.2
POS_16816	[M+H]+	22-Hydroxy-6-hopanone	0.102561	0.795696	0.583611	443.384	13.484		Lipids and lipid-like molecules	Prenol lipids	Hopanoids	C30H50O2	MAVUFYZBQWGXHD-GZTHSXTLSA-N	CC1(C)CCC[C@]2(C)[C@H]3CC[C@@H]4[C@@]5(C)CC[C@@H]([C@@H]5CC[C@@]4(C)[C@]3(C)CC(=O)C12)[C@@](C)(C)O	49637.1	25731.8	22555.3	39197.6	17511.5	40726.8	50474.5	17452.7	47305.8	56210.8	19479.1	30444.7	38847.8	5211.02	48855.7	28952.4	82882.8	9038.47	15522.6	38797.2	35934.1	12894	18318.7	44173.4	4231.83	22575.3	33265.6	13099.4	15361.6	6211.74	32179.2	5846.12	16831	15924.3	7660.74
POS_11508	[M-2H2O+H]+	26-Hydroxycholesterol	0.141241	0.997192	0.985956	367.334	12.37	C15610	Lipids and lipid-like molecules	Steroids and steroid derivatives	Bile acids, alcohols and derivatives	C27H46O2	FYHRJWMENCALJY-CCDZVGGQSA-N	CC(CCC[C@@H](C)[C@H]1CC[C@H]2[C@@H]3CC=C4C[C@H](CC[C@]4(C)[C@H]3CC[C@]12C)O)CO	105982	109058	134512	108506	80658	101651	97468.8	100664	85598.7	91893.4	82885.2	96963.6	109613	98945.6	235609	111675	97371.4	109958	55988	71204.3	90302.6	152400	60205.1	84994.1	75105	136316	69788.6	121633	65211.1	109101	115033	66975	98753.9	120888	76461.7
POS_19913	[M+Na]+	2R,3S,4S,5R,6S)-2-[[(2R,3R,4R)-3,4-dihydroxy-4-(hydroxymethyl)oxolan-2-yl]oxymethyl]-6-[4-hydroxy-3-(3-methylbut-2-enyl)phenoxy]oxane-3,4,5-triol	0.363883	1.18898	0.620688	495.183	3.693		Organic oxygen compounds	Organooxygen compounds	Carbohydrates and carbohydrate conjugates	C22H32O11	UEAATLOMPYZOFF-PYEGHPNJSA-N	CC(=CCC1=CC(=CC=C1O)O[C@H]2[C@@H]([C@H]([C@@H]([C@@H](CO[C@H]3[C@@H]([C@@](CO)(CO3)O)O)O2)O)O)O)C	83223.2	96261.9	34155.3	154725	62903.5	45649.9	28748.7	13199.8	33603.8	29179.4	21385.4	20742	38207.5	45762.3	56652.4	44076.7	14159.3	13343.5	17570.9	24849	29840.2	17868.7	20183.4	35536	50264.2	42329.4	70595.6	38951.6	142101	52141.5	46647.7	34257.6	40026.6	118756	57377.3
POS_8833	[M+H]+	3-(1,3-Benzodioxol-5-yloxymethyl)-4-(4-fluorophenyl)piperidine	0.0817353	0.98723	0.951626	330.14	2.55		Organoheterocyclic compounds	Piperidines	Phenylpiperidines	C19H20FNO3	AHOUBRCZNHFOSL-UHFFFAOYSA-N	C1=C(C=CC(=C1)F)C2CCNCC2COC3=CC=C4C(=C3)OCO4	12939.3	7577.89	7715.91	8215.58	11740.6	14381.2	11989.2	6155.39	14554.4	9884.31	8487.08	8753.64	2494.21	1948.65	2708.94	3041.85	5368.25	1855.62	8997.23	13925.9	12355.1	10008.1	9448.72	10843.1	13076.8	10261.1	22395.4	9064.61	24186.6	11952	10942.1	11396.4	14323	16978	22348.9
POS_5590	[M+H-H2O]+	3-(1,8-dihydroxy-8-methylnonyl)-4-(hydroxymethyl)oxolan-2-one	0.301752	0.218596	0.00392337	271.187	13.023					C15H28O5	HXMYQLBAKXUVAY-YPHAAILGSA-N	O=C1OCC(CO)C1C(O)CCCCCCC(O)(C)C	762.033	96189.3	17575.1	83971.1	16496.6	2856.76	497.095	716.665	5306.12	2327.25	1973.66	1843.73	1545.08	24138.8	763.517	24265.6	2639.38	8748.38	4217.07	7766	617.748	2167.93	1932.21	7643.29	6134.8	4756.47	6960.84	605.971	1218.47	2898.71	21296.5	10783.4	29126.4	6882.19	22567.4
POS_34864	[M+H]+	3-(1H-indol-3-ylmethyl)-6,18-dimethyl-9-(2-methylpropyl)-12-(1-phenylethyl)-15-propan-2-yl-1,4,7,10,13,16,19-heptazacyclotricosane-2,5,8,11,14,17,20-heptone	0.24857	1.07906	0.62889	787.446	12.539		Organic acids and derivatives	Peptidomimetics	Hybrid peptides	C42H58N8O7	JYHXDMQYXCMDPF-UHFFFAOYSA-N	OC1=NC(C(O)=NC(C(O)=NC(C(O)=NC(C(O)=NC(C(O)=NC(C(O)=NCCC1)CC2=CNC=3C=CC=CC32)C)CC(C)C)C(C=4C=CC=CC4)C)C(C)C)C	135024	85848.4	105428	108591	93481.3	89228.4	90573.4	78864.2	72155.1	68833.3	49524.7	58713	66876.1	156046	98482.8	113437	71080.8	126845	106276	108175	107898	97972	87074.3	87328.6	60166	65633.6	77936.3	106675	64469.7	92813.5	62819.1	91084.7	97490.8	38251.3	73346.9
POS_12133	[M+NH4]+	3-(2-Glucosyloxy-4-methoxyphenyl)propanoic acid	0.136151	1.05527	0.8725	376.161	3.063		Organic oxygen compounds	Organooxygen compounds	Carbohydrates and carbohydrate conjugates	C16H22O9	LIVNOUBJFOXZOR-YMILTQATSA-N	O=C(O)CCC1=CC=C(OC)C=C1OC2OC(CO)C(O)C(O)C2O	22735	24265.3	23708	23346.3	23103.1	23664.1	14770	4547.31	13416.6	11973.6	16005.7	8917.47	18478.6	15424.6	19028.7	15147.7	20888.5	12545.4	9187.55	9055.6	11463.5	10364.6	5621.86	9593.83	6615.07	7962.43	7350.98	4985.45	22513.6	6995.5	8240.09	6668.29	7691.29	15610.9	8629.56
POS_5886	[M+H-H2O]+	3-(2,5-Octadienyl)-oxiraneoctanoic acid	2.57318	0.838543	0.500848	277.216	9.457		Lipids and lipid-like molecules	Fatty Acyls	Fatty acids and conjugates	C18H30O3	JTEGNNHWOIJBJZ-UHFFFAOYSA-N	CCC=CCC=CCC1C(CCCCCCCC(=O)O)O1	1.70892e+07	1.0443e+06	1.12822e+06	2.21217e+06	1.86358e+06	9.51544e+06	1.06052e+07	4.83922e+06	1.06009e+07	1.16214e+07	6.73147e+06	1.23652e+07	357355	884588	464437	559999	847279	364908	6.90753e+06	6.20707e+06	8.73077e+06	8.36565e+06	8.60032e+06	1.27655e+07	3.89285e+06	3.09579e+06	2.75743e+06	3.33243e+06	6.11287e+06	4.96481e+06	4.68624e+06	2.88282e+06	4.1731e+06	9.51412e+06	3.35869e+06
POS_11589	[M+Na]+	3-(3,4-Dimethoxyphenyl)-1-(2-hydroxy-4,6-dimethoxyphenyl)propan-1-one	0.281495	0.69025	0.19899	369.135	6.842		Phenylpropanoids and polyketides	Linear 1,3-diarylpropanoids	Chalcones and dihydrochalcones	C19H22O6	MQEOTHTYNCMSAN-UHFFFAOYSA-N	COC1=CC(=C(C(=O)CCC2=CC=C(C(=C2)OC)OC)C(=C1)O)OC	80225.8	45398.6	39183.6	50026.4	69074.9	48316.7	77488.4	65823	64656.4	85475.5	58713.9	92165.6	64147.3	51950.3	64962	48246	51377.3	57814	58736.3	103151	52472.2	78362.7	72066.2	113391	10314	37923.3	25023.2	49359.5	9799.66	24811.9	23738.3	29557.7	55183.1	27529.2	36141.9
POS_12142	[M+NH4]+	3-(4-(1-(4-(2,3-Epoxypropoxy)phenyl)-1-methylethyl)phenoxy)propane-1,2-diol	0.708153	0.322411	0.002375	376.213	5.724		Benzenoids	Benzene and substituted derivatives	Diphenylmethanes	C21H26O5	NBLIPZBCGXIEFO-UHFFFAOYSA-N	CC(C)(C1=CC=C(C=C1)OCC(CO)O)C2=CC=C(C=C2)OCC3CO3	147574	2618.02	2502.45	2603.26	12615	70475.2	123115	49312.2	121328	81482.4	31285.7	89694.4	1314.7	3291.3	507.348	998.934	1084.58	863.266	85599.4	138083	130810	135616	126032	289140	44931.6	19821.4	22569.2	33771.3	43500.8	36881.3	125722	80440.1	93194.8	175868	57339.1
POS_10456	[M+Na]+	3-(4-Hydroxyphenyl)propanoic acid 3-(4-hydroxy-3-methoxyphenyl)propyl ester	0.687153	0.22904	8.691e-05	353.135	7.322		Benzenoids	Phenols	Methoxyphenols	C19H22O5	ZXQHQUXJMNGVJP-UHFFFAOYSA-N	COC1=CC(=CC=C1O)CCCOC(=O)CCC2=CC=C(C=C2)O	9896.37	6260.04	5520.65	8367.23	20067	14383.8	9970.35	10971.5	11514.7	10980.9	10644.3	12109	14206	5204.2	9027.54	8909.44	5225.61	4983.55	18873.2	13537.8	19589.2	13425.3	15080.9	17809.8	18504.9	24378	19685.9	16933	14186.9	17213.5	84629.9	60249.4	67710.6	122691	88710
POS_14264	[M+H]+	3-(4,6-Dipyrrolidin-1-yl-1,3,5-triazin-2-yl)-1,2,3,4,5,6-hexahydro-8H-1,5-methanopyrido[1,2-a][1,5]diazocin-8-one	0.146478	1.14726	0.566251	408.253	6.651		Alkaloids and derivatives	Lupin alkaloids	Cytisine and derivatives	C22H29N7O	NZPAMSHQYRPUFB-UHFFFAOYSA-N	C1CCN(C1)C2=NC(=NC(=N2)N3CCCC3)N4CC5CC(C4)C6=CC=CC(=O)N6C5	42944.5	4118.76	2272.85	2919.8	3440.68	23160	39011.1	13424.3	43570.1	38319.7	16383.8	35005.8	3766.17	3591.62	2802.85	2705.14	2161.46	2469.28	52502.7	55374.2	42365.5	62087.9	24586	77491.9	166829	43254	52864.2	129101	147808	144362	109754	108381	119869	120101	41060.2
POS_4463	[M+NH4]+	3-(5,6-Dihydroxyheptyl)-4-methyl-2H-furan-5-one	0.341371	1.40216	0.0444132	246.168	5.819		Lipids and lipid-like molecules	Fatty Acyls	Fatty alcohols	C12H20O4	HNNQILZBIHECCU-UHFFFAOYSA-N	CC1=C(CCCCC(C(C)O)O)COC1=O	82339.4	7180.6	10946.6	18142.8	37099.9	90028.7	73088.8	43608	88289.1	83177.4	67500.2	90070.2	1337.67	9087.92	3573.33	4951.51	3908.29	3409.88	57054.7	52960.5	69581.7	63468.6	62768.1	82256.9	62306.9	51711.8	69435.5	56871.6	106505	83245.6	53382.3	41670.4	45391.1	64903.1	47063.2
POS_3879	[M+H]+	3-[(2-Methylpropanoyl)oxy]-4-(trimethylazaniumyl)butanoate	0.260065	0.729959	0.320338	232.155	1.984		Lipids and lipid-like molecules	Fatty Acyls	Fatty acid esters	C11H21NO4	LRCNOZRCYBNMEP-UHFFFAOYSA-N	CC(C)C(=O)OC(CC(=O)[O-])C[N+](C)(C)C	165815	114479	175190	104205	185315	127506	115075	105220	88452.4	152366	105927	84667.3	83355.8	143767	75392.8	81854.4	99566.3	117808	27211.7	23684.7	31850.3	38927.2	23725	56358.1	19669.8	24388.2	68022.4	16605.4	29853.5	27569.2	66340.7	34496.2	36348.3	64089.2	37400.3
POS_12214	[M+H]+	3-[(Acetyloxy)methyl]-5-[(1R,4aR,8aR)-decahydro-5,5,8a-trimethyl-2-methylene-1-naphthalenyl]-, methyl ester, (2Z)-2-pentenoic acid	1.95473	0.714471	0.152608	377.267	10.809		Lipids and lipid-like molecules	Prenol lipids	Diterpenoids	C23H36O4	FALZOOWSJAQSFX-OATHEDFASA-N	O=C(OC)C=C(COC(=O)C)CCC1C(=C)CCC2C(C)(C)CCCC12C	3.64854e+06	2.30487e+06	2.58027e+06	3.3711e+06	2.86292e+06	1.28978e+06	1.10698e+06	1.4109e+06	886928	1.78748e+06	1.17848e+06	1.82998e+06	1.85359e+06	1.01681e+06	921843	1.64768e+06	2.14216e+06	918925	2.46776e+06	1.56344e+06	929136	975191	1.28442e+06	1.27075e+06	1.12967e+06	1.812e+06	870772	1.79851e+06	1.68694e+06	1.04735e+06	899881	1.57389e+06	3.20983e+06	2.26158e+06	1.73159e+06
POS_26029	[M+Na]+	3-[(Z)-5-[6-hydroxy-5,5,8a-trimethyl-2-methylidene-3-[3,4,5-trihydroxy-6-(hydroxymethyl)oxan-2-yl]oxy-3,4,4a,6,7,8-hexahydro-1H-naphthalen-1-yl]-3-methylpent-2-enoxy]-3-oxopropanoic acid	0.224066	0.822617	0.40582	593.288	6.856		Lipids and lipid-like molecules	Prenol lipids	Terpene glycosides	C29H46O11	APZDDWSEXQOLKA-DHDCSXOGSA-N		19555.5	21125.7	11519.4	15519.7	16691.1	7325.9	22146.9	11378.7	10030.2	15612.8	14842.2	21194.3	36072.2	24675.5	39321.2	12006.4	3867.85	29273.8	29196.8	26369.6	37277.4	43645.1	37630.7	31643.8	18885.1	22173	34074.7	16342.1	62119.5	28677.2	30748.6	29048.5	34407.6	35115	43945
POS_25772	[M+Na]+	3-[[6-[[1,4a-Dimethyl-6-methylidene-5-[2-(5-oxo-2H-furan-4-yl)ethyl]-3,4,5,7,8,8a-hexahydro-2H-naphthalen-1-yl]methoxy]-3,4,5-trihydroxyoxan-2-yl]methoxy]-3-oxopropanoic acid	0.188132	1.52394	0.119529	589.247	3.016		Lipids and lipid-like molecules	Prenol lipids	Terpene glycosides	C29H42O11	TZPGGHIYBMWPBI-UHFFFAOYSA-N	O=C(O)CC(=O)OCC1OC(OCC2(C)CCCC3(C)C(C(=C)CCC23)CCC4=CCOC4=O)C(O)C(O)C1O	66436.9	46782.7	16792.1	48995.7	50309.6	57238.7	51217.3	19135.7	55688.2	43093.5	30644.3	40741.2	11558	22256.8	11191	22068.3	26024.6	12084.9	16148.8	17298.2	22087.7	21249.8	20108.8	22826.2	11963.9	19635.8	26715.8	15197.7	35533.4	22956.7	11982.7	5065.59	12772.9	23532.7	21346.1
POS_12438	[M+Na]+	3-[2-Methoxy-3-[(2S,3R,4S,5S,6R)-3,4,5-trihydroxy-6-(hydroxymethyl)oxan-2-yl]oxyphenyl]propanoic acid	0.0660895	1.07886	0.619975	381.114	3.241		Organic oxygen compounds	Organooxygen compounds	Carbohydrates and carbohydrate conjugates	C16H22O9	VLHQGQCFFBCKMV-RSQMQNDGSA-N	COC1=C(C=CC=C1CCC(=O)O)O[C@H]2[C@@H]([C@H]([C@@H]([C@@H](CO)O2)O)O)O	133322	29032.9	27542	50196.1	42796.5	39398.5	13150.6	10027.9	8145.96	5708.64	10404	8957.6	26510.8	32058.1	28834.4	22925.1	42406.4	19169.7	12845.5	14992.4	8614.9	11151	7725.64	17106.8	9588.24	13774.2	12698.7	10731.5	6114.87	8805.82	8843.14	5289.42	10816.8	11743.5	10725.2
POS_5483	[M+H]+	3-[4-Methyl-1-(2-methylpropanoyl)-3-oxocyclohexyl]butanoic acid	0.297681	1.74507	0.00855018	269.173	6.726		Lipids and lipid-like molecules	Prenol lipids	Monoterpenoids	C15H24O4	ZIOCYJNRYIRTQD-UHFFFAOYSA-N	CC(C)C(=O)C1(CCC(C)C(=O)C1)C(C)CC(O)=O	142287	40110	49560.3	43531.9	69498.2	95706.8	92731	32846.9	97865.3	84487.8	59595.4	108848	42828.3	55333.3	42809.2	40487.8	44388	41574.6	46786	47775.9	51155.2	52432.9	46629.5	68238.9	49745.4	26379.7	38702.2	25779.8	48573.6	37808.4	18264.6	11137.2	27885.7	20619.1	25987.6
POS_25806	[M+H-H2O]+	3-{12-hydroxy-12-[5'-(1-hydroxydodecyl)-[2,2'-bioxolan]-5-yl]dodecyl}-5-methyl-5H-furan-2-one	0.627213	1.01442	0.937721	589.48	13.734					C37H66O6	VFGUSTAQETWXSD-CWBQBTCINA-N	O=C1OC(C=C1CCCCCCCCCCCC(O)C2OC(CC2)C3OC(CC3)C(O)CCCCCCCCCCC)C	932109	890270	746568	980160	731408	662417	384795	253901	384026	368012	499737	487597	710588	691702	701365	701771	1.10874e+06	780980	566335	464274	488391	498976	537929	716707	715098	650027	779053	743497	690543	566538	639211	472471	1.17543e+06	346575	816944
POS_24821	[M+H]+	3-{7-[5-(1-hydroxyhenicosa-4,8-dien-1-yl)oxolan-2-yl]heptyl}-5-methyl-5H-furan-2-one	0.730856	0.251325	0.0997062	573.483	9.838					C37H64O4	FGFWSFXBCSXBEY-MLPZMSAMNA-N	O=C1OC(C=C1CCCCCCCC2OC(CC2)C(O)CCC=CCCC=CCCCCCCCCCCCC)C	265393	166444	163983	116776	16485.6	346679	9425.12	59925.2	25373.4	63553.6	667903	596219	394439	459147	660067	362184	222228	175948	151376	88388.3	211092	135069	154537	37244.2	24830.2	56960.9	14522.6	36838.4	85289.2	16539.8	176282	47824.6	447566	81798	23179.8
POS_23114	[M+H]+	3-{7-[5-(1-hydroxynonadec-4-en-1-yl)oxolan-2-yl]heptyl}-5-methyl-5H-furan-2-one	0.486924	0.783932	0.307452	547.47	12.918					C35H64O4	RLULTXPVFIKVJD-WIGRTZCBNA-N	O=C1OC(C=C1CCCCCCCC2OC(CC2)C(O)CCC=CCCCCCCCCCCCCCC)C	881483	125963	119444	118209	183410	342385	193473	73433	282698	124305	208230	220201	99587.7	114902	75089.4	83284.4	71600.4	68144.8	100443	115255	105513	109569	161870	334684	269938	168795	145164	120196	115003	122856	177232	146660	186854	101312	291917
POS_2155	[M+H]+	3-Amino-3-(4-hydroxyphenyl)propanoic acid	0.464072	0.611772	0.000779932	182.081	0.709	C04368	Organic acids and derivatives	Carboxylic acids and derivatives	Amino acids, peptides, and analogues	C9H11NO3	JYPHNHPXFNEZBR-UHFFFAOYSA-N	O=C(O)CC(N)C1=CC=C(O)C=C1	17141.1	33731.7	29473.7	25001.4	29470.9	20178.3	25778.7	20904.4	31434.5	34423.2	38026	30066.7	42175.1	33183.9	45488.8	37962	40849.7	38612.1	35796	38695.8	28445.7	23664.4	30855.5	32374.7	38517.9	42728.6	53666.1	28011.2	47304.9	43348.1	53753.6	64133.5	75270.3	71978.7	85012.2
POS_2330	[M+H]+	3-Butylidenephthalide	0.196196	1.26618	0.229729	189.089	5.918					C12H12O2	WMBOCUXXNSOQHM-UHFFFAOYSA-N	CCCC=C1C2=CC=CC=C2C(=O)O1	94308.3	8041.84	13592.2	12142.2	26770.9	56830.3	76302.6	44792.5	67225.5	76171.9	68488.7	76525.4	3232.79	8198.08	5852.61	4426.58	4910.55	3682.27	34339.2	31919.9	43112.2	44672.8	51377	82509.1	50428.6	29948.2	37152.9	31429.4	71617.7	33227.6	36255.7	25189.2	31879	34707	31241.2
POS_22315	[M+Na]+	3-Deoxo-3-beta-Acetoxydeoxydihydrogedunin	0.469217	0.421844	5.42682e-07	535.274	5.817		Organoheterocyclic compounds	Naphthopyrans		C30H40O7	HNFPPWVGLWDXQQ-UDYWQXAESA-N	O=C1OC(C2=COC=C2)C3(C(=C1)C4(C)C(OC(=O)C)CC5C(C)(C)C(OC(=O)C)CCC5(C)C4CC3)C	43705.3	11599.6	21768.1	39035.8	36314.9	34442.5	31580.5	28043	42385.8	46814	46153.3	48416.4	8915.13	18330.7	8184.97	15324.5	10010.8	2399.34	41468.1	35044.8	35294	27563.2	36520.8	38727.2	21473.4	22500.8	19442.5	20489.3	22318.6	16320.3	54679	41686.9	46046.1	48004.2	44386.8
POS_18015	[M+Na]+	3-Ethyl-4-hydroxy-4-methylpentyl 6-O-[(2S,3R,4R)-tetrahydro-3,4-dihydroxy-4-(hydroxymethyl)-2-furanyl]-beta-D-glucopyranoside	0.471209	0.84594	0.166921	463.213	4.564		Lipids and lipid-like molecules	Fatty Acyls	Fatty acyl glycosides	C19H36O11	ZHOUHFMRWBOCFO-RPIGWSNLSA-N	CCC(CCO[C@H]1[C@@H]([C@H]([C@@H]([C@@H](CO[C@@H]2[C@@H]([C@@](CO)(CO2)O)O)O1)O)O)O)C(C)(C)O	110620	26710.2	53290.6	62100	155710	183343	530342	524141	462695	527921	496051	436347	14006.3	66763.3	15326.1	28292.1	18167.6	13632.6	377032	297112	305297	435208	461813	254670	134069	141919	158932	123224	132854	164327	154955	188044	216234	101907	159884
POS_23992	[M+Na]+	3-Hydroxy-1-(3-hydroxy-4-methoxyphenyl)-2-{4-[(1E)-3-hydroxy-1-propen-1-yl]-2-methoxyphenoxy}propyl beta-D-glucopyranoside	0.410165	0.731528	0.00238912	561.192	4.661		Organic oxygen compounds	Organooxygen compounds	Carbohydrates and carbohydrate conjugates	C26H34O12	XBTCTDQFKYYTLT-JPNAWLBCSA-N	COC1=CC=C(C=C1O)C(O[C@@H]2O[C@H](CO)[C@@H](O)[C@H](O)[C@H]2O)C(CO)OC3=C(OC)C=C(\\C=C\\CO)C=C3	129307	188466	158003	159468	156124	111455	83833.8	91809.8	86850.8	91605.7	119965	94313.8	272520	149367	237073	171131	193128	255328	147556	149976	126163	119912	133654	130187	51553.5	72808.2	62446.2	54424.8	48496.5	55142.9	71449.4	72406.5	95270.7	75315	83619.7
POS_18146	[M+Na]+	3-Hydroxy-3-(hydroxymethyl)-4-methylpentyl 6-O-[(2S,3R,4R)-3,4-dihydroxy-4-(hydroxymethyl)tetrahydro-2-furanyl]-beta-D-glucopyranoside	0.132334	0.885371	0.45865	465.193	3.34		Lipids and lipid-like molecules	Fatty Acyls	Fatty acyl glycosides	C18H34O12	MHJYRHBCBPGGHL-IFTGIQGKSA-N	CC(C)C(CCO[C@H]1[C@@H]([C@H]([C@@H]([C@@H](CO[C@@H]2[C@@H]([C@@](CO)(CO2)O)O)O1)O)O)O)(CO)O	53128.1	40640.9	37971	50204.4	47057.5	55723.9	48538	37829.7	60726.2	50932	41398.4	38940.2	19805.2	27389.7	21291.7	18819.6	30307.7	15084.6	27142.1	29247.4	35226.2	29153.4	28039	37296.1	14096.5	13483.2	10923.6	9458	24133.5	11575.8	14657.7	13302.1	15619.5	18068.9	18895.6
POS_24308	[M+H]+	3-Hydroxy-3',4'-didehydro-beta,psi-caroten-4-one	0.300601	0.824603	0.555679	565.398	12.857		Lipids and lipid-like molecules	Prenol lipids	Tetraterpenoids	C40H52O2	JQSLJBXSPJMQQS-ZGZGHAEGSA-N	CC(C)=C/C=C/C(C)=C/C=C/C(C)=C/C=C/C(C)=C/C=C/C=C(C)/C=C/C=C(C)/C=C/C1=C(C)C(=O)C(O)CC1(C)C	146929	70894.5	82004.3	85048.4	59733.3	192129	99482.4	75104.2	71229.7	115704	105956	169805	117298	79396.4	50717.6	72444.1	48605	36063.2	72266.8	90889.6	84222.9	98448.6	114476	89507.7	117690	89575.1	33371.9	125670	143278	56851	78791.4	35617.8	122079	90362.6	121936
POS_14058	[M+H]+	3-Hydroxy-7,12-diketocholanoic acid	0.488887	1.456	7.0719e-05	405.26	9.566		Lipids and lipid-like molecules	Steroids and steroid derivatives	Bile acids, alcohols and derivatives	C24H36O5	MAFJMPFLJJCSTB-FQBQTYDJSA-N	C[C@H](CCC(=O)O)[C@H]1CC[C@H]2[C@H]3[C@H](CC(=O)[C@]12C)[C@@]4(C)CC[C@H](C[C@H]4CC3=O)O	129431	74242.1	79682.3	83168.3	73815.3	95956.7	71646.1	33810.7	89350.5	69764.7	60879.8	95585.8	60290.3	66398.3	59620.1	65954	105615	55712.8	76036.8	73752.9	74660.7	66878.4	73558.4	106889	98515.1	115409	130766	114118	131830	121722	76494	70929.5	82736.4	88970.4	86045.7
POS_14798	[M+H-H2O]+	3-Hydroxy-8'-apo-epsilon-caroten-8'-al	0.405973	0.804653	0.133923	415.298	11.08					C30H40O2	SPBPMWXNKPPVSX-LHMJRBLPNA-N	O=CC(=CC=CC(=CC=CC=C(C=CC=C(C=CC1C(=CC(O)CC1(C)C)C)C)C)C)C	181131	90568.6	69420.8	126105	120027	114094	138399	109401	148085	188514	152895	220174	87848.5	103929	69396.3	95927.9	88000.1	66893.6	115836	138246	128243	110956	124355	158669	125346	98900	103810	96622.4	120339	106796	98614.5	99142.7	126577	149528	135856
POS_3414	[M-H2O+H]+	3-Hydroxycarbofuran	0.386885	0.175569	0.0466842	220.095	4.327		Organoheterocyclic compounds	Coumarans		C12H15NO4	RHSUJRQZTQNSLL-UHFFFAOYSA-N	CC1(C)C(C2=CC=CC(=C2O1)OC(=NC)O)O	7309.03	6873.37	6318.95	10602.3	12610.6	7659.9	12178.1	7319.52	10401.4	12261.1	12715	9373.69	6641.57	10276.6	7757.12	8766.51	5995.65	8487.15	17758.7	12675.6	16130.6	13269	15883	18841	4998.53	7951.41	2603.76	2869.32	9144.68	6426	12033.7	24780.2	22342.9	11977.4	88035
POS_12584	[M+Na]+	3-Methoxy-4-[1-(3,4,5-trimethoxyphenyl)propan-2-yloxy]benzaldehyde	0.255913	0.72092	0.148576	383.147	3.632		Benzenoids	Benzene and substituted derivatives	Phenylpropanes	C20H24O6	BOCUVDNZFZFUED-UHFFFAOYSA-N	CC(CC1=CC(=C(C(=C1)OC)OC)OC)OC2=CC=C(C=C2OC)C=O	128015	113678	110846	147486	136287	140630	90250.5	62244.5	85129.5	92205.1	78604.2	90549.8	118261	105057	83983.3	88630	126740	59202.6	81166.7	90028.2	105647	69515.9	81324.1	88934.6	19661.4	44592.9	27690.1	27005.6	36487.5	28262.9	35517	27368.1	37570.3	72611.4	48903.5
POS_1144	[M+H]+	3-Methyladenine	0.0970092	0.807022	0.674372	150.076	0.972		Organoheterocyclic compounds	Imidazopyrimidines	Purines and purine derivatives	C6H7N5	FSASIHFSFGAIJM-UHFFFAOYSA-N	CN1C=NC(=C2C1=NC=N2)N	202376	358461	405834	273850	493971	290482	703184	490535	501930	959739	679373	471780	135301	10522.1	152295	104777	208871	61851.2	144606	100157	162965	146221	219085	89876.6	13079.9	3873.15	3279.72	1732.72	7307.66	3352.21	517.106	1102.12	16673.3	5999.89	10357.1
POS_2374	[M+H]+	3-n-Butylphathlide	0.061	1.03184	0.746337	191.105	6.889					C12H14O2	HJXMNVQARNZTEE-UHFFFAOYSA-N	CCCCC1C2=CC=CC=C2C(=O)O1	38441.6	7993.59	8883.51	15715.6	21314.3	36792.2	32167.7	22859.3	38919.3	31011.6	28519.2	37081.7	5254.92	14735.1	6831.47	8420.67	5809.95	7025.99	48447.3	44645.5	46197.5	47789.6	42343.6	54775.9	32140	30571.1	37479.5	27599.4	49156.1	38840.6	38512.7	30338.8	35813.3	35511.8	33995.8
POS_8144	[M+H]+	3-O-Methylquercetin	0.071247	1.26496	0.428931	317.066	5.828	C04443	Phenylpropanoids and polyketides	Flavonoids	O-methylated flavonoids	C16H12O7	WEPBGSIAWZTEJR-UHFFFAOYSA-N	O=C1C(OC)=C(OC=2C=C(O)C=C(O)C12)C=3C=CC(O)=C(O)C3	27886.3	52154.2	68571.1	39685.4	41110.2	20414.2	9160.94	6975.48	8587.53	13100.4	10694.2	7208.19	43283.9	31617.5	31938.4	18609.6	14913.5	23731.1	6641.21	6845.12	7441.37	5445.99	5770.99	5996.81	3557.3	8463.88	3885.5	5553.28	8388.82	4578.03	2852.82	2941.37	4588.4	10131.8	3691.21
POS_9336	[M-2H2O+H]+	3-Oxochol-4-en-24-oic acid	0.981069	0.667273	0.00251964	337.251	11.66		Lipids and lipid-like molecules	Steroids and steroid derivatives	Bile acids, alcohols and derivatives	C24H36O3	WCFIGQHNBJXROP-IHMUCKAYSA-N	C[C@H](CCC(=O)O)[C@H]1CC[C@H]2[C@@H]3CCC4=CC(=O)CC[C@]4(C)[C@H]3CC[C@]12C	413961	72159.4	89875.4	166050	192910	278250	140020	101070	187026	136281	129556	220049	49764	169604	46754.5	130299	88436.9	71019.6	348991	416543	322690	318228	333772	475920	177952	213749	277701	177489	295180	307482	325053	301794	410477	388353	346210
POS_11805	[M+H]+	3-Oxochola-4,6-dien-24-oic Acid	0.540187	0.690051	0.433819	371.256	9.356		Lipids and lipid-like molecules	Steroids and steroid derivatives	Bile acids, alcohols and derivatives	C24H34O3	CREVIXFSUWYGRJ-IHMUCKAYSA-N	C[C@H](CCC(=O)O)[C@H]1CC[C@H]2[C@@H]3C=CC4=CC(=O)CC[C@]4(C)[C@H]3CC[C@]12C	226455	5513.81	9104.04	24042.8	32780.9	92647.2	49309	26067.9	98447.9	62195.4	53263.4	108478	3432.16	6673.79	5711.69	7455.55	8024.03	8773.5	82919.5	55569.4	64324	54140.4	70216.3	155441	78156.2	56517.2	47841.7	62785.5	156312	69226.6	89843.2	65859.9	73163.2	313496	70855.1
POS_1154	[M+H]+	3-Phenylpropionic acid	0.0911829	0.874819	0.263345	151.074	2.592	C05629	Phenylpropanoids and polyketides	Phenylpropanoic acids		C9H10O2	XMIIGOLPHOKFCH-UHFFFAOYSA-N	C1=CC=C(C=C1)CCC(=O)O	25452.7	27158.4	25264.4	34149.8	29722.6	46337.2	51142.4	33192.1	43508.7	48981.7	41382	40546.3	28149.1	15901.3	24401.2	23575.3	20341.5	17058.5	29560.5	33999.6	52588.6	36809	29661.1	32428.4	10379.8	9753.05	9532.09	11309.8	14915.8	9868.04	14659.9	9454.26	11432.6	10775.3	16195.9
POS_842	[M+H]+	3-Pyridineacetic acid	0.244101	0.538808	0.000218613	138.054	2.654		Organoheterocyclic compounds	Pyridines and derivatives		C7H7NO2	WGNUNYPERJMVRM-UHFFFAOYSA-N	C1=CN=CC(=C1)CC(=O)O	13198.1	7410.28	16916.1	11811.2	14907.4	12125.8	17364.8	15701.1	15176.3	16180.8	13299.9	14277.3	9948.39	9862.25	9283.31	10650.6	10288.6	9516.39	11559.2	11496.9	14131.9	13699.5	15181.9	13522	9142.12	9179.06	7621.66	8311.97	10780.6	8224.2	13839.4	15448.7	18758.1	13549.4	21585.6
POS_19316	[M+Na]+	3,4-Dimethoxyphenyl 6-O-(6-deoxy-alpha-L-mannopyranosyl)-hexopyranoside	0.279658	0.486393	0.0023679	485.159	2.149		Organic oxygen compounds	Organooxygen compounds	Carbohydrates and carbohydrate conjugates	C20H30O12	ALPIUWBZQOROIJ-LHZCODTLSA-N	C[C@H]1[C@@H]([C@H]([C@H]([C@H](OCC2C(C(C(C(OC3=CC=C(C(=C3)OC)OC)O2)O)O)O)O1)O)O)O	18374.7	42841.4	37382.7	35674.8	37487.5	19595.1	19972.9	16680.5	12588.2	19718.6	9602.12	14506.9	36108.6	26999.6	30036.7	31151.2	58131.7	36896.2	10370.8	10526.2	10469.9	16210.1	8072.38	20323.1	8576.8	8329.97	10745.5	2545.5	14927.7	11688.7	18946.7	13905.2	18929.5	25582.3	23498.1
POS_10889	[M+H]+	3,4,2',4',6'-Pentamethoxychalcone	0.0733255	1.4349	0.329971	359.148	2.99		Phenylpropanoids and polyketides	Linear 1,3-diarylpropanoids		C20H22O6	TVKGYMYAOVADOP-SOFGYWHQSA-N	O=C(C=CC1=CC=C(OC)C(OC)=C1)C=2C(OC)=CC(OC)=CC2OC	12189.2	7156.91	7107.26	43641.9	22322.2	16680.8	32142	15948.1	34066.4	24158.8	23065.9	21500.4	7560.09	6825.52	6609.28	8747.77	2600.87	6237.9	20927.8	36072	19913.8	20065	28735.6	39832.4	2265.89	9812.4	1259.06	6901.97	13158.3	7713.81	3462.91	6961.62	7464.98	3702.1	4909.45
POS_2966	[M+H]+	3,5-Dimethoxycinnamic acid	0.424598	0.858196	0.285873	209.079	4.128		Phenylpropanoids and polyketides	Cinnamic acids and derivatives	Hydroxycinnamic acids and derivatives	C11H12O4	VLSRUFWCGBMYDJ-ONEGZZNKSA-N	COC1=CC(=CC(=C1)C=CC(O)=O)OC	417653	329517	301488	357259	397598	391593	303858	111084	289991	317375	158770	149955	335125	413766	323723	358467	243405	270558	412931	387359	401893	381045	426027	399995	163065	277302	244210	194976	202795	261195	240553	176902	249252	374545	294912
POS_17802	[M+H]+	3,5,5-trimethyl-4-(3,7,12,16,18-pentamethylnonadeca-1,3,5,7,9,11,13,15-octaen-1-yl)cyclohex-2-en-1-one	1.87076	0.941583	0.3109	459.36	11.776					C33H46O	OLOIPLDBLGXQBC-WPRSTXHRNA-N	O=C1C=C(C)C(C=CC(=CC=CC(=CC=CC=C(C=CC=C(C)CC(C)C)C)C)C)C(C)(C)C1	6.53615e+06	4.25655e+06	3.83765e+06	5.71763e+06	5.45459e+06	6.8607e+06	7.27079e+06	5.43722e+06	6.96077e+06	7.19611e+06	6.05833e+06	6.19203e+06	3.63907e+06	6.32551e+06	4.34608e+06	5.41272e+06	5.27908e+06	4.47129e+06	6.58028e+06	6.28817e+06	6.41716e+06	6.908e+06	6.79261e+06	6.64189e+06	5.67755e+06	5.06885e+06	5.77094e+06	5.14436e+06	6.4107e+06	5.77332e+06	5.85932e+06	5.12943e+06	5.60778e+06	6.98924e+06	6.33609e+06
POS_11952	[M+H]+	3,5,5-Trimethyl-4-[3-(beta-D-glucopyranosyloxy)butyl]-2-cyclohexene-1-one	0.435984	2.62502	0.00211459	373.223	5.314		Lipids and lipid-like molecules	Fatty Acyls	Fatty acyl glycosides	C19H32O7	NYLNHNDMNOPWAZ-ZEGIJQCCSA-N	CC1=CC(=O)CC(C)(C)C1CCC(C)O[C@H]2[C@@H]([C@H]([C@@H]([C@@H](CO)O2)O)O)O	393959	219318	279748	128477	418491	368742	131752	81646.1	100630	144557	100144	113629	69631.9	51526.9	51255.1	49574.5	45032.3	19617.6	27201.3	30278.4	40776.7	28385.6	26897.2	38336.7	43004.5	46103.7	46427.3	35118.5	78092.6	29695.1	21545.6	13426.5	15730.6	17272.1	20367.7
POS_13539	[M+Na]+	3,5,5-Trimethyl-4-[3-[(beta-D-glucopyranosyl)oxy]butyl]-3-cyclohexen-1-ol	0.755228	1.21244	0.339163	397.217	6.812		Lipids and lipid-like molecules	Fatty Acyls	Fatty acyl glycosides	C19H34O7	QOLJILMTPKQQQA-KWEBYEANSA-N	CC1=C(CCC(C)O[C@H]2[C@@H]([C@H]([C@@H]([C@@H](CO)O2)O)O)O)C(C)(C)CC(C1)O	1.11288e+06	38177.3	38942.8	40581	161158	633013	1.43161e+06	678933	1.27469e+06	1.16155e+06	548074	846710	19051.9	33567.6	21209.8	24350.5	19513.7	15616.5	826162	1.08786e+06	1.07752e+06	1.32593e+06	1.37505e+06	2.01359e+06	1.17837e+06	416726	558346	756749	1.13522e+06	777971	674282	526689	625336	968135	545374
POS_12864	[M+H]+	3,5,5-Trimethyl-4beta-hydroxy-4-[3-(beta-D-glucopyranosyloxy)-1-butenyl]-2-cyclohexene-1-one	0.856524	2.01151	0.0384109	387.2	3.877		Lipids and lipid-like molecules	Fatty Acyls	Fatty acyl glycosides	C19H30O8	SWYRVCGNMNAFEK-CLCVOTHJSA-N	CC1=CC(=O)CC(C)(C)[C@]1(/C=C/C(C)O[C@H]2[C@@H]([C@H]([C@@H]([C@@H](CO)O2)O)O)O)O	161581	156577	153936	303310	151931	140551	96079.2	62483.5	97540.2	101189	102656	79449.7	67913.2	121917	91377.3	134981	75930.8	33087.5	59134.2	73244.9	88129.4	53290.5	54778	91494.9	222540	150466	234930	139641	447885	187222	132559	71049	83917.3	164964	143460
POS_10808	[M-2H2O+H]+	3,7-Dihydroxycholan-24-oic acid	0.0973388	1.33692	0.0808192	357.28	9.656		Lipids and lipid-like molecules	Steroids and steroid derivatives	Bile acids, alcohols and derivatives	C24H40O4	RUDATBOHQWOJDD-UHFFFAOYSA-N	CC(CCC(=O)O)C1CCC2C3C(CCC12C)C4(C)CCC(CC4CC3O)O	17244.5	2952.19	5625.5	5542.18	99843.7	19531.7	14431.2	11563	16973.5	12174.8	12857.9	14078.3	7261.5	3860.27	977.898	5900.77	7040.83	2450.73	11016	13386.8	10156.1	10046.5	9687.76	12958.2	12540	8975.21	7861.73	9202.01	6671.96	10705.8	8935.48	5823.14	7846.49	9252.85	6312.16
POS_3392	[M+H]+	3,8-Dimethyl-5-propan-2-yl-4a,5,6,8a-tetrahydro-1H-naphthalen-2-one	0.59813	0.942091	0.23157	219.173	11.775		Lipids and lipid-like molecules	Prenol lipids	Sesquiterpenoids	C15H22O	LMILVXQXGKTFSZ-UHFFFAOYSA-N	CC(C)C1CC=C(C)C2CC(=O)C(=CC12)C	578495	441282	466714	557191	547870	595867	551298	476984	568533	621227	585459	464167	464033	568831	467125	560127	518171	476870	561045	531322	534301	582827	552406	511982	492156	472739	509182	460703	563270	531969	494874	489253	516890	578220	602946
POS_12050	[M+H]+	3',5-Dihydroxy-3,4',5',7-tetramethoxyflavone	0.0495893	1.23228	0.148104	375.107	6.637		Phenylpropanoids and polyketides	Flavonoids	O-methylated flavonoids	C19H18O8	LLDTYMGZAXZDDU-UHFFFAOYSA-N	COC1=CC2=C(C(=C1)O)C(=O)C(=C(C3=CC(=C(C(=C3)O)OC)OC)O2)OC	62762.3	33031.6	83765	21668.7	39558	38181.7	33669.3	32898	28017.2	111064	71156.3	68266.1	13912.1	11557	10818.6	8047.99	8013.58	8959.63	12998.1	8357.97	6344.11	5320.99	4436.83	8377.44	4963.83	4112.78	2449.5	5780.62	5297.49	5106.18	4164.51	3011.49	3462.8	4383.74	3052.56
POS_19785	[M+Na]+	3beta-HYDROXYDEOXODIHYDRODEOXYGEDUNIN	0.23572	0.850325	0.0351182	493.252	8.101		Organoheterocyclic compounds	Naphthopyrans		C28H38O6	FJIIOEQLAAKWEL-VISHRWGOSA-N	O=C1OC(C2=COC=C2)C3(C(=C1)C4(C)C(OC(=O)C)CC5C(C)(C)C(O)CCC5(C)C4CC3)C	50381.4	39665.3	36386.7	32723.6	35964	56161.7	61697.4	54510.3	54170	51220.2	44613.6	59632.4	40798.8	35933.3	35692	34297.6	29879.9	36912.5	45529.4	60514	38552.2	51301.2	52450.4	51951.4	43035.4	37526.1	33971.8	37018.7	47044.2	39143.7	45930.1	39386.1	47141.6	42760.4	53925.4
POS_15786	[M+Na]+	3beta,7beta-Dihydroxy-12-oxo-5beta-cholan-24-oic Acid	1.9154	0.653023	0.495156	429.26	9.356		Lipids and lipid-like molecules	Steroids and steroid derivatives	Bile acids, alcohols and derivatives	C24H38O5	MIHNUBCEFJLAGN-BENKZWDNSA-N	C[C@H](CCC(=O)O)[C@H]1CC[C@H]2[C@H]3[C@H](CC(=O)[C@]12C)[C@@]4(C)CC[C@@H](C[C@H]4C[C@@H]3O)O	2.17304e+06	32920	26600.1	125209	202684	667143	274943	95467.1	583377	352063	282658	655676	12337	24393.9	10860.3	28578.6	20957.5	17730.2	663048	350027	466380	283168	427004	1.17502e+06	586937	467560	374263	517972	1.82715e+06	587343	739155	514632	645437	3.59785e+06	651981
POS_14294	[M+K]+	4-(1,3-Benzodioxol-5-ylmethyl)-3-[(3,4-dimethoxyphenyl)methyl]oxolan-2-one	0.0550902	0.996257	0.982321	409.104	1.93		Lignans, neolignans and related compounds	Furanoid lignans	Tetrahydrofuran lignans	C21H22O6	IYBDDRJHJMFFBB-UHFFFAOYSA-N	COC1=CC=C(CC2C(CC3=CC=C4C(=C3)OCO4)COC2=O)C=C1OC	10589.8	3770.15	5964.92	7085.01	10675.6	10436.9	17356.7	15590.9	19896.7	17533.6	14892.2	17857.2	3034.3	3723.36	3472.3	6049.53	5718.99	2207.28	11622	11496	17326.7	12065.2	13081.1	12884	5533.79	3340.12	4236.53	4263.15	8330.35	4455.02	4871.38	3594.04	4861.16	5827.25	6525.98
POS_13896	[M+H]+	4-(4-Hydroxy-2-methoxy-3,5,6-trimethylbenzoyl)oxy-2-methoxy-3,5,6-trimethylbenzoic acid	0.136042	1.00021	0.9989	403.171	4.252		Phenylpropanoids and polyketides	Depsides and depsidones		C22H26O7	MUQKNNNEHVXLOL-UHFFFAOYSA-N	CC1=C(C(=C(C)C(=C1C)O)OC)C(=O)OC2=C(C)C(=C(C(=C2C)OC)C(=O)O)C	293779	259958	242427	289108	347751	410281	274506	210143	287219	310528	261951	281480	302350	252389	218659	215109	277712	189098	275565	292293	300890	236986	297497	315311	44229.1	66014.9	65667.2	47990.5	79265.5	42925	59184.5	42777.4	56460.5	85472.3	51741.1
POS_19208	[M+Na]+	4-(4-Hydroxyphenyl)-2-butanyl 6-O-[(4xi)-alpha-L-threo-pentofuranosyl]-beta-D-glucopyranoside	0.0549917	0.961705	0.845437	483.184	3.407		Lipids and lipid-like molecules	Fatty Acyls	Fatty acyl glycosides	C21H32O11	DJDISCKFJXDADJ-COUYJTLKSA-N	CC(CCC1=CC=C(C=C1)O)O[C@H]2[C@@H]([C@H]([C@@H]([C@@H](CO[C@H]3[C@@H]([C@H](C(CO)O3)O)O)O2)O)O)O	20749.8	12288.5	14283.1	14901.8	19086.7	11749.6	96863.8	90302.6	75651.6	85301.7	85668.8	48197.8	7169.31	9730.06	9936.3	8331.5	7527.38	5850.86	8087.92	9256.86	19544.1	18932.2	18670.2	12377.5	4061.7	3963.11	3048.89	3627.68	7107	7456.82	3902.01	5040.11	4933.33	5151.98	3694.86
POS_1063	[M+H]+	4-(Methylsulfanyl)-2-oxobutanoic acid	0.234054	1.14167	0.0173863	149.022	0.768	C01180	Lipids and lipid-like molecules	Fatty Acyls	Fatty acids and conjugates	C5H8O3S	SXFSQZDSUWACKX-UHFFFAOYSA-N	O=C(O)C(=O)CCSC	95483.3	103880	121310	108708	96329.6	92486.7	84890.3	105075	86088.8	89728.1	91944.1	93008.3	112952	116341	149028	119944	108771	121502	97667.1	110129	93134.3	125190	105879	91327.3	125569	118066	116600	125008	127378	134732	124837	117001	104104	110761	106812
POS_15422	[M+Na]+	4-[(1E)-3-(beta-D-glucopyranosyloxy)-1-buten-1-yl]-4-hydroxy-5-(hydroxymethyl)-3,5-dimethyl-2-cyclohexen-1-one	0.332242	2.039	0.0163432	425.176	4.804		Lipids and lipid-like molecules	Fatty Acyls	Fatty acyl glycosides	C19H30O9	DXIYOCNHJLPWQM-JXPYDTCBSA-N	CC1=CC(=O)CC(C)(CO)C1(/C=C/C(C)O[C@H]2[C@@H]([C@H]([C@@H]([C@@H](CO)O2)O)O)O)O	175091	273382	257461	176826	144887	136433	75210.6	42572.6	84601.9	94870.5	58778.3	80197.7	87468.1	63309.3	83642.6	52582.9	109093	26586.1	24122.9	29159.7	36361.3	27792.2	30475.1	39592.3	29907	25089.6	31796.8	23901.7	60800.1	26856.3	17180.4	12129.7	14415.6	21575.4	18068.9
POS_16243	[M+Na]+	4-[(2R,3R,4S,5S,6R)-3,4,5-trihydroxy-6-(hydroxymethyl)oxan-2-yl]oxypentan-2-yl (E)-3-(4-hydroxyphenyl)prop-2-enoate	0.102686	0.902794	0.70983	435.163	4.022		Lipids and lipid-like molecules	Fatty Acyls	Fatty acyl glycosides	C20H28O9	RMFDCHYDPYVNFA-AKVWERCLSA-N	O=C(OC(C)CC(OC1OC(CO)C(O)C(O)C1O)C)C=CC2=CC=C(O)C=C2	39297.4	77386.1	110124	89872.7	64807.7	70644.8	40945.3	29144.2	43106.4	38322.7	29513.4	41829.5	80995.4	85617.7	103372	108899	145510	73291.4	25042.8	30607.6	62645.2	30871.4	53037.5	29092.3	21563.7	25505.9	25685.4	17658.7	21215.2	26153.2	26050.9	10837.4	17097	52610.6	31974.6
POS_21697	[M+Na]+	4-[(E)-3-[(2R,3R,4S,5S,6R)-3-[(2S,3R,4R)-3,4-Dihydroxy-4-(hydroxymethyl)oxolan-2-yl]oxy-4,5-dihydroxy-6-(hydroxymethyl)oxan-2-yl]oxybut-1-enyl]-3,5,5-trimethylcyclohex-2-en-1-one	0.215366	0.828417	0.284044	525.229	5.264		Lipids and lipid-like molecules	Fatty Acyls	Fatty acyl glycosides	C24H38O11	IDPRQTHSAHGSDW-BTOUMFIXSA-N	O=C1C=C(C)C(C=CC(OC2OC(CO)C(O)C(O)C2OC3OCC(O)(CO)C3O)C)C(C)(C)C1	109872	410811	135957	108274	114076	69708.2	101028	53908.5	92985.9	92631.7	164280	83893.2	767685	396339	726709	259356	192592	170553	162791	225693	216546	229276	138356	102183	34554.7	51052	54679.3	21494.9	60540.9	39228.7	41911.3	68665.3	50086.9	64438.6	55999.4
POS_11787	[M-H2O+H]+	4-[3-(Beta-D-glucopyranosyloxy)-4-hydroxy-2,6,6-trimethyl-1-cyclohexen-1-yl]-2-butanone	0.224925	2.03819	0.0306265	371.208	5.047		Lipids and lipid-like molecules	Prenol lipids	Terpene glycosides	C19H32O8	JVIDANAJZDBKRL-FJUMDGKUSA-N	CC(=O)CCC1=C(C)C(O[C@@H]2O[C@H](CO)[C@@H](O)[C@H](O)[C@H]2O)C(O)CC1(C)C	223271	121506	174683	104520	216474	142399	30566	22645.4	33155.4	46388.6	28451.4	27947.6	15507.3	17561	14845.4	15188.6	20099.4	7119.74	10690.2	6435.8	14318.3	10416.6	13063.5	16222.5	14465.5	16794.1	16848.3	10622.9	31983.2	12568.5	12725.1	1767.39	10157	10901.4	7735.57
POS_13018	[M-3H2O+H]+	4-[3-Methyl-5-(5,6,7-trihydroxy-1,2,4a,5-tetramethyl-3,4,6,7,8,8a-hexahydro-2H-naphthalen-1-yl)pentoxy]-4-oxobutanoic acid	1.82988	0.662117	0.492908	389.269	9.358		Lipids and lipid-like molecules	Prenol lipids	Diterpenoids	C24H42O7	DQOOFQPFNNGTHL-UHFFFAOYSA-N	CC(CCC1(C)C(C)CCC2(C)C1CC(C(C2(C)O)O)O)CCOC(=O)CCC(=O)O	2.12094e+06	42527.8	38470.9	146572	188401	681184	291755	103512	628201	370789	315123	710384	14498	35778.1	13579.9	32935.2	32516.8	21572.6	719991	394187	499627	316430	455361	1.22477e+06	591434	506196	359216	560169	1.70331e+06	544239	732464	510816	640113	3.40822e+06	632454
POS_18945	[M+NH4]+	4-[5-[[4-[5-[Acetyl(hydroxy)amino]pentylamino]-4-oxobutanoyl]-hydroxyamino]pentylamino]-4-oxobutanoic acid	0.974829	2.62114	0.00452414	478.292	10.365		Lipids and lipid-like molecules	Fatty Acyls	Fatty amides	C20H36N4O8	VJQANBSDAGCDJE-UHFFFAOYSA-N	CC(=O)N(CCCCCN=C(CCC(=O)N(CCCCCN=C(CCC(=O)O)O)O)O)O	264563	177450	261461	249742	206993	154644	90489.8	58413.3	119686	116441	169460	167558	139142	428500	167379	221865	184947	146040	176271	150626	89831.3	82578.3	88926.8	181399	181634	149556	261837	220329	387567	175387	64697.8	84497.8	78023.7	163658	50446
POS_7349	[M+H]+	4-[Formyl(6-methoxyquinolin-8-yl)amino]pentanoic acid	0.311051	1.00485	0.959568	303.138	7.039		Organoheterocyclic compounds	Quinolines and derivatives		C16H18N2O4	HWLCTPIUUFQVEK-UHFFFAOYSA-N	CC(CCC(=O)O)N(C=O)C1=CC(=CC2=CC=CN=C21)OC	273192	332461	312490	331118	351955	328061	322773	469771	324013	331242	342931	325084	314781	297631	275178	298455	306325	270119	337704	445871	328381	331970	323869	312317	462983	336658	313320	322444	328868	322972	343586	318522	333930	303012	454734
POS_8644	[M+H]+	4-{Methyl[3-phenyl-3-(pyridin-2-yl)propyl]amino}-4-oxobutanoic acid	0.46205	0.35421	0.0167131	327.176	4.751		Organoheterocyclic compounds	Pyridines and derivatives	Pheniramines	C19H22N2O3	WVBWTLRAHFVIAJ-UHFFFAOYSA-N	CN(CCC(C1=CC=CC=C1)C2=NC=CC=C2)C(=O)CCC(=O)O	123261	32445.4	61264.5	147396	85344.4	125470	41484.4	35506.1	105701	54247.5	87453.2	88261.8	6929.47	53562.8	7730.23	27929.8	6168.95	7240.71	91294.5	64023.4	72736.2	68818.1	33319.3	46224.7	26539.5	20107.5	17237.2	10504.6	12950.3	13643.7	94529	39950.4	52381.6	19055.1	35358.5
POS_2004	[M+H]+	4-Acetylbenzo[d]oxazol-2(3H)-one	0.514301	0.0713724	0.000166654	178.048	4.883		Organoheterocyclic compounds	Benzoxazoles	Benzoxazolones	C9H7NO3	FZAQRVWPQCXSPC-UHFFFAOYSA-N	CC(=O)C1=C2NC(=O)OC2=CC=C1	8720.48	14570.8	12171.9	15700.3	5039.75	7696.09	7826.77	3068.46	8780.13	13918.6	7948.16	11942.1	10592.7	5856.99	7164.01	7957.24	11226	5330.81	3677.44	6206.03	4082.24	7082.53	5929.18	3268.3	2382.62	3897.87	1401.85	2456.8	2774.06	3647.24	32361.5	38663	44396.3	23626.9	65384.4
POS_324	[M+H]+	4-Aminophenol	0.341796	0.707227	0.151199	110.06	2.979	C02372	Benzenoids	Benzene and substituted derivatives	Aniline and substituted anilines	C6H7NO	PLIKAWJENQZMHA-UHFFFAOYSA-N	OC1=CC=C(N)C=C1	16491.4	3242.11	4636.32	15612.9	10733.1	20699.4	10716.3	9055.87	14646.3	11137.1	7627.58	11024.5	4466.09	16310.7	2478.51	9584.69	2586.57	4094.4	20444.9	31939.2	30702.4	20194.5	19615.3	35328.8	23989.8	29116.6	28579.8	20572.3	66061.5	32556.1	61172.9	32921.9	37344.2	68120.9	46740.6
POS_999	[M+H]+	4-Guanidinobutyric acid	0.502528	2.02933	0.000743036	146.091	0.713	C01035	Organic acids and derivatives	Carboxylic acids and derivatives	Amino acids, peptides, and analogues	C5H11N3O2	TUHVEAJXIMEOSA-UHFFFAOYSA-N	O=C(O)CCCNC(=N)N	68961.5	48940.5	57125.1	110766	103310	103495	303723	145458	253254	159898	154525	224879	65886.4	68915.8	52022.3	93896.6	61903.5	75130.8	85397.8	76559.5	162509	167255	163086	77959.2	73183.5	62011	65990.4	59516.1	99117.1	88370.4	23140	37165.8	29394.9	48785.7	51346.8
POS_2763	[M+H]+	4-Hydroxy-1-(2-hydroxyethyl)-2,2,6,6-tetramethylpiperidine	0.0942011	2.01622	0.193035	202.179	0.822		Organoheterocyclic compounds	Piperidines		C11H23NO2	STEYNUVPFMIUOY-UHFFFAOYSA-N	CC1(C)CC(CC(C)(C)N1CCO)O	13210.5	4635.09	6988.95	3950.83	4221.42	2314.28	3305.55	3214.1	5281.51	5010.69	3373.03	4491.91	3219.21	3269.21	4472.72	4324.24	3165.21	2611.98	1878.97	5343.23	2383.52	2667.37	2545.08	3284	5136.99	12909.5	2887.73	2417.36	2390.5	2574.75	1709.07	2483.51	2408.76	1953.02	3143.07
POS_9889	[M+H]+	4-Hydroxy-2',3,4',6'-tetramethoxychalcone	0.120244	1.03353	0.771651	345.144	2.708		Phenylpropanoids and polyketides	Linear 1,3-diarylpropanoids	Cinnamylphenols	C19H20O6	BAHHZVVNFAOLAZ-SOFGYWHQSA-N	COC1=CC(=C(C(=O)/C=C/C2=CC=C(C(=C2)OC)O)C(=C1)OC)OC	177750	56586.2	83607.5	196194	200054	158583	66964	48462.7	64282.2	52371.5	56857.8	77349.5	90218.6	156190	94235.9	54578	102339	73361.6	68013.4	52400.8	87878.2	83115.3	66915.5	56168.2	68039.6	74298.1	69921	56517.7	93415.9	52327.8	69127.7	57111	66491.1	87951.6	59467.5
POS_12470	[M+Na]+	4-Hydroxy-3-[(2E,6E)-4-hydroxy-3,7,11-trimethyldodeca-2,6,10-trienyl]benzoic acid	0.079316	0.900736	0.350147	381.203	8.861		Lipids and lipid-like molecules	Prenol lipids	Sesquiterpenoids	C22H30O4	LSQRGMPMJOCLHX-GONBZBRSSA-N	CC(=CCC/C(=C/CC(/C(=C/CC1=CC(=CC=C1O)C(=O)O)/C)O)/C)C	8432.27	4332.58	12036.6	8710.13	12809.1	7922.37	5143.17	9115.99	8263	9300.25	5602.81	32087	12323.3	17752.3	5609.36	5802.41	2965.53	8042.08	7332.94	15003.6	6305.49	6338.9	4568.23	7655.46	6767.24	6370.23	5321.61	5179.99	7214.69	6208.3	5414.63	4867.98	7283.16	7022.85	8983.5
POS_15760	[M+H]+	4-Hydroxy-6-methyl-3-methylidene-5-[5-[(2R,3R,4S,5S,6R)-3,4,5-trihydroxy-6-(hydroxymethyl)oxan-2-yl]oxypentan-2-yl]-3a,4,7,7a-tetrahydro-1-benzofuran-2-one	0.332047	1.20347	0.471829	429.201	6.288		Lipids and lipid-like molecules	Prenol lipids	Terpene lactones	C21H32O9	HYMAKZYMIDUXML-BTUKQMCYSA-N	CC(CCCO[C@H]1[C@@H]([C@H]([C@@H]([C@@H](CO)O1)O)O)O)C2=C(C)CC3C(C(=C)C(=O)O3)C2O	81575.3	9629.47	13283.7	16189.3	26864.3	57421.7	72440.8	33044.8	101203	76603.6	59452.3	55398.1	7769.13	25806.8	12109.8	10947.5	8464.63	9601.01	45042.4	54540.4	71012.4	49279	65414.7	78089	63621.7	51783	90532.1	51743.5	155876	83880.3	83300.4	39397.4	52774.6	105897	73806.6
POS_4826	[M+H]+	4-Methylbenzylidenecamphor	0.600893	1.9752	0.108306	255.173	7.133		Lipids and lipid-like molecules	Prenol lipids	Monoterpenoids	C18H22O	HEOCBCNFKCOKBX-UHFFFAOYSA-N	CC1=CC=C(C=C1)C=C2C3CCC(C)(C2=O)C3(C)C	316761	12920.9	8671.67	8009.57	31024.7	201068	180075	68985.7	228139	182626	124814	223414	2625.18	4597.59	4063.31	5142.74	1810.93	4172.74	135379	107012	139372	143989	138565	257772	142907	58680.3	48871	81343	230152	111514	58563.2	28786.9	46170.2	130096	35903.6
POS_550	[M+H]+	4-Methylcatechol	0.153747	1.19046	0.126441	125.059	4.443	C06730	Benzenoids	Phenols	Benzenediols	C7H8O2	ZBCATMYQYDCTIZ-UHFFFAOYSA-N	CC1=CC=C(C(=C1)O)O	35661.1	92636.7	98960.1	59299	59962.6	49969.5	28482.1	26529.8	30254.6	30657.8	23873.4	27913.2	146917	86940.6	115502	101881	122115	96565.6	32480.9	36651.1	25775.8	30475.5	37014.9	32130.5	38142.1	37117.5	35575.3	24097.1	22835.7	27748.8	24953.1	22050.3	27169.5	26072.1	29437.7
POS_1410	[M+H]+	4-Methylcoumarin	0.683022	1.51675	0.111513	161.059	10.688		Phenylpropanoids and polyketides	Coumarins and derivatives		C10H8O2	PSGQCCSGKGJLRL-UHFFFAOYSA-N	CC1=CC(=O)OC2=C1C=CC=C2	109790	104418	47014.2	114318	45495	33969.9	38574.6	21131.8	54950.4	25645.6	22195.9	70528.4	47114.2	106514	33438.8	26255.3	53965	24483.9	33517.5	51054.3	51191.6	33072.8	28378.7	31753.5	129785	580127	323305	364846	351127	486540	414082	186250	284792	198929	192901
POS_11573	[M+H]+	4-O-Feruloyl-D-quinic acid	0.231678	1.45965	0.231512	369.116	3.363		Organic oxygen compounds	Organooxygen compounds	Alcohols and polyols	C17H20O9	VTMFDSJJVNQXLT-KSQYBWRXSA-N	COC1=CC(=CC=C1O)/C=C/C(=O)O[C@@H]2[C@@H](C[C@](C[C@H]2O)(C(=O)O)O)O	159487	43932.3	36272.9	79192.2	124025	134338	186512	145181	219883	231426	141425	149103	28177.2	27512.4	35084.5	25488	26295.4	8654.48	187318	189866	186279	131420	159167	294564	18815.4	23104.5	23916.9	15965.7	55305.5	22555.1	16887	12608.9	16117.8	31432.1	20859.7
POS_4424	[M+H]+	4-Oxododecanedioic acid	0.241873	1.07155	0.656742	245.139	5.156		Organic acids and derivatives	Keto acids and derivatives	Medium-chain keto acids and derivatives	C12H20O5	HHXMOTDTSDYYEI-UHFFFAOYSA-N	C(CCCC(=O)CCC(=O)O)CCCC(=O)O	595868	30902.1	75379.4	79529.6	230288	479673	319082	198676	281268	354000	242406	327850	4449.38	40375.9	9539.87	17453.4	16025.5	8425.26	130301	129043	128935	142829	140775	197917	89764.9	104200	117165	69665.5	169613	106031	100288	74213.6	100768	134737	94399.6
POS_24437	[M+H]+	4-Oxogazaniaxanthin	0.465323	1.08143	0.548529	567.416	12.867		Lipids and lipid-like molecules	Prenol lipids	Tetraterpenoids	C40H54O2	BHDQEDUHXBQKIH-APUCIYKZSA-N	CC(C)=CCCC(/C)=C/C=C/C(C)=C/C=C/C(C)=C/C=C/C=C(C)/C=C/C=C(C)/C=C/C1=C(C)C(=O)C(O)CC1(C)C	1.26041e+06	57062	176683	193997	449230	759663	730877	332925	822175	620655	465722	754237	80377.5	223979	87223.1	176429	179584	181105	659504	760054	696194	751906	948167	1.12607e+06	741201	579199	639327	494472	841655	859891	569590	470921	722057	883291	622843
POS_21714	[M+K]+	4,4,8,10,14-Pentamethyl-17-(4,5,6-trihydroxy-6-methylheptan-2-yl)-2,5,6,7,9,15-hexahydro-1H-cyclopenta[a]phenanthrene-3,16-dione	0.125864	0.883579	0.555871	525.299	7.443		Lipids and lipid-like molecules	Prenol lipids	Triterpenoids	C30H46O5	PGQUPZCFLHXEHV-UHFFFAOYSA-N	CC(CC(C(C(C)(C)O)O)O)C1=C2C=CC3C4(C)CCC(=O)C(C)(C)C4CCC3(C)C2(C)CC1=O	39528.3	14422.3	26779.4	17640.7	27948.1	28655.2	37850.8	22741.5	28566	43202.1	28826	27643.5	8098.27	12351.3	9080.67	8558.08	7090	5529.41	21709	23331.9	17904.1	27387.5	12587.5	19783.2	8844.95	9083.51	15155.1	7623.32	5167.43	14900.3	10892.4	12770.6	14782.8	5132.07	10798.3
POS_32354	[M+H]+	4,5-dihydroxy-6-(hydroxymethyl)-2-[2-(4-methoxy-6-oxopyran-2-yl)-3-methyl-5-{[3,4,5-trihydroxy-6-(hydroxymethyl)oxan-2-yl]oxy}phenoxy]oxan-3-yl 3-(4鈥恏ydroxyphenyl)prop-2-enoate	0.0859847	0.874125	0.502036	719.216	5.253					C34H38O17	IZBGWXJOIXZDBF-HIJWQKFONA-N	O=C(OC1C(O)C(O)C(OC1OC2=CC(OC3OC(CO)C(O)C(O)C3O)=CC(=C2C=4OC(=O)C=C(OC)C4)C)CO)C=CC5=CC=C(O)C=C5	120436	158517	153480	138397	104376	86061.2	38781.2	36222.4	43450.5	46825.3	40655.5	40811.2	129143	86281.8	108252	57990.9	113428	64482.9	32357.2	29329	39175.4	28707.9	34650.6	31537.7	3908.59	6035.65	4600.4	3358.72	687.863	4120.18	3995.15	5056.62	4529.6	3010.19	4865.27
POS_17265	[2M-3H2O+H]+	4'-Methoxyflavone	0.320165	1.31416	0.0181126	451.135	9.38		Phenylpropanoids and polyketides	Flavonoids	O-methylated flavonoids	C16H12O3	OMICQBVLCVRFGN-UHFFFAOYSA-N	COC1=CC=C(C=C1)C2=CC(=O)C3=C(C=CC=C3)O2	25605.5	95068.1	91288.5	88668.6	75051.5	38827.3	44240.2	77095.9	38845.6	42744.7	58875.3	34577.7	110465	97833.3	118657	106625	108722	95796.2	43281.4	54377.9	39982.7	45643.4	42816.8	32359.2	76491.8	76370.4	73676.9	75087.8	56838.8	62528.6	44760.2	66777.5	59125.4	34117.1	60289.1
POS_17405	[M+H]+	4'-O-b-D-Glucosyl-5-O-methylvisamminol	0.339654	1.0917	0.379262	453.166	7.994		Organoheterocyclic compounds	Benzopyrans	1-benzopyrans	C22H28O10	QVGFPTYGKPLXPK-OOBAEQHESA-N	CC1=CC(=O)C2=C(C3=C(C=C2O1)O[C@@H](C3)C(C)(C)O[C@H]4[C@@H]([C@H]([C@@H]([C@H](O4)CO)O)O)O)OC	239925	210250	193234	206201	200284	215709	182460	145244	209719	245227	227154	264249	180122	186657	201208	220849	68755	205451	201949	161770	178067	184670	236027	179331	204971	202615	230603	195073	161161	200322	174310	139428	159399	161727	224040
POS_8358	[M+H]+	5-(1,2,4a,5-Tetramethyl-7-oxo-3,4,8,8a-tetrahydro-2H-naphthalen-1-yl)-3-methylpentanoic acid	0.282432	0.811508	0.0375743	321.243	9.149		Lipids and lipid-like molecules	Prenol lipids	Diterpenoids	C20H32O3	RNWHJFUXZQBBLK-UHFFFAOYSA-N	CC(CCC1(C)C(C)CCC2(C)C(=CC(=O)CC12)C)CC(=O)O	66268.9	4489.92	3771.11	21599.4	16243.9	42596.6	39569.2	14429.1	46180	31812.6	20622.4	59075.4	10339.5	24116.8	7059.72	18221.2	7329.13	3460.65	37488.3	37950.9	41256.7	35275.5	55320.7	50941.6	49070.5	37130.8	35632.5	34643.1	55186.7	52099.1	54082	45041.6	59618.8	54381.6	54494.1
POS_8485	[M+H]+	5-(4-Chlorophenyl)-2,2-dimethyl-3-[(1H-1,2,4-triazol-1-yl)methyl]pentane-1,3-diol	0.394105	4.87561	0.200264	324.147	7.295		Benzenoids	Benzene and substituted derivatives	Phenylbutylamines	C16H22ClN3O2	OIKHXEKXIIAQKY-UHFFFAOYSA-N	CC(C)(CO)C(CCC1=CC=C(C=C1)Cl)(CN2C=NC=N2)O	906.952	760.451	614.502	1470.09	417.392	558.946	1082.97	517.22	333.128	606.664	903.32	321.535	412.242	410.303	910.448	979.499	2236.01	1583.95	605.51	420.268	899.338	889.558	1603.03	1687.73	18677	4783.62	10849.2	6982.25	120303	26197.4	3969.53	3528.1	4017.45	10998.6	10127.9
POS_2572	[M-H2O+H]+	5-(6-Methyl-6-hydroxyheptyl)furan-2(5H)-one	3.30074	0.746028	0.205353	195.137	6.782		Organoheterocyclic compounds	Dihydrofurans	Furanones	C12H20O3	RFEPDQFPTNCOBK-UHFFFAOYSA-N	CC(C)(CCCCCC1C=CC(=O)O1)O	7.2606e+06	494840	528183	1.41024e+06	1.96285e+06	4.12327e+06	2.56668e+06	1.10972e+06	3.74198e+06	3.03872e+06	2.44974e+06	4.4131e+06	230009	532705	274576	373235	383122	278090	4.46915e+06	3.19081e+06	3.84081e+06	2.96134e+06	3.71751e+06	6.09998e+06	5.02937e+06	3.27823e+06	2.9212e+06	4.02254e+06	6.90924e+06	3.45724e+06	5.14388e+06	4.13912e+06	5.20382e+06	1.00521e+07	5.26399e+06
POS_3002	[M-H2O+H]+	5-(6-Methyl-6-hydroxyoctyl)furan-2(5H)-one	0.400886	0.872224	0.343397	209.152	6.779		Organoheterocyclic compounds	Dihydrofurans	Furanones	C13H22O3	SYVFGLXUEAXFAP-UHFFFAOYSA-N	CCC(C)(O)CCCCCC1OC(=O)C=C1	183865	68449.1	61066	73241.6	104594	148032	114728	78468.4	137570	124660	111327	151503	63336.7	47420.4	56440.7	39499.5	58154.7	44599.2	143854	136479	126011	114346	118295	183060	132900	103363	97646.4	123266	186083	125304	153416	115010	136904	211025	128415
POS_3593	[M+H]+	5-(6-Methyl-7-oxooctyl)furan-2(5H)-one	0.64873	1.70591	0.0351314	225.147	3.891		Organoheterocyclic compounds	Dihydrofurans	Furanones	C13H20O3	MSOHKYKACHEERC-UHFFFAOYSA-N	CC(CCCCCC1OC(=O)C=C1)C(C)=O	130583	130099	146008	267484	126833	120459	132228	87878	114754	143663	115096	98287.2	77385	86861.5	91002.5	108003	95296.3	36937.5	59486.1	74301.8	100657	71045.9	63470.4	73684.7	164448	114534	190954	111663	284334	139269	103045	71165.6	78859.8	134981	121683
POS_4549	[M+NH4]+	5-(Hydroxymethyl)-3-(1-hydroxy-4-methylhexyl)oxolan-2-one	0.147308	0.615614	0.23704	248.183	5.296		Lipids and lipid-like molecules	Fatty Acyls	Fatty alcohols	C12H22O4	KWEIJKWXQKCOKC-UHFFFAOYSA-N	CCC(C)CCC(C1CC(CO)OC1=O)O	40653.7	5275.77	13447.7	23244.9	24678.5	41292.8	13021.8	13090.8	14037.9	15097.5	8688.12	17188.5	653.326	18829.3	1288.66	6473.4	6203.94	1508.72	10133.3	8374.11	9666.71	11360.3	9071	12252.3	5950.12	4752.58	4356.75	3986.26	8399.96	6491.51	8757.75	5377.57	5452.96	22536.8	5599.43
POS_18259	[M+Na]+	5-[(1R,3S,5R,8S)-3-(beta-D-glucopyranosyloxy)-8-hydroxy-1,5-dimethyl-6-oxabicyclo[3.2.1]oct-8-yl]-3-methyl-, (2Z,4E)-2,4-pentadienoic acid	0.172161	1.45856	0.0039743	467.188	5.251		Lipids and lipid-like molecules	Prenol lipids	Sesquiterpenoids	C21H32O10	UHHVHDDICOEBTQ-QCJIOVKVSA-N	C/C(=C/C(=O)O)/C=C/[C@@]1([C@]2(C)C[C@H](C[C@@]1(C)OC2)O[C@H]3[C@@H]([C@H]([C@@H]([C@@H](CO)O3)O)O)O)O	34459.7	52948.9	118412	52385.7	35867.7	35440.5	41885.3	36626.4	41759.4	90336.9	59832.1	69825.1	57429.5	21018.9	56897.7	33882.6	41229.8	39809.9	7079.46	13927.3	10239.8	6355.31	6000.24	10847.3	13955.3	17593.4	23438.3	14104.8	19985.9	18601.9	12011.8	11574.4	12409.4	13637.1	12787.9
POS_5715	[M-H2O+H]+	5-[(1S,4aS,8aS)-Decahydro-5,5,8a-trimethyl-2-methylene-1-naphthalenyl]-3-methyl-, (2E)-2-penten-1-ol	0.217476	0.753719	0.262457	273.257	11.315		Lipids and lipid-like molecules	Prenol lipids	Diterpenoids	C20H34O	NERNKRPBSOBEHC-PTNGSMBKSA-N	C\\C(CCC1C(=C)CCC2C(C)(C)CCCC12C)=C\\CO	13669.6	38691	29559.9	13480.9	14050.9	39135.7	28896.4	25273.1	44255.8	21744.1	50836.6	15122.8	8781.31	60318.9	59557.8	25260	37666.6	54731.4	51934.1	51783.7	35686.7	44945	19414.3	47074.6	42198.7	44133.4	42870.7	55351.4	41149.6	40947.6	52099.9	29169.8	26195.1	60790.3	88312.7
POS_29019	[M+Na]+	5-[[4,5-Dihydroxy-6-(hydroxymethyl)-3-[(3,4,5-trihydroxy-2-oxanyl)oxy]-2-oxanyl]oxy]-7,8-dimethoxy-3-(4-methoxyphenyl)-1-benzopyran-4-one	0.520112	0.66652	0.224093	645.176	5.841		Phenylpropanoids and polyketides	Isoflavonoids	Isoflavonoid O-glycosides	C29H34O15	NGUSMSQYMDPBGF-UHFFFAOYSA-N	O=C1C(=COC=2C(OC)=C(OC)C=C(OC3OC(CO)C(O)C(O)C3OC4OCC(O)C(O)C4O)C12)C=5C=CC(OC)=CC5	135820	324989	336632	39984.5	154378	112768	9456.83	11733.2	17585.4	17747.1	24579.7	11865.9	481179	240793	395128	126464	469936	348274	6357.92	5319.31	9558.33	8233.52	7616.09	13694.5	115682	122207	105186	79770.8	115118	108095	101398	98864.9	95774.6	344870	215339
POS_13788	[M+Na]+	5-[5-(Acetyloxymethyl)-1,2,4a-trimethyl-7-oxo-3,4,8,8a-tetrahydro-2H-naphthalen-1-yl]-3-methylpentanoic acid	0.37248	1.51935	0.390859	401.234	7.082		Lipids and lipid-like molecules	Prenol lipids	Diterpenoids	C22H34O5	OLDFOHABNQZMKB-UHFFFAOYSA-N	CC(CCC1(C)C(C)CCC2(C)C(=CC(=O)CC12)COC(=O)C)CC(=O)O	154844	12241.1	16580.1	7084.12	9643.3	69633.2	69331.3	40845.8	94068.4	86446.8	40678.6	72155.7	21284.1	4825.07	7104.8	2532.65	2644.15	3075.39	66045.3	45431.4	73403.7	72196.5	77112.9	147932	30799.8	22944	30583.9	28781	144542	55073.2	40244.6	24642.1	27916.3	58682.1	19847.7
POS_6259	[M-4H2O+H]+	5-[5-Hydroxy-3-(hydroxymethyl)pentyl]-8a-(hydroxymethyl)-5,6-dimethyl-3,4,4a,6,7,8-hexahydronaphthalene-1-carboxylic acid	0.334633	0.982823	0.747073	283.203	11.776		Lipids and lipid-like molecules	Prenol lipids	Diterpenoids	C20H34O5	VOCJFEUCJDTXSA-UHFFFAOYSA-N	CC1CCC2(CO)C(=CCCC2C1(C)CCC(CCO)CO)C(=O)O	420811	306661	246212	375484	338634	457087	495542	353899	456282	480736	406921	419183	315795	346248	312156	395886	345740	318592	396366	393251	436127	429495	449910	434793	389272	354543	364945	337996	368768	396749	365405	310006	353728	419446	421801
POS_11913	[M+Na]+	5-Chloro-3-[(1E,3E)-3,5-dimethylhepta-1,3-dienyl]-7,8-dihydroxy-7-methyl-8H-isochromen-6-one	0.0862037	0.968403	0.788668	373.113	3.051		Organoheterocyclic compounds	Azaphilones		C19H23ClO4	ZFOBGKZKFOAYTR-ZYUHXDNHSA-N	CCC(C)/C=C(\C)/C=C/C1=CC2=C(C(=O)C(C)(C(C2=CO1)O)O)Cl	36053.1	46783.3	64020.2	26759.8	30544.3	36264.4	48369.4	47235.4	65535.4	55365.9	48067.8	34003.4	57338.9	39985.1	50650	33271.6	41797.2	31171.6	30532.1	30851.5	32076.4	35194	31671.3	32315.1	17021.1	13953.7	25239.8	18660.7	22791.4	21969.2	18867.9	22827.6	23391.3	14969.2	25685.5
POS_14304	[M+Na]+	5-Chloro-3-[(E)-3,4-dihydroxy-3,5-dimethylhept-1-enyl]-7,8-dihydroxy-7-methyl-8,8a-dihydro-1H-isochromen-6-one	0.626102	0.468708	0.0272377	409.146	5.613		Organoheterocyclic compounds	Azaphilones		C19H27ClO6	CPMFRQHRPWPNMP-VOTSOKGWSA-N	CCC(C)C(C(C)(/C=C/C1=CC2=C(C(=O)C(C)(C(C2CO1)O)O)Cl)O)O	149607	7162.72	9862.68	15476	28881.2	69134	29180.9	19558.4	41652.1	32953.4	29301.8	52032.4	2156.5	6363.58	1456.78	3765.08	4360.6	1329.43	50947	33731	35375.6	33877.2	33191.3	60873.5	75246.5	43457.6	41902.6	42454.2	67688.6	50021.3	113615	91078.9	91255.7	224593	73974.5
POS_15279	[M+K]+	5-Chloro-3-[(E)-3,4-dihydroxy-3,5-dimethylhept-1-enyl]-7,8-dihydroxy-7-methyl-8H-isochromen-6-one	0.979018	0.223827	0.0148202	423.09	3.923		Organoheterocyclic compounds	Azaphilones		C19H25ClO6	BRELKNNWUMEGDN-VOTSOKGWSA-N	CCC(C)C(C(C)(/C=C/C1=CC2=C(C(=O)C(C)(C(C2=CO1)O)O)Cl)O)O	37735.9	120760	41935.7	67106.5	89897.8	50484.7	263078	180056	290182	372696	457604	261068	307933	137286	320503	96712.1	679902	129262	984511	1.26542e+06	1.11745e+06	964575	780449	731378	31659.8	69009.1	49882.3	54322.2	42680.2	23812.4	201085	123447	447464	100743	221728
POS_4122	[M+H]+	5-Cyclohexadecen-1-one	0.216504	0.967488	0.70525	237.232	7.586		Organic oxygen compounds	Organooxygen compounds	Carbonyl compounds	C16H28O	ABRIMXGLNHCLIP-UHFFFAOYSA-N	C1CC/C=C\CCCC(=O)CCCCCCC1	122018	138400	136853	133939	126603	135230	127077	182737	131250	131628	129441	130569	137143	130358	133780	132897	142148	130973	133336	185129	132218	131819	131698	134615	181374	126491	130854	130819	131835	131046	137700	133431	133655	132494	184998
POS_5211	[M+H-H2O]+	5-dodecyl-4-hydroxy-4-methylcyclopent-2-en-1-one	0.683399	0.664277	0.0397012	263.234	13.818					C18H32O2	HWMQXCKSSOGAEL-PWQNQZOANA-N	O=C1C=CC(O)(C)C1CCCCCCCCCCCC	104729	117804	106977	52622.6	119650	96041.7	87035	77920.8	86663.8	90010.2	89381.4	111799	121830	92514.6	90983	67587.2	86069.4	82334.6	126667	137851	140098	144124	142892	180940	209699	147277	113242	116144	120348	133709	168697	194000	206806	125801	285312
POS_1491	[M+H]+	5-Hydroxy-1-tetralone	0.547868	0.304437	0.0413922	163.074	4.318					C10H10O2	YPPZCRZRQHFRBH-UHFFFAOYSA-N	C1CC2=C(C=CC=C2O)C(=O)C1	36802.4	40008.2	34290.7	48072.9	54072.4	38389.9	56192.3	43294.7	65282.8	50218.7	64738.2	42917.4	39565.8	30198.9	43888.1	27738	36929.2	28424.9	70285.3	58681.2	46956.6	68633.5	71729.1	48757.5	19638.8	24696	22673.8	9658.21	26196.1	27059.7	28043.8	58001	64940	36837.7	170920
POS_26010	[M+H]+	5-Hydroxy-3-(4-methoxyphenyl)-7-[3,4,5-trihydroxy-6-[(3,4,5-trihydroxy-6-methyloxan-2-yl)oxymethyl]oxan-2-yl]oxychromen-4-one	0.557129	0.842224	0.300302	593.185	5.531		Phenylpropanoids and polyketides	Isoflavonoids	Isoflavonoid O-glycosides	C28H32O14	WWSNSDWQADMAJB-UHFFFAOYSA-N	O=C1C(=COC2=CC(OC3OC(COC4OC(C)C(O)C(O)C4O)C(O)C(O)C3O)=CC(O)=C12)C=5C=CC(OC)=CC5	820489	971864	1.13805e+06	442732	1.13102e+06	944970	116765	94383.9	203580	252744	232849	122591	1.27768e+06	746587	810657	743914	1.15366e+06	755004	132596	202821	150924	79199.9	98212.8	147424	206463	326399	248779	165750	309335	269767	229231	234667	281911	415572	409937
POS_21573	[M+H]+	5-Hydroxy-3-(5-hydroxy-2,4-dimethoxyphenyl)-6-methoxy-7-[3,4,5-trihydroxy-6-(hydroxymethyl)oxan-2-yl]oxychromen-4-one	0.0798271	0.683083	0.214212	523.146	4.489		Phenylpropanoids and polyketides	Isoflavonoids	Isoflavonoid O-glycosides	C24H26O13	CVEQISBYHSILGF-UHFFFAOYSA-N	O=C1C(=COC=2C=C(OC3OC(CO)C(O)C(O)C3O)C(OC)=C(O)C12)C=4C=C(O)C(OC)=CC4OC	115005	112209	56390.7	72461.2	63980.1	51879	8413.27	6133.68	18202.2	19860.8	12887.1	16532.5	28796.8	39723.2	39012.1	13966.4	12283.7	6589.16	8924.71	8163.78	7063.35	4911.6	7139.28	11317.3	1244.85	5002.87	3268.52	2447.01	2993.67	3693.67	3526.53	8884.78	5400.63	3774.75	3450.31
POS_17748	[M+Na]+	5-Hydroxy-7-[4-hydroxy-2-methoxy-3-(3-methylbut-2-enyl)phenyl]-2,2-dimethyl-7,8-dihydropyrano[3,2-g]chromen-6-one	0.219402	1.95791	0.000154103	459.179	9.835		Phenylpropanoids and polyketides	Isoflavonoids	Isoflavans	C26H28O6	QJFJALJGKXGWFO-UHFFFAOYSA-N	CC(=CCC1=C(C(=CC=C1O)C2COC3=C(C(=C4C=CC(C)(C)OC4=C3)O)C2=O)OC)C	9854.79	20632.6	19493.9	20796.4	12006.9	8511.16	11837.7	11201.3	10023.2	10992	13939.9	9293.01	10790.8	17999.7	18645.2	15338.8	16348.7	18043.4	7953.45	5979.41	4506.31	7792.48	7516.87	6473.21	16212.5	14060.1	13538.5	18199.1	10686.5	13814.8	9156.84	9096.78	6378.17	5907.99	6321.5
POS_3400	[M-2H2O+H]+	5-hydroxyculmorin	0.329744	0.947421	0.573162	219.175	12.547		Lipids and lipid-like molecules	Prenol lipids	Monoterpenoids	C15H26O3	XFKGEQRMYJCXFK-YTAGIEBCSA-N	C[C@]1(C)[C@@H](CC[C@]2(C)[C@H]3[C@@H](C[C@]2(C)C([C@H]31)O)O)O	157247	71340.5	90107.8	127470	83477.2	96022.7	174169	99308.5	155929	138045	83102.5	138064	81525.9	152195	64043.3	92677	99691.4	78860.1	120062	91374.1	111154	137381	131340	168675	98407.7	146632	121103	119671	126212	159985	117212	108830	165614	133564	141952
POS_25873	[M+Na]+	5-Methoxy-3-methyl-4-[(2S,3R,4S,5S,6R)-3,4,5-trihydroxy-6-[[(2R,3R,4S,5S,6R)-3,4,5-trihydroxy-6-(hydroxymethyl)oxan-2-yl]oxymethyl]oxan-2-yl]oxy-3H-benzo[f][2]benzofuran-1-one	0.114569	0.878398	0.482416	591.167	2.693		Organic oxygen compounds	Organooxygen compounds	Carbohydrates and carbohydrate conjugates	C26H32O14	PAEOIXITAYMQRF-BYSCJPLWSA-N	O=C1OC(C2=C(OC3OC(COC4OC(CO)C(O)C(O)C4O)C(O)C(O)C3O)C=5C(OC)=CC=CC5C=C12)C	52534.6	61179.4	34992.7	80945.5	59526.5	51725.9	27109	19462.5	26864.3	20951.7	17658.6	25385.7	47630.6	46811.4	38348.6	48609.3	110804	34255.8	33338.1	37064.3	43718.6	36146.9	40726.8	38266.5	33274.2	29569.1	20136.7	17517.8	23144.5	40240.5	30274.7	21941.4	26711.4	43086.5	41845.9
POS_568	[M+H]+	5-Methylcytosine	0.121488	0.85969	0.763864	126.064	0.779	C02376	Organoheterocyclic compounds	Diazines	Pyrimidines and pyrimidine derivatives	C5H7N3O	LRSASMSXMSNRBT-UHFFFAOYSA-N	CC1=CN=C(NC1=N)O	30381.4	31539.5	26470.3	39747.3	40073.5	39577.2	57989.3	49433	49500.7	61178.2	48463.9	55396	26022	24792.1	31370.8	27363.3	29506.2	22865.9	33328	157451	43435.1	38888.3	44289.7	31736.3	30632.6	27407.7	31213	28045.4	33304.9	28537.6	19761.4	16720.1	18591.5	21936.1	113433
POS_17519	[M+Na]+	5‐(1‐benzofuran‐2‐yl)‐N,N‐dimethyl‐2‐[4‐(piperazin‐1‐yl)phenyl]‐1,3‐thiazole‐4‐carboxamide	0.133712	1.33974	0.26828	455.151	3.548		Organoheterocyclic compounds	Diazinanes	Piperazines	C24H24N4O2S	UMTLULRIWDACNW-UHFFFAOYSA-N	CN(C)C(c1c(c2cc3ccccc3o2)sc(c2ccc(cc2)N2CCNCC2)n1)=O	60096.5	89588.9	91191	26059.4	85656.3	69154.9	292620	270257	301413	364877	335997	205651	29312.1	14530	24353.9	17896.5	16562.5	17686.2	28396	16962.5	29615.9	31958	41900	25101.1	18529.8	10907.2	12251.4	8294.57	29014.7	10986.8	11516.5	13015.8	9460.6	13253.2	11937.6
POS_12093	[M+H]+	5,5,9,13-tetramethyl-7-(phenylmethylidene)tetracyclo[11.2.1.01,10.04,9]hexadec-14-en-6-one	0.998227	1.01323	0.888864	375.261	10.457					C27H34O	GTBFQOGSRWBGDY-OLVXXURPNA-N	O=C1C(=CC=2C=CC=CC2)CC3(C)C4CCC5(C=CC4(CCC3C1(C)C)C5)C	3.7633e+06	3.00238e+06	2.84513e+06	2.86576e+06	2.99124e+06	3.29001e+06	3.95853e+06	2.9038e+06	3.62508e+06	4.82386e+06	3.81072e+06	4.05152e+06	1.8686e+06	2.10687e+06	1.72307e+06	1.72461e+06	2.36695e+06	1.46412e+06	3.1516e+06	3.18694e+06	2.94571e+06	2.85616e+06	3.60308e+06	3.95471e+06	3.04173e+06	3.20547e+06	3.35467e+06	3.2559e+06	4.90574e+06	3.25912e+06	3.37999e+06	2.8583e+06	3.60928e+06	3.72234e+06	3.31318e+06
POS_4084	[M+H]+	5,6,7-Trimethoxycoumarin	0.167371	1.0637	0.443195	237.079	7.177		Phenylpropanoids and polyketides	Coumarins and derivatives		C12H12O5	FOBNRKTURPWTQX-UHFFFAOYSA-N	O=C1OC2=CC(OC)=C(OC)C(OC)=C2C=C1	60236.9	53858.3	58231.5	58944.6	44876.3	42841.7	50501.4	53561.1	50835.3	49303.9	46921.4	53237.9	54034.4	51336.4	52226.6	54344.8	41086.6	46650.8	38675.4	41406.9	41651.3	50417.9	50372.3	44924.7	54538.4	50959.7	54785.6	43132.3	40919.1	49087.5	40935.8	53167.1	55648.7	39209.1	45273.9
POS_7337	[M+H]+	5,7-Dihydroxy-2-(3-hydroxy-4-methoxyphenyl)-3,4-dihydro-2H-1-benzopyran-4-one	0.360304	0.662198	0.0214208	303.086	5.815		Phenylpropanoids and polyketides	Flavonoids	O-methylated flavonoids	C16H14O6	AIONOLUJZLIMTK-UHFFFAOYSA-N	COC1=CC=C(C=C1O)C2CC(=O)C3=C(C=C(C=C3O)O)O2	24653.2	61521.5	55227.7	22696.3	44491.4	39247.1	10889.2	10484	15526.5	17936.8	12863.8	11801.6	59577.6	52635.8	70805.7	38215.3	56063.7	49068	17394.1	17720.9	21953.4	13886.6	14650.8	15510.4	31480.1	38614.3	38059.1	36150.3	46886.6	36154.3	64175.3	49404.4	60284.5	28958.1	78156.4
POS_7553	[M+Na]+	5,7-Dimethoxyflavanone	0.304678	0.480298	0.00139511	307.1	2.525		Phenylpropanoids and polyketides	Flavonoids	O-methylated flavonoids	C17H16O4	IAFBOKYTDSDNHV-UHFFFAOYSA-N	COC1=CC2=C(C(=O)CC(C3=CC=CC=C3)O2)C(=C1)OC	10661.7	13596.8	13039	15070.5	12169.8	11420.1	6092.51	2141.38	6917.19	4970.02	5133.21	8609.84	11716.7	11779.7	12324.8	11610.9	14326.6	9236.27	6524.97	7134.98	5941.36	5512.3	4364.95	8017.1	9092.07	12306.4	17016.5	7188.6	11552.3	13344.1	24366.6	20511.1	23046	22278.9	36761.8
POS_11016	[M+H]+	5,7,3'-Trihydroxy-6,4',5'-trimethoxyflavone	0.0288745	1.0157	0.941922	361.089	3.378					C18H16O8	PMBOOVZSTMWOFS-UHFFFAOYSA-N	COC1=CC(=CC(=C1OC)O)C2=CC(=O)C3=C(O2)C=C(C(=C3O)OC)O	8438.9	12639.2	29292.8	10235.8	12673.8	8019.68	8669.51	8696.29	7801.22	12724.3	7876.01	15394	10360.7	4012.01	7151.23	5410.19	17917.3	7524.61	8108.82	5068.17	6280.91	3172.61	5353.45	5282.04	23314.2	23956.4	14119	22867.4	13147.8	19950.8	15526.8	12931	14168.9	32435.6	28006.5
POS_7105	[M+H]+	5'-Deoxy-5'-methylthioadenosine	0.184092	0.886957	0.321648	298.096	3.56	C00170	Nucleosides, nucleotides, and analogues	5'-deoxyribonucleosides	5'-deoxy-5'-thionucleosides	C11H15N5O3S	WUUGFSXJNOTRMR-IOSLPCCCSA-N	CSC[C@@H]1[C@H]([C@H]([C@H](N2C=NC3=C2N=CN=C3N)O1)O)O	27216.4	54233.3	51681.7	19832	30160.5	23487.5	29541.8	22181.3	29269.8	33320.5	32389.2	30345.5	48190.1	27549	35988.2	24496.6	24291.6	24175.9	28850	30011.3	29501.1	26299.6	25060.8	35980.2	53081.3	33778	51866.8	40441.2	48918.5	42026.1	43411.3	40795.1	52907.2	47761.7	71946.9
POS_24921	[M+H]+	5(S)-5-Carboxystrictosidine	0.206662	0.650304	0.0179976	575.23	4.007		Lipids and lipid-like molecules	Prenol lipids	Terpene glycosides	C28H34N2O11	LHKZIVMTXZLOTP-RMKGEEGASA-N	O=C(O)C1NC(C=2NC=3C=CC=CC3C2C1)CC4C(=COC(OC5OC(CO)C(O)C(O)C5O)C4C=C)C(=O)OC	24366.2	22575.1	19564.4	23626.2	22064.3	33456.9	18428.8	13240.1	15632.1	12875.6	14157.9	19530.3	14452	29043.7	17223.4	15631.1	15217.7	8989.21	32605	31094	28210.9	33118	33367.7	25955	7969.23	10935.1	9459.59	9040.09	19840.4	7614.03	16447.3	16599	16577.9	18498.6	12864.9
POS_4832	[M-2H2O+H]+	5|A-Androst-1-ene-3|A,17|A-diol	0.189276	1.08815	0.411111	255.209	12.683		Lipids and lipid-like molecules	Steroids and steroid derivatives	Androstane steroids	C19H30O2	RZFGPAMUAXASRE-KHOSGYARSA-N	C[C@]12CC[C@H]3[C@@H](CC[C@H]4C[C@H](O)C=C[C@]34C)[C@@H]1CC[C@@H]2O	112504	57067.1	95474.4	54885.9	72254.9	95119.6	92149.3	84320.2	87645.1	79501.9	85638.1	105182	53367.7	40924.4	63269.7	56172.8	41942.5	45524.4	44006.2	58045.3	67459.8	71066.5	58621	65082.8	73815.5	58197	61648.8	52258.2	39779.3	63487.5	50627.5	43717.8	55710.2	51420.1	65076.2
POS_19221	[2M+Na]+	6-(1,2-Dihydroxypentyl)-4-methoxy-5,6-dihydropyran-2-one	0.879233	1.10912	0.534971	483.22	5.277		Organoheterocyclic compounds	Pyrans	Pyranones and derivatives	C11H18O5	YLHOHANRUSKHKO-UHFFFAOYSA-N	CCCC(C(C1CC(=CC(=O)O1)OC)O)O	178337	339808	140824	249412	201861	198460	138026	101140	213460	143033	278007	138612	1.17984e+06	1.26333e+06	752198	836350	597354	454689	438663	489268	572062	394161	347405	429517	3.00906e+06	2.36782e+06	3.91327e+06	1.9771e+06	3.71497e+06	3.06994e+06	2.43684e+06	2.18268e+06	2.25118e+06	4.08716e+06	3.40285e+06
POS_28313	[M+Na]+	6-(1H-indol-3-ylmethyl)-9-methyl-3,15-di(propan-2-yl)-1,4,7,10,13,16-hexazabicyclo[16.3.0]henicosane-2,5,8,11,14,17-hexone	0.326801	0.18658	1.85307e-05	632.329	4.294		Organic acids and derivatives	Carboxylic acids and derivatives	Amino acids, peptides, and analogues	C31H43N7O6	RXOMDRQVYULRRU-UHFFFAOYSA-N	O=C1N2CCCC2C(O)=NC(C(O)=NCC(O)=NC(C(O)=NC(C(O)=NC1C(C)C)CC3=CNC=4C=CC=CC43)C)C(C)C	14565.6	1379.41	553.757	617.644	5943	15329	47920.1	21531.7	43791.8	36907.3	14742	25846.4	1169.97	1377.66	316.719	268.613	221.89	307.824	32980.8	62030.1	53033.1	42434.1	36209.4	91546.3	3115.43	1989.61	2527.92	2256.87	4439.37	5204.42	21085.7	11743.3	20969.4	15409.2	13622.9
POS_23978	[M+Na]+	6-(Acetyloxy)-5-(benzoyloxy)-1-(hexopyranosyloxy)-1,4a,5,6,7,7a-hexahydro-7-methyl-cyclopenta[c]pyran-4-carboxylic acid	0.537127	1.50038	0.21317	561.158	4.653		Lipids and lipid-like molecules	Prenol lipids	Terpene glycosides	C25H30O13	IRSUXHBCTWMHAK-UHFFFAOYSA-N	CC1C2C(C(=COC2OC3C(C(C(C(CO)O3)O)O)O)C(=O)O)C(C1OC(=O)C)OC(=O)C4=CC=CC=C4	343470	588379	389836	125341	325850	267846	68368.7	50774.2	78173.2	88222.2	71281.3	70683.5	292090	152634	263910	107285	200889	102752	64809.6	67225	74011	63621.6	66462.2	72202.5	109361	130764	120927	73160.5	279461	102744	72036.3	60922.2	75270.9	168131	103678
POS_17419	[M+Na]+	6-(beta-D-Glucopyranosyloxy)-4,5,6,7,8,8a-hexahydro-5-hydroxy-5-(1-hydroxy-1-methylethyl)-3,8-dimethyl-2(1H)-azulenone	0.285693	1.45102	0.00519937	453.206	4.033		Lipids and lipid-like molecules	Prenol lipids	Terpene glycosides	C21H34O9	HVAVGMDRUJHUOH-UURFWDJCSA-N	CC1CC(C(CC2=C(C)C(=O)CC12)(C(C)(C)O)O)O[C@H]3[C@@H]([C@H]([C@@H]([C@@H](CO)O3)O)O)O	35594.9	33616.5	34278	38783.1	35119.2	29733	35264	32664.5	34992.4	40450	31647.6	39103.1	27997.2	24651.1	23828.7	25714.1	30714.5	21391.9	31330.6	44342.3	29510.5	32443.1	30653.7	32946.2	56080.6	49377	40177	38774.4	54754.1	41783.7	38124.9	28232.2	22889.7	37180.5	38410.2
POS_6963	[M+H]+	6-[(2E,4E)-4,6-Dimethyl-2,4-octadienoyl]-2,3-dihydroxy-2-methylcyclohexanone	0.329429	0.649084	0.00781293	295.189	8.296		Organic oxygen compounds	Organooxygen compounds	Carbonyl compounds	C17H26O4	WENIPMPCVBSESB-VTKKNFPDSA-N	CCC(C)/C=C(\C)/C=C/C(=O)C1CCC(C(C)(C1=O)O)O	73798.2	9397.93	7986.52	21713.7	23249.3	31581.2	68116.8	31823.9	59698	65370.2	44509.2	72159.4	4749.28	10941	7032.41	9790.71	10714	6664.15	33251.9	41991.1	86101.9	50744.3	58885.8	59887.2	22699.2	30669.4	20505.3	44384	44001	23383.6	39189.8	45552.2	47464	51029	45764
POS_18590	[M+K]+	6-[(4E,6E)-2,3-Dihydroxy-4,6-dimethyl-7-(2,4,5-trimethyl-3,6-dioxabicyclo[3.1.0]hexan-2-yl)hepta-4,6-dien-2-yl]-4-methoxy-3,5-dimethylpyran-2-one	0.373425	1.10328	0.702758	473.198	4.628		Lipids and lipid-like molecules	Fatty Acyls	Fatty alcohols	C24H34O7	UXTZIHZDUIRZDY-JASOSIDASA-N	C/C(=C\C1(C)C2C(C)(C(C)O1)O2)/C=C(\C)/C(C(C)(C3=C(C)C(=C(C)C(=O)O3)OC)O)O	176903	246658	152051	140491	220208	219998	219410	167499	264977	285974	181688	153941	145420	106851	176017	97583	134216	53772.8	119675	116488	197127	131294	159508	121103	108089	104520	177144	85700.3	271194	135747	114768	83498.6	103181	202915	194287
POS_19773	[M+Na]+	6-[2-Hydroxy-3-methyl-3-[(2S,3R,4S,5S,6R)-3,4,5-trihydroxy-6-(hydroxymethyl)oxan-2-yl]oxybutyl]-5,7-dimethoxychromen-2-one	0.135385	1.56272	0.147144	493.166	5.609		Lipids and lipid-like molecules	Fatty Acyls	Fatty acyl glycosides	C22H30O11	YVMUBJPWZKUGBC-NUTNSJPXSA-N	O=C1OC2=CC(OC)=C(C(OC)=C2C=C1)CC(O)C(OC3OC(CO)C(O)C(O)C3O)(C)C	125871	20494.5	28706.7	61206.9	77921.8	89003.6	18175.9	5260.58	20767.3	13472.3	14913	23716.4	22412.6	21002.4	15762.7	35791.8	16502.8	17417.2	13003.6	17875.1	21473.7	14082.3	20850.5	21338.9	7021.57	4913.18	7681.35	5770.59	14332	10142.6	5571.21	3861.56	3397.19	11350.2	5007.69
POS_14757	[M-H2O+H]+	6-[3-[(3,4-Dimethoxyphenyl)methyl]-4-methoxy-2-(methoxymethyl)butyl]-4-methoxy-1,3-benzodioxole	2.56542	1.10621	0.435627	415.21	7.992		Lignans, neolignans and related compounds	Dibenzylbutane lignans		C24H32O7	RCFGIEPQSDGMJJ-UHFFFAOYSA-N	COCC(CC1=CC=C(C(=C1)OC)OC)C(CC2=CC3=C(C(=C2)OC)OCO3)COC	8.91396e+06	8.65095e+06	8.06498e+06	9.49459e+06	8.51956e+06	8.57686e+06	7.53887e+06	6.48408e+06	8.50863e+06	1.05022e+07	1.02146e+07	1.10345e+07	6.94327e+06	7.72532e+06	7.43742e+06	9.43101e+06	2.53987e+06	8.25605e+06	9.02129e+06	6.68518e+06	7.3722e+06	7.67096e+06	1.05245e+07	6.68017e+06	8.68728e+06	8.84436e+06	1.00708e+07	8.64603e+06	5.8281e+06	8.20888e+06	6.96747e+06	5.75011e+06	6.46713e+06	6.11674e+06	9.86921e+06
POS_12517	[M+H]+	6-{5a,11-dimethyl-1H,2H,3H,4H,5H,6H,7H,8H,9H,9aH-cyclopenta[a]phenanthren-1-yl}-2,3-dimethylheptane	0.87514	1.63163	0.00814194	381.35	12.265					C28H44	RZLBBMDTYXMEEP-BBCOKDAQNA-N	C=1C(=C2C(=C3C1C4CCCCC4(C)CC3)CCC2C(C)CCC(C)C(C)C)C	244134	240447	238482	129677	185450	274570	262117	198467	230897	238348	244563	243583	167358	186525	260673	212826	148051	117642	97943.3	124690	187252	179604	142541	255615	525276	228741	341541	353312	413804	329693	202075	199715	185322	264353	275201
POS_13576	[M+H]+	6-{9a,11a-dimethyl-1H,2H,3H,3aH,3bH,4H,8H,9H,9bH,10H,11H-cyclopenta[a]phenanthren-1-yl}-3-ethyl-2-methylheptane	1.08594	1.30126	0.687312	397.38	12.306					C29H48	ICCTZARHLGPHMT-AVTHQIONNA-N	C1=CCCC2(C1=CCC3C2CCC4(C)C(CCC34)C(C)CCC(CC)C(C)C)C	419325	330214	5.35693e+06	369865	372004	359335	1.87163e+06	427264	2.90753e+06	312554	128080	548624	124080	2.43798e+06	1.02042e+06	1.39108e+06	72917.3	138102	121845	176365	158739	249430	527901	196796	146564	550506	296019	1.16936e+06	201636	1.69589e+06	84299.5	689134	1.83655e+06	72849.2	172495
POS_22287	[M+H]+	6-C-beta-D-Xylopyranosyl-8-C-alpha-L-arabinopyranosylapigenin	0.575486	0.601368	0.144503	535.145	4.546					C25H26O13	LDVNKZYMYPZDAI-GJMNOMCDNA-N	O=C1C=C(OC2=C1C(O)=C(C(O)=C2C3OCC(O)C(O)C3O)C4OCC(O)C(O)C4O)C=5C=CC(O)=CC5	426689	345272	990018	745232	762552	152934	592053	378740	454004	705862	636932	367868	1.1642e+06	633691	312075	747367	350417	777960	402401	338752	410619	402955	439355	283254	54170.4	131316	98663.3	64866.7	28499.9	56729.3	116264	99485.3	176926	22550.7	205517
POS_30510	[M+Na]+	6-Hydroxy-3-[3-hydroxy-4-[3,4,5-trihydroxy-6-[[3,4,5-trihydroxy-6-(hydroxymethyl)oxan-2-yl]oxymethyl]oxan-2-yl]oxyphenyl]-5,7-dimethoxychromen-4-one	0.067276	0.945314	0.621458	677.159	4.5		Phenylpropanoids and polyketides	Isoflavonoids	Isoflavonoid O-glycosides	C29H34O17	KHCREUNEQGORAM-UHFFFAOYSA-N	O=C1C(=COC2=CC(OC)=C(O)C(OC)=C12)C=3C=CC(OC4OC(COC5OC(CO)C(O)C(O)C5O)C(O)C(O)C4O)=C(O)C3	28386.4	47966.4	44525.2	25799.4	28498.2	33607.4	25715.7	14555.7	23436.6	42218.7	31692.4	19005.7	35282.4	26205.2	39817.8	11035.7	18174	20566.8	11920.1	13671.4	13172.9	8623.08	9638.31	14739.4	8967.18	16015.9	10754.8	12030.1	10965.6	15682.7	12672.4	10771.2	12659.1	16678.3	13371.9
POS_34908	[M+H]+	6-Hydroxyluteoin-7-(6'''-caffeylsophoroside)	0.179901	0.97414	0.892932	789.185	4.61					C36H36O20	QPYDCJVVRNLLMG-AYTHQGHYNA-N	O=C(OCC1OC(OC2C(O)C(O)C(OC2OC=3C=C4OC(=CC(=O)C4=C(O)C3O)C=5C=CC(O)=C(O)C5)CO)C(O)C(O)C1O)C=CC6=CC=C(O)C(O)=C6	135428	132555	194508	155183	154355	118018	226134	167591	186519	216461	176605	201372	186504	146367	142644	144945	298535	160255	168328	165888	219618	151558	202533	168902	20299.8	37583.7	29458.8	25589.4	13241.8	33401.7	28105.8	23499.4	43791.4	17898.5	23451.7
POS_1413	[M+H]+	6-Methylcoumarin	0.213016	0.808355	0.0908062	161.059	6.884		Phenylpropanoids and polyketides	Coumarins and derivatives		C10H8O2	FXFYOPQLGGEACP-UHFFFAOYSA-N	CC1=CC2=C(C=C1)OC(=O)C=C2	42841.7	38682.3	40924.1	37973.4	47536.1	36732.9	45035.8	35287.1	40752.5	40247	35712.6	39454.1	49214.9	34276.6	33332.9	34495.4	33720.1	45209	37671.4	39871.6	36539.2	34822.8	40421.1	38232.7	19842.7	27191.1	16721	24133.9	24727.5	22220.5	19921.4	24448.8	35368.1	24402.9	33054.9
POS_29767	[M+Na]+	6-O-(3''-O-trans-Cinnamoyl-alpha-L-rhamnopyranosyl)catalpol	0.0522066	1.26945	0.481443	661.208	5.365		Phenylpropanoids and polyketides	Cinnamic acids and derivatives	Cinnamic acid esters	C30H38O15	VKPCNUJDGKJSIE-HUSRUCGJSA-N	C[C@H]1[C@@H]([C@H]([C@H]([C@@H](O1)O[C@H]2[C@@H]3C=CO[C@H]([C@@H]3[C@]4(CO)[C@H]2O4)O[C@H]5[C@@H]([C@H]([C@@H]([C@@H](CO)O5)O)O)O)O)OC(=O)/C=C/C6=CC=CC=C6)O	23561.7	8195.97	9312.73	21325.7	22737.5	26841.9	16798.1	19079.7	24174.3	20064.5	15689.8	24842.9	6774.14	10759.7	6113.87	20574.7	4675.13	6315.6	45577.9	42559.3	50301.9	55464.7	52087.2	36768.7	2746.35	1865.28	3408.4	6153.91	3441.21	8237.41	1682.63	3323.4	3249.87	3540.34	6888.04
POS_19194	[M+Na]+	6-O-(Phenylacetyl)-alpha-D-glucopyranosyl alpha-D-glucopyranoside	0.182592	0.472185	0.00172383	483.145	2.541		Organic oxygen compounds	Organooxygen compounds	Carbohydrates and carbohydrate conjugates	C20H28O12	STSLPRRNSYCFTQ-JFRFVCMESA-N	C1=CC=C(C=C1)CC(=O)OC[C@@H]2[C@H]([C@@H]([C@H]([C@H](O2)O[C@@H]3[C@@H]([C@H]([C@@H]([C@@H](CO)O3)O)O)O)O)O)O	2546.28	22470.4	40046.5	10562.8	20880.2	15318	9488.4	3931.22	10189.4	7838.68	7250.97	11273.3	80841.6	28814.3	53019	41567.7	57047.6	52202.1	2829.79	10362.6	15657.3	8535.54	8725.76	13116.3	2071.36	5336.31	4638.32	3550.79	6439.15	2350.01	10882.4	8725.88	8249.66	8568.18	10100.9
POS_16240	[M+Na]+	6-O-Isobutyryl-alpha-D-glucopyranosyl alpha-D-glucopyranoside	0.144786	1.1971	0.67136	435.144	1.494		Organic oxygen compounds	Organooxygen compounds	Carbohydrates and carbohydrate conjugates	C16H28O12	FUUXIPLOLSVADM-MMEOWKKZSA-N	CC(C)C(=O)OC[C@@H]1[C@H]([C@@H]([C@H]([C@H](O1)O[C@@H]2[C@@H]([C@H]([C@@H]([C@@H](CO)O2)O)O)O)O)O)O	14025.5	22706.4	25324.4	21591.8	18590.9	17823.8	13219.9	4951.4	19598.4	17639	11998.1	10731.4	20739.8	14973.6	15633.7	10771.7	8672.38	9036.3	5512.6	8190.62	9303.44	9340.44	6593.7	8030.72	6534.06	6449.08	7085.71	3996.33	25428	6462.37	6254.04	4221.63	9277.38	13062.4	5110.49
POS_8351	[M+H]+	6-Oxocativic acid	0.700109	0.548252	4.5103e-05	321.241	10.382		Lipids and lipid-like molecules	Prenol lipids	Diterpenoids	C20H32O3	JJGYRVZPUJUFTR-DRWSLCSESA-N	O=C(O)CC(C)CCC1C(=CC(=O)C2C(C)(C)CCCC12C)C	162887	63915.9	90860.6	75685.7	120299	126553	125430	71578.2	133060	134050	123590	102093	40285.4	59557.4	24695.8	45180.6	42615.2	44717.1	84907.6	78983	75587.7	62650.3	83195.2	87194.7	63823.5	75102	78383.8	67533.9	84379.4	77024.3	170002	115910	129215	140057	114945
POS_14066	[M+H]+	6,7-Diketolithocholic acid	0.480551	1.50929	0.292878	405.262	8.398		Lipids and lipid-like molecules	Steroids and steroid derivatives	Bile acids, alcohols and derivatives	C24H36O5	FRIRHJVKXFYECW-ZTERCDMUSA-N	C[C@H](CCC(=O)O)[C@H]1CC[C@H]2[C@H]3[C@H](CC[C@]12C)[C@@]4(C)CC[C@H](C[C@H]4C(=O)C3=O)O	218689	4180.32	4586.85	9972.09	24195.6	98901.8	80937.8	33142.8	116716	121249	69066.6	123092	5453.2	4358.52	4212.79	2819.7	2232.22	995.936	79098.2	69135.5	80203.2	101632	92830.6	184909	84876.7	48841.8	50313.1	68300.6	190956	74921.7	45299.1	36904	44342.3	130579	37416.7
POS_2878	[M+H]+	6,7-Dimethoxy-1-methyl-3,4-dihydroisoquinoline	0.438452	0.521813	0.00129349	206.118	2.906		Organoheterocyclic compounds	Dihydroisoquinolines		C12H15NO2	VASUQTGZAPZKFK-UHFFFAOYSA-N	N1=C(C=2C=C(OC)C(OC)=CC2CC1)C	80933	10170	6692.34	5876.78	44361	98918.5	180450	120742	221840	196969	72363.3	153911	802.939	6290.53	2278.74	2543.65	3637.06	2170.36	104158	146934	191644	184864	148611	281723	30105.5	19735.9	18706.5	28732.1	39136.5	31614.9	61738.8	48887.1	49715.8	72881.6	38487.9
POS_14143	[M+Na]+	6,7-Dimethoxy-8-(beta-D-glucopyranosyloxy)-2H-1-benzopyran-2-one	0.394714	1.54231	0.00403102	407.091	2.855		Phenylpropanoids and polyketides	Coumarins and derivatives	Coumarin glycosides	C17H20O10	MLOMRDQPPYHSAX-QSDFBURQSA-N	O=C1OC=2C(OC3OC(CO)C(O)C(O)C3O)=C(OC)C(OC)=CC2C=C1	137839	55212.4	67818.8	99491.3	88682.9	106268	73093.9	64132.4	93926.2	82603.8	93115.1	71611.4	58902.8	69526.5	53919	59978.1	65049.5	52040.4	83762.8	108264	93482.6	78662.2	73296.2	99106	87428.8	71946.8	69350.7	57945.2	100948	72190.5	54072.7	39762.7	53617.1	40636.7	63897.6
POS_14581	[M+Na]+	6,7,8,3',4'-Pentamethoxyisoflavanquinone	0.281288	2.33265	0.000653235	413.121	6.165		Phenylpropanoids and polyketides	Isoflavonoids	Isoflavanquinones	C20H22O8	TZOHVRDKXUMVIU-UHFFFAOYSA-N	O=C1C=C(C(=O)C(OC)=C1OC)C2COC3=C(OC)C(OC)=C(OC)C=C3C2	182159	466176	521967	209614	363394	231913	124785	128378	92091.8	170151	94845	155226	368457	148378	298232	234681	209360	234410	122365	120607	137427	99599.8	111020	119813	22618.9	29866.8	18282.9	28397.8	15087.8	18153.9	7665.76	8286.62	10992.7	12854.1	9274.16
POS_4574	[M+H]+	6,8-Dihydroxy-3-pentylisochromen-1-one	0.402578	1.04458	0.455065	249.11	5.492		Phenylpropanoids and polyketides	Isocoumarins and derivatives		C14H16O4	FIMFRMRZGBUYMV-UHFFFAOYSA-N	CCCCCC1=CC2=C(C(=CC(=C2)O)O)C(=O)O1	564103	39951	74322.2	121059	178491	419650	476059	396869	521681	505539	449623	586392	12966.9	67349.3	12059.6	39696.7	22119.9	18339.6	619243	574478	560948	575217	688858	754645	722893	603767	726086	789391	729091	844428	696416	667308	789904	697472	627799
POS_32352	[M+Na]+	6'-O-P-Coumaroylgenipin gentiobioside	0.285868	0.546861	0.0272051	719.213	3.767		Lipids and lipid-like molecules	Prenol lipids	Terpene glycosides	C32H40O17	QIWWLKDHHMGRQL-QJIBEZHESA-N	O=C(OCC1OC(OCC2OC(OC3OC=C(C(=O)OC)C4CC=C(CO)C34)C(O)C(O)C2O)C(O)C(O)C1O)C=CC5=CC=C(O)C=C5	28129.5	50911.2	43265.3	90832.3	40661.1	41563.7	39874.2	33886.5	39111.3	48267.5	70161.6	71669.7	54240.4	37824.2	43288	30089.5	46830.9	47352.5	115545	117285	89897.4	64166.6	95292.8	109389	9387.48	22391.9	14172	15287.7	18832.2	13764.1	29285.9	30975.7	46686.5	12762.8	20678.6
POS_10294	[M+Na]+	6a,7,8-Trihydroxy-3-methyl-3,4,5,6,7,12a-hexahydro-2H-benzo[a]anthracene-1,12-dione	0.458493	1.42027	0.179332	351.123	0.72		Benzenoids	Tetralins		C19H20O5	CRULJZWXPCYLAC-UHFFFAOYSA-N	CC1CC2=C(C(=O)C1)C3C(=O)C4=CC=CC(=C4C(C3(CC2)O)O)O	108980	94857.5	79336	112828	65754.4	133351	136509	106092	121636	128281	91825.3	170151	86065.9	65445.7	77186.8	84602.8	82541.4	42201.8	117582	101115	161761	139921	130821	106547	133508	89765.5	99611	74842.2	240547	111203	116133	75769.3	71676.1	103453	86567.6
POS_28661	[M+H]+	7-[(2S,3R,4S,5S,6R)-4,5-Dihydroxy-6-(hydroxymethyl)-3-[(2S,3R,4S,5S,6R)-3,4,5-trihydroxy-6-(hydroxymethyl)oxan-2-yl]oxyoxan-2-yl]oxy-9-hydroxy-6-(4-hydroxyphenyl)-[1,3]dioxolo[4,5-g]chromen-8-one	1.30751	0.808583	0.191071	639.154	4.326		Phenylpropanoids and polyketides	Flavonoids	Flavonoid glycosides	C28H30O17	AQHBWLVCMSRMAR-YSXRLTKPSA-N	C1=CC(=CC=C1C2=C(C(=O)C3=C(C=C4C(=C3O)OCO4)O2)O[C@H]5[C@@H]([C@H]([C@@H]([C@@H](CO)O5)O)O)O[C@H]6[C@@H]([C@H]([C@@H]([C@@H](CO)O6)O)O)O)O	2.30456e+06	2.5119e+06	2.86115e+06	2.16974e+06	2.34858e+06	2.42979e+06	2.05261e+06	1.71707e+06	2.16985e+06	2.61879e+06	2.80432e+06	2.39986e+06	3.29509e+06	3.10008e+06	2.88853e+06	2.4711e+06	2.96482e+06	3.20161e+06	2.80857e+06	2.74414e+06	2.48864e+06	2.01652e+06	2.23615e+06	2.45539e+06	644845	1.04008e+06	801168	666483	568738	912240	858493	884583	1.30031e+06	535899	1.14833e+06
POS_13210	[M+H]+	7-Ethyl-10-Hydroxy-Camptothecin	0.118041	0.649882	0.130846	393.151	3.121					C22H20N2O5	KWUQFLSWWSXTSZ-QFIPXVFZSA-N	CCC1=C2C(=C(C=C1)O)C=C3CN4C(=CC5=C(C4=O)COC(=O)[C@@]5(CC)O)C3=N2	16522.4	27482.5	21676.2	19482.5	18617.4	13368.1	13294.7	3137.64	13607.1	11904.6	4021.72	11874.1	7892.02	13253.6	11010.9	11709.2	7589.54	7267.13	14514.3	15092.7	19048.2	16240.1	14596.6	17958.1	3679.54	6020.1	6884.91	4066.64	3837.95	5599.03	10417.9	7669.33	11146.3	7284.77	9173.45
POS_20652	[M+Na]+	7-Hydroxy-4-[(3Z)-5-hydroxy-3-methyl-3-penten-1-yl]-4a,8,8-trimethyl-3-methylenedecahydro-2-naphthalenyl beta-D-mannopyranoside	0.0850773	1.1657	0.154152	507.288	6.045		Lipids and lipid-like molecules	Prenol lipids	Terpene glycosides	C26H44O8	JECOCDKQCZSANH-RFKAOMIISA-N		58754.1	10960.9	28263.9	14377.4	26461.9	29812.5	23532.3	18587.9	27098.3	25450	19145.3	32067.9	6627.8	8552.89	6466.38	7750.74	4098.02	5187.79	10950.3	11875.2	12894.8	11079.8	11845.8	15558.9	9499.72	8218.37	10382.1	10111.7	7718.34	9241.9	6596.91	6544.32	9715.32	6804.87	10610.1
POS_5069	[M+Na]+	7-Hydroxyflavone	0.706768	0.975359	0.814262	261.059	0.783	C11264	Phenylpropanoids and polyketides	Flavonoids	Flavones	C15H10O3	MQGPSCMMNJKMHQ-UHFFFAOYSA-N	C1=CC=C(C=C1)C2=CC(=O)C3=CC=C(C=C3O2)O	424890	1.02794e+06	604189	778846	506356	396831	273223	193254	481345	347463	501168	398001	1.1675e+06	994256	1.32947e+06	1.18454e+06	1.41395e+06	1.02949e+06	507428	561599	339924	389304	362267	530236	794091	638334	657250	640638	569133	608240	515218	625838	739450	534868	917577
POS_13821	[M+H]+	7-Ketocholesterol	0.182684	0.915879	0.613691	401.338	11.862		Lipids and lipid-like molecules	Steroids and steroid derivatives	Cholestane steroids	C27H44O2	YIKKMWSQVKJCOP-ABXCMAEBSA-N	O=C1C=C2CC(O)CCC2(C)C3CCC4(C)C(CCC4C13)C(C)CCCC(C)C	94844.1	170713	199551	102759	121402	125459	96631.4	73966.8	135525	143663	101095	101118	110360	151365	121778	119242	53582.7	127770	96731.9	111621	100141	117516	100290	124267	21099.2	38143.5	35851.7	28087.6	11044.7	41130.6	24207.7	27109.4	36338.7	36428.3	32183.8
POS_1931	[M+H]+	7-Methoxycoumarin	0.479367	0.836122	0.0841605	177.053	1.385	C09268	Phenylpropanoids and polyketides	Coumarins and derivatives		C10H8O3	LIIALPBMIOVAHH-UHFFFAOYSA-N	COC1=CC2=C(C=CC(=O)O2)C=C1	116522	79996	68219.6	103379	128080	151146	108947	85952.5	130075	106546	129794	96548.1	57724	68407.8	41975.3	65608.8	51231.2	47290.2	143204	168894	156498	132080	145151	146041	115066	136548	181107	151386	178792	143527	143448	159051	192877	169058	203414
POS_22861	[M+H]+	7,7',8,8',11,11',12,12'-Hexahydro-y,y-Carotene	0.445217	1.14604	0.40116	543.488	12.7					C40H62	OVSVTCFNLSGAMM-OUOOUFEBSA-N	C(=CC=C(C)CCC=C(C)CCC=C(C)CCC=C(C)C)C=C(C=CC=C(C)CCC=C(C)CCC=C(C)C)C	941974	678335	1.05308e+06	892719	889127	945193	899973	450503	705324	869850	541225	569164	312775	502953	538629	529532	375637	417796	276468	257877	451842	645637	354100	375363	354750	405536	324410	278427	530623	395749	325976	246941	347808	512630	351261
POS_12155	[M+H]+	7''-ethyl-6-methyl-4'',7''-dihydro-3''H-dispiro[oxane-2,6'-[7,9,12]triazatricyclo[6.3.1.04,12]dodecane-10',2''-oxepin]-8'-en-3-ol	0.233677	1.09007	0.303423	376.26	7.079					C21H33N3O3	PVERDUFTDYLFAY-WXWVCVOLNA-N	OC1CCC(OC21NC3=NC4(OC(C=CCC4)CC)CC5N3C(CC5)C2)C	221230	177266	157663	162119	181638	170841	172316	177001	167058	190869	241861	187988	243995	174708	196005	211108	202782	173311	184024	204100	192953	192127	210325	217493	241991	252680	276371	271552	281131	179885	271252	194228	215110	218565	251853
POS_15421	[M+H]+	7(S)-Chloro-7-deoxylincomycin	0.597592	0.646234	0.0426682	425.175	3.939	C06914	Organic acids and derivatives	Carboxylic acids and derivatives	Amino acids, peptides, and analogues	C18H33ClN2O5S	KDLRVYVGXIQJDK-NOWPCOIGSA-N	CCC[C@@H]1C[C@@H](C(=NC(C(C)Cl)[C@@H]2[C@@H]([C@@H]([C@H]([C@H](O2)SC)O)O)O)O)N(C)C1	177107	308785	200424	245350	187461	170911	264928	219117	191072	261853	270418	219958	158085	83125.6	228621	140197	378150	126260	172104	148397	214210	163243	237708	127295	131434	35311.5	100120	79522.6	137416	123736	125842	131451	122725	217104	208431
POS_15414	[M+K]+	8-(2,3-Dihydroxy-3-methylbutyl)-5,7-dimethoxy-2-phenyl-2,3-dihydrochromen-4-one	0.460832	1.13342	0.259674	425.133	7.17		Phenylpropanoids and polyketides	Flavonoids	Flavans	C22H26O6	SDEUJZQQWGXEEM-UHFFFAOYSA-N	CC(C)(C(CC1=C(C=C(C2=C1OC(CC2=O)C3=CC=CC=C3)OC)OC)O)O	282584	283877	241301	261302	248454	244492	199325	174453	219732	276004	266441	267912	253367	244630	248894	289912	84221.4	286246	282227	203067	219518	232154	281716	223075	247489	269995	325643	274928	185748	256793	208289	189163	208329	204001	270058
POS_8913	[M+Na]+	8-(3-Methoxy-2-(methoxycarbonyl)phenyl)octanoic acid	0.412085	1.59574	0.0644585	331.135	2.321		Benzenoids	Benzene and substituted derivatives	Benzoic acids and derivatives	C17H24O5	RTUJIYBESVJPOD-UHFFFAOYSA-N	COC1=C(C(=CC=C1)CCCCCCCC(=O)O)C(=O)OC	75454.8	118614	126217	149517	72366.5	56178.2	32518.7	78797.8	34381.8	127182	98040.2	24909.5	47830.5	46046.1	45691.3	51627.6	77527.7	22992.5	91100.3	33944.4	35985.5	121028	100103	36435.7	95028.4	67067.9	74623.1	48558.5	134378	60450.6	67593.6	58607.1	28320.9	68665.2	39798.4
POS_26124	[M+H]+	8-[4,5-Dihydroxy-6-(hydroxymethyl)-3-[3,4,5-trihydroxy-6-(hydroxymethyl)oxan-2-yl]oxyoxan-2-yl]-5,7-dihydroxy-2-(4-hydroxyphenyl)chromen-4-one	0.484848	0.770359	0.0276035	595.166	3.99		Phenylpropanoids and polyketides	Flavonoids	Flavonoid glycosides	C27H30O15	FYTOTHFWELWOCG-UHFFFAOYSA-N	O=C1C=C(OC=2C1=C(O)C=C(O)C2C3OC(CO)C(O)C(O)C3OC4OC(CO)C(O)C(O)C4O)C=5C=CC(O)=CC5	168635	273743	228611	297412	148650	208814	209424	144319	198637	233436	140464	242970	222294	108962	186321	113384	214034	98538.2	167342	140051	205869	176948	176760	161824	94478.9	94573.2	122191	90405.3	131114	84871.8	132603	95507.3	138694	151353	158225
POS_31592	[M+H]+	8-{[5,7-dihydroxy-3,6-dimethoxy-2-(4鈥恗ethoxyphenyl)-4-oxochromen-8-yl]methyl}-5,7-3,6-dimethoxy-2-(4鈥恗ethoxyphenyl)chromen-4-one	0.304578	0.80579	0.509161	701.187	6.804					C37H32O14	PCEQWQQXZCRNCK-UHFFFAOYSA-N	O=C1C(OC)=C(OC=2C1=C(O)C(OC)=C(O)C2CC=3C(O)=C(OC)C(O)=C4C(=O)C(OC)=C(OC43)C=5C=CC(OC)=CC5)C=6C=CC(OC)=CC6	127739	175347	180945	244177	201261	217626	255195	210579	303761	299722	296867	302939	261090	201611	239163	264042	235405	278321	275378	322242	304531	307025	284230	319632	22892.9	71768.1	38327.7	44073.3	9678.26	47978.5	31723	46506.4	100149	30911.7	38172.2
POS_13671	[M+Na]+	8-Hydroxy-2,7,7,11,15-pentamethyl-5,12,16-trioxapentacyclo[9.8.0.0(2),.0,.0(1)(3),(1)]nonadec-13(18)-ene-3,17-dione	0.127252	1.21934	0.0620359	399.177	9.698		Organoheterocyclic compounds	Naphthopyrans		C21H28O6	OYBHLUBLZHVTKK-UHFFFAOYSA-N	O=C1OC(C)CC=2OC3(C)CCC4(O)C(C(=O)C5OC5C4(C)C)(C)C3CC12	10949.7	13339.8	13250	15143.2	12843.5	11593.4	16508.4	20364	18508	19234.6	17455.1	19507.9	9795.52	11616.7	9283.39	10583.1	12227.1	12012.6	18851	20594.1	20685.5	13357	17392.7	12840	18310.7	17904.2	14198.8	18388.8	12964.1	15282.5	15292	12079.7	13049.9	10380	11780.8
POS_5105	[M-3H2O+H]+	8-Hydroxy-9,10-epoxystearic acid	0.815786	0.64063	0.018882	261.219	13.405		Lipids and lipid-like molecules	Fatty Acyls	Lineolic acids and derivatives	C18H34O4	GQEOLYBERRZZCE-UHFFFAOYSA-N	CCCCCCCCC1OC1C(O)CCCCCCC(O)=O	254059	109285	134171	120211	157148	199302	156358	114541	327079	152018	146338	147739	173528	57782.9	81687.2	73168.8	118533	94322.2	269782	182628	231851	195155	199007	329042	228902	165509	170340	148352	268078	130578	362373	218452	201078	253704	371567
POS_23842	[M+Na]+	8-Hydroxypinoresinol 4'-glucoside	0.0934356	0.977827	0.852431	559.178	3.325		Lignans, neolignans and related compounds	Lignan glycosides		C26H32O12	GQLQVPZSTWXDBQ-ZOKOZUFBSA-N	COC1=CC(=CC=C1O)[C@@H]2[C@]3(CO[C@H](C4=CC=C(C(=C4)OC)O[C@H]5[C@@H]([C@H]([C@@H]([C@@H](CO)O5)O)O)O)[C@H]3CO2)O	25146.3	24857.4	29015.8	31041.5	28341	42765.3	37601	36088.1	23639.8	26205.3	33552.5	26538.1	29390.5	29163.6	43236.3	31839.2	28027.9	52468.1	34288.5	32331.1	31555.4	48370.1	45980.1	33403.3	17316.9	18441.2	20905.4	17878.5	20237.1	27271.6	25069.1	25461.5	19935.3	13888	17161.3
POS_4009	[M-H2O+H]+	8-Methyl-3,4,6,10b-tetrahydropyrano[3,2-c]isochromene-4a,7,9(2H)-triol	0.959368	0.0973151	2.1856e-08	235.095	5.751		Organoheterocyclic compounds	Benzopyrans	2-benzopyrans	C13H16O5	IVGBZDPNMAOBQK-UHFFFAOYSA-N	CC1=C(O)C=C2C3OCCCC3(O)OCC2=C1O	1500.79	1470.56	11367	7358.77	5951.17	4593.29	21530.4	2679.75	13956.4	17084.6	6324.8	5524.56	2489.04	3940.69	2188.08	4914.31	1750.79	2171.57	10821.1	16123.9	32194.6	30114.7	38519.4	11650.1	8380.97	17069.9	7389.61	11643.4	4332.59	26781.3	123279	142908	137211	99904.3	142111
POS_9612	[M+H]+	8-Prenylnaringenin	0.114073	0.996179	0.972079	341.137	4.618		Phenylpropanoids and polyketides	Flavonoids	Flavans	C20H20O5	LPEPZZAVFJPLNZ-SFHVURJKSA-N	CC(=CCC1=C(C=C(C2=C1O[C@@H](CC2=O)C3=CC=C(C=C3)O)O)O)C	119924	162713	112121	142716	226145	117653	121017	86808.1	111995	108211	197652	107565	173440	127993	165976	115781	134408	144207	131936	147375	143135	121896	140452	164643	31131.5	48070.1	39030.5	45064.7	26383.6	34951	36158.9	29687.3	40475	45605.1	36561.4
POS_7443	[M+H]+	8,8-Dimethyl-2-phenyl-4H,8H-benzo[1,2-b:3,4-b']dipyran-4-one	0.13322	1.07357	0.7469	305.12	0.815		Phenylpropanoids and polyketides	Flavonoids	Pyranoflavonoids	C20H16O3	RBKWJAHRWPDNPM-UHFFFAOYSA-N	O=C1C=C(OC=2C1=CC=C3OC(C=CC32)(C)C)C=4C=CC=CC4	75139.2	58702.2	66915.9	75001.1	67302.8	99215.5	74336.5	72548.7	69018.6	67016.6	56778.8	70583.1	48195.4	37086.5	39065.6	51896.5	33703.1	23329.6	44931.5	51387.3	71836.8	65536.5	50648.2	54265.3	37080.8	29384	18683.5	16564.8	59418.7	27861.1	31034.7	28299.3	27004.6	31410.7	33641.1
POS_3778	[M+H]+	9-(Methoxycarbonyl)dec-9-enoic acid	0.434762	0.664775	0.00792839	229.141	8.77		Lipids and lipid-like molecules	Fatty Acyls	Fatty acids and conjugates	C12H20O4	ZUNJWEGRDSXKIO-UHFFFAOYSA-N	C=C(CCCCCCCC(=O)O)C(=O)OC	113303	19454.7	48460.6	44759	65415.2	119252	142491	101651	158694	147902	116640	149759	14206.8	31424.8	14622.5	23841.7	13440.2	16766.6	103680	106927	127611	133236	113407	128885	37439.9	38160.6	39014.7	34406.1	63135	55848.2	48867.5	57394.4	79347.1	75475.7	68137.3
POS_3017	[M-H2O+H]+	9-Epiblumenol B	0.225313	1.03546	0.856754	209.162	5.72		Lipids and lipid-like molecules	Prenol lipids	Sesquiterpenoids	C13H22O3	CWOFGGNDZOPNFG-UHFFFAOYSA-N	CC1=CC(=O)CC(C)(C)C1(CCC(C)O)O	27040.9	151150	765917	304410	338033	168673	288550	185197	215338	388371	217699	146382	96116.7	180240	83805.8	64934.4	138191	68214	81738.7	94890.7	116229	92150.2	120756	115431	95539.5	99122.3	76407.8	43861.4	89036.1	106253	94545.9	87305.2	89029.7	19741.1	105000
POS_10652	[M+Na]+	9-Hydroxy-7-(2-hydroxypropan-2-yl)-1,4a-dimethyl-2,3,4,9,10,10a-hexahydrophenanthrene-1-carboxylic acid	0.816018	0.536823	0.000955613	355.184	9.16		Lipids and lipid-like molecules	Prenol lipids	Diterpenoids	C20H28O4	ALGYTGOYQATWBA-UHFFFAOYSA-N	O=C(O)C1(C)CCCC2(C3=CC=C(C=C3C(O)CC12)C(O)(C)C)C	299621	11259.5	16661.3	30091.8	80889.8	205407	299930	143150	249460	329143	163279	295037	5831.36	20108.8	9001.28	11433.7	7988.71	7589.34	204735	167545	241722	224123	240895	308368	99284	85207.2	78955.2	83329.6	122359	148180	188338	148706	204486	247465	148882
POS_8842	[M+H]+	9-Lasiocarpylheliotridine	0.175161	0.743912	0.111816	330.19	6.123		Alkaloids and derivatives			C16H27NO6	ZNEMYFCJOCCUJN-VFFTVRQLSA-N	C[C@@H]([C@](C(=O)OCC1=CCN2CC[C@@H]([C@@H]12)O)(C(C)(C)O)O)OC	11789.5	1560.14	1727.93	2553.06	4102.59	12724.1	60646.9	35827.6	45711.7	60662.4	36380.9	41908.3	1910.76	1919.87	2481.3	2968.03	2401.93	2562.22	38353.5	40905.5	43794.4	56927.7	75050.6	50218.8	13231.1	13241	12395.9	13145.3	19160.4	28088.7	26331.1	14886.7	23134.3	27437	17173.8
POS_29660	[M+Na]+	9-Methoxy-7-[4-[3,4,5-trihydroxy-6-[[3,4,5-trihydroxy-6-(hydroxymethyl)oxan-2-yl]oxymethyl]oxan-2-yl]oxyphenyl]-[1,3]dioxolo[4,5-g]chromen-8-one	0.118226	1.60046	0.0305662	659.138	7.545		Phenylpropanoids and polyketides	Isoflavonoids	Isoflavonoid O-glycosides	C29H32O16	FIMKKXUVGBDUNE-UHFFFAOYSA-N	O=C1C(=COC=2C=C3OCOC3=C(OC)C12)C=4C=CC(OC5OC(COC6OC(CO)C(O)C(O)C6O)C(O)C(O)C5O)=CC4	11114	15753	15339.2	8446.11	10284	8376.56	7461.49	5865.08	6755.1	10300.9	8791.64	9798.11	19293.4	18525.2	22240.4	14766.3	10801.1	13864.5	7212.06	7950.26	6905.14	8379	7672.71	9587.53	5360.01	9422.58	6247.9	6987.02	3482.59	5665.48	3166.07	4032.33	5959.16	2773.83	3567.33
POS_3366	[M+H]+	9-methoxy-7H-furo[3,2-g]chromen-7-ol	0.372232	0.598608	0.0257718	219.064	5.211					C12H10O4	YXCORZFYRFZUOV-IMWMWJONNA-N	OC1OC2=C(OC)C=3OC=CC3C=C2C=C1	24090	25880.3	39293.7	44673.2	32153.7	31365.1	27449.4	29138.9	37102.3	36642.8	45371.4	41661.7	54516.5	60123.2	39791.8	61717.9	63219.7	96500.3	64361.5	79144.6	57859.6	51106.8	37495.7	62710.1	20489.3	37540	36356.6	24649.9	12170.4	33545.2	46640.5	53033.7	60435	19872.3	43624.5
POS_12308	[M+H]+	9-Methoxycamptothecin	0.044185	0.880813	0.587203	379.136	5.483		Alkaloids and derivatives	Camptothecins		C21H18N2O5	XVMZDZFTCKLZTF-NRFANRHFSA-N	CC[C@@]1(C2=C(COC1=O)C(=O)N3CC4=CC5=C(C=CC=C5OC)N=C4C3=C2)O	39193.3	9303.46	51602.6	20395.9	46340.3	31576.7	13241	11814.3	7892.79	13232.3	7104.85	10856.1	2185.39	3341.47	2373.8	4524.72	8426.14	3153.39	5924.6	4472.06	8095.7	7460.09	3343.66	4888.31	1188.09	1802.22	1566.21	2845.83	1875.28	2119.09	1782.46	1748.89	1837.12	916.195	3183.87
POS_6971	[M+H]+	9-Oxooctadeca-10,12-dienoic acid	0.40096	0.711496	0.0239881	295.225	7.113		Lipids and lipid-like molecules	Fatty Acyls	Lineolic acids and derivatives	C18H30O3	LUZSWWYKKLTDHU-UHFFFAOYSA-N	CCCCCC=CC=CC(=O)CCCCCCCC(=O)O	299678	155466	257425	137071	181506	194068	247648	111114	196841	260255	145105	218392	137657	276388	178194	165252	161361	173493	132159	120883	154502	160557	147504	178174	41913.8	42493.1	45558.6	36676.4	66660.8	71389.2	63979.1	52588	80400.2	86826.2	68982
POS_1698	[M+H]+	9H-Pyrido[3,4-B]indole	0.0641938	0.639567	0.413107	169.074	4.327	C20157	Organoheterocyclic compounds	Indoles and derivatives	Pyridoindoles	C11H8N2	AIFRHYZBTHREPW-UHFFFAOYSA-N	C1=CC2=C(C=C1)NC3=CN=CC=C23	2317.45	4977.32	1657.1	3119.88	3235.39	3213.03	31840.2	8939.51	26531	28383.7	32922.5	6478.21	1109.26	2171.87	2461.1	1734.34	1105.69	1292.4	1878.76	2002.33	4386.59	2262.64	2003.75	1518.82	1793.4	2172.41	2273.64	1734.39	3893.36	2070.38	2070	1539.39	1188.21	3735.26	10904.1
POS_21902	[M+Na]+	AAL toxin TB	0.70855	0.0197042	0.0134588	528.315	5.457		Organic acids and derivatives	Carboxylic acids and derivatives	Tricarboxylic acids and derivatives	C25H47NO9	CTXQVLLVFBNZKL-YVEDVMJTSA-N	CC[C@@H](C)[C@H]([C@H](C[C@@H](C)CCCCCC[C@H](C[C@@H](CN)O)O)OC(=O)CC(CC(=O)O)C(=O)O)O	4241.2	1301.08	1461.74	538.854	2573.88	4411.86	44173.2	25693.4	51733.8	83321.1	52422.6	17171.7	863.483	1071.12	1223.39	862.118	1159.52	350.721	5787.16	5893.46	6963.26	5128.76	12897.3	13770.6	816.549	1723.38	2550.32	264.071	2453.89	1333.51	119026	39817.7	47341.3	185338	43993.9
POS_31259	[M+Na]+	ACETYL ISOGAMBOGIC ACID	0.332381	0.359341	0.00225155	693.307	7.425					C40H46O9	REDMIYQFNIRTDF-AKZXAPPFSA-N	O=C(O)C(=CCC12OC(C)(C)C3CC(C=C4C(=O)C5=C(OC(=O)C)C=6C=CC(OC6C(=C5OC431)CC=C(C)C)(C)CCC=C(C)C)C2=O)C	11222.4	15862.8	41209	24077.5	67963.4	37572.4	29435.8	25095.1	15879.9	81175.9	43781.4	18319.5	8539.8	26410.1	7569.41	15554.3	9873.27	9776.84	23062.2	19398.5	30385.4	25923.2	30271.2	23656.9	4108.63	8991.43	21251.2	8915.38	5193.66	3834.64	19859	23991.5	29610.4	13750.3	32001.5
POS_15622	[M+H]+	Acetyl-Leu-Leu-Arg-al	0.394083	0.883098	0.121361	427.3	11.068		Organic acids and derivatives	Carboxylic acids and derivatives	Amino acids, peptides, and analogues	C20H38N6O4	GDBQQVLCIARPGH-IKGGRYGDSA-N	CC(C)C[C@@H](C(=N[C@@H](CC(C)C)C(=N[C@H](CCCNC(=N)N)C=O)O)O)N=C(C)O	190048	127976	127491	141083	158018	140030	141308	133179	155569	165640	138882	168184	114432	141781	118249	127139	117520	120230	141486	175806	168511	145327	168882	161976	117362	123441	143740	104803	153822	153810	122940	151166	154378	168069	149204
POS_7268	[M+H]+	Adrenosterone	0.158527	0.905527	0.322647	301.177	8.572	C05285	Lipids and lipid-like molecules	Steroids and steroid derivatives	Androstane steroids	C19H24O3	RZRPTBIGEANTGU-IRIMSJTPSA-N	O=C1C=C2CCC3C(C(=O)CC4(C(=O)CCC34)C)C2(C)CC1	46494.7	19645.4	25242.2	19606.7	32969.9	34559.1	30298.2	24101.9	33724.8	26207.1	25632.6	35098.3	21460.7	23778.3	20376.1	22391.7	26288.9	25554.1	49163.7	59465.7	43156.9	59430.6	49913.9	60371.4	33375.4	25769.6	20446.6	26352.4	31217.1	29477.4	24559.7	26926.2	32964.1	29389.3	38929.8
POS_22302	[M+H]+	Aerucyclamide A	0.0269709	0.523301	0.081716	535.213	1.644		Organic acids and derivatives	Carboxylic acids and derivatives	Amino acids, peptides, and analogues	C24H34N6O4S2	VJFRQMMMXJJUSM-VZGZUROSSA-N	CC[C@H](C)[C@H]1C2=N[C@@H]([C@@H](C)O2)C(=NCC3=NC(=CS3)C(=N[C@H]([C@@H](C)CC)C4=N[C@H](CS4)C(=N1)O)O)O	646.793	335.41	1162.2	487.145	824.056	740.89	432.334	137.592	257.188	353.17	366.058	473.097	289.329	194.611	242.362	500.56	282.472	119.299	486.685	348.211	275.881	411.702	460.067	392.495	46.5217	229.207	56.9979	24.8253	196.793	94.6299	47.5202	168.026	210.368	285.725	295.812
POS_8743	[M+H]+	Aflatoxin G1	0.471431	1.07637	0.800373	329.063	5.347		Phenylpropanoids and polyketides	Coumarins and derivatives	Furanocoumarins	C17H12O7	XWIYFDMXXLINPU-WNWIJWBNSA-N	COC1=CC2=C([C@@H]3C=CO[C@@H]3O2)C4=C1C5=C(C(=O)OCC5)C(=O)O4	95334.3	132244	99154.8	53976.3	97490.9	58021.5	15925.9	4349.45	26392	10007.3	14616.8	15485.1	132711	107370	94823.4	41839.3	150248	50363	7179.69	10396.4	13366.1	8461.85	7387.24	13559.4	151251	161360	140369	112197	286782	109319	144915	89228.7	106629	315673	141181
POS_10435	[M+Na]+	Aflatoxin G2	0.17945	0.606921	0.180422	353.063	3.987		Phenylpropanoids and polyketides	Coumarins and derivatives	Furanocoumarins	C17H14O7	WPCVRWVBBXIRMA-WNWIJWBNSA-N	COC1=CC2=C([C@@H]3CCO[C@@H]3O2)C4=C1C5=C(C(=O)OCC5)C(=O)O4	19528.5	35093.2	51925.8	11476.2	35531.8	20506	39234.7	63207.9	25166.8	59910.8	52410.5	66834.3	48159.8	23752.7	45826.5	19172.1	75429.8	49027.5	78909.1	86884.6	61788.5	75862	69999.9	47137.2	5560.06	11905.4	5439.98	10279.8	12042.5	6796.94	10037.5	10822.5	29623.3	5735.48	20639.4
POS_8742	[M+H]+	Aflatoxin M1	0.143891	1.00679	0.978019	329.063	5.173		Phenylpropanoids and polyketides	Coumarins and derivatives	Furanocoumarins	C17H12O7	MJBWDEQAUQTVKK-IAGOWNOFSA-N	COC1=C2C3=C(C(=O)CC3)C(=O)OC2=C4C(=C1)O[C@H]5OC=C[C@@]45O	60524.9	89693.7	58140.4	67886.5	54703.9	59358.5	39597.6	29571.4	45947.5	57146.7	44045.3	37483.8	46287.6	33632	44322.3	34399.3	35491.7	28947.3	20283.7	22554.3	25815.3	16706.6	19420.2	26005.3	13238.6	18624.7	16604.8	11049.3	35882.6	12266.6	15477.1	13931.1	15703.7	26277.4	21469.8
POS_666	[M+H]+	Agmatine	0.186973	0.764662	0.0553042	131.127	1.091	C00179	Organic nitrogen compounds	Organonitrogen compounds	Guanidines	C5H14N4	QYPPJABKJHAVHS-UHFFFAOYSA-N	N=C(N)NCCCCN	100759	1022.76	656.038	454.016	5739.67	141934	217118	335151	110221	231982	132876	158441	361.999	2673.22	920.614	2790.39	416.69	443.204	87679	102264	122470	99467.2	109982	54167	21023.9	17749.4	16841.3	17577.5	18411	30390.5	28937.6	34334.3	25107.9	22432.8	20962
POS_13662	[M+Na]+	Ailanthone	0.701549	0.435519	0.013562	399.141	4.309		Lipids and lipid-like molecules	Prenol lipids	Terpene lactones		WBBVXGHSWZIJST-RLQYZCPESA-N	CC1=CC(=O)[C@H]([C@]2([C@H]1C[C@@H]3[C@]45[C@@H]2[C@]([C@@H](C(=C)[C@@H]4CC(=O)O3)O)(OC5)O)C)O	43314.9	58102.2	101742	86604.7	91204.3	41634.7	32844.4	43813.6	31978.3	37806.4	44181	43415.2	148757	48719.6	76373.7	76662.8	107241	152383	79647	85206.5	72629.9	61944.3	54070.9	61710.2	36595.7	83490.1	72442.8	44042.7	30188	79176.9	102674	106031	144104	80849.4	121022
POS_11756	[M+H]+	Ajugol	0.108875	0.998377	0.9827	371.129	4.51					C15H24O9	VELYAQRXBJLJAK-XKKWFBPMSA-N	C[C@@]1(C[C@H]([C@H]2[C@@H]1[C@@H](OC=C2)O[C@H]3[C@@H]([C@H]([C@@H]([C@H](O3)CO)O)O)O)O)O	55415.6	14003.4	30869.4	15705.5	17870.4	48058.3	18088.8	13617.6	29038.4	24897.7	15600.3	25048.1	21767.2	26902.2	21411.2	15445	15985.3	11104.1	34684.9	41923.9	47303.8	26226.9	29508.2	98826.8	82349	55368.3	62793.1	60553.2	64530.4	52754.6	67746.9	60047	66594.9	56925.1	61681.9
POS_20381	[M+Na]+	Albiflorin	0.419024	0.479595	0.000114589	503.151	4.005		Lipids and lipid-like molecules	Prenol lipids	Terpene glycosides	C23H28O11	QQUHMASGPODSIW-ICECTASOSA-N	O=C(OCC12C(=O)OC3(C)CC(O)C2CC31OC4OC(CO)C(O)C(O)C4O)C=5C=CC=CC5	72481	20418.2	18298	54269.2	78408.6	64580.8	46969.3	49606.8	48480.1	41031.3	62516.3	62417.5	13034	20963.7	12195.6	16449.2	15177.4	14059.3	119427	93074.3	75579	96464.5	102085	93445.4	17674.9	26706.1	19178.2	26636.4	26122	16411.3	43212.2	47684.6	55769.8	36048.6	38714.2
POS_7689	[M+H]+	Albocycline	0.425537	1.13055	0.603109	309.199	11.828		Phenylpropanoids and polyketides	Macrolides and analogues		C18H28O4	BYWWNDLILWPPJP-REXWONOSSA-N	COC1C=CC(C)(O)C=CC(=O)OC(C)C(C)CCC=C1C	88422.3	95883.3	21177.6	135708	39425.7	50031.5	57655.4	46571.1	51176.5	49093.9	56798.1	158548	17464.2	39766.7	35323	28056.2	71507.1	16291.3	279816	91793	178313	84446.2	81874.8	130696	161722	131924	127369	149643	248750	148512	168592	91716.4	109316	279259	97484.9
POS_14922	[M+H]+	Alfentanil	0.422196	1.81793	0.000848011	417.259	5.317	C08005	Benzenoids	Benzene and substituted derivatives	Anilides	C21H32N6O3	IDBPHNDTYPBSNI-UHFFFAOYSA-N	CCC(=O)N(C1=CC=CC=C1)C2(CCN(CC2)CCN3C(=O)N(CC)N=N3)COC	270886	225660	333667	157940	388741	266516	99435.8	80287.1	82441.2	107114	96308.9	80984.2	85299.2	76587	73990.7	89724.2	66421.3	50363.8	24557.4	24317.1	37103.3	26853.9	25052.5	42526.8	57094.8	76928.6	73558.8	50555.8	80340.4	49561.1	43947.2	30477.9	33874.1	28621.3	42191.4
POS_21019	[M+H]+	Alisol A	0.247178	1.06635	0.883715	513.351	11.392		Lipids and lipid-like molecules	Prenol lipids	Triterpenoids	C30H50O5	HNOSJVWYGXOFRP-UNPOXIGHSA-N	C[C@H](C[C@@H]([C@H](C(C)(C)O)O)O)C1=C2C[C@@H]([C@H]3[C@]4(CCC(=O)C([C@@H]4CC[C@@]3([C@]2(CC1)C)C)(C)C)C)O	34486.6	5821.72	24789.5	16210.6	8022.95	17923.6	7811.59	7125.94	16997.6	15949.8	22705.3	15483	6274.47	10328	17186.6	8829.06	17061	4365.33	25014.7	26525	14059	16231.8	13713	38399	23479.3	8847.68	19975.8	20125	59821.5	12563.2	18577.6	22506.1	15873.4	54447.3	7827.99
POS_5562	[M+H]+	Aloe-emodin	0.268198	0.557815	0.00209679	271.06	6.212	C10294	Benzenoids	Anthracenes	Anthraquinones	C15H10O5	YDQWDHRMZQUTBA-UHFFFAOYSA-N	O=C1C=2C=CC=C(O)C2C(=O)C3=C(O)C=C(C=C13)CO	12980.9	21662.2	17925.8	12290.7	15101.3	18456.4	13023.5	18551.2	15555.8	18285	20938.3	15611.7	19473.7	16812.6	24672.6	22330.5	33590	22535.6	23201.9	26578.3	19885.6	14494.3	13593.6	21928	10515.4	18641.9	14587.4	14844.2	8163.25	11733.2	23279.8	16412.4	30065.4	26673.3	19440.1
POS_9305	[M+H]+	alpha-Cyclopiazonic acid	0.334398	0.525355	0.00262554	337.157	4.812		Organoheterocyclic compounds	Indoles and derivatives	Indoles	C20H20N2O3	SZINUGQCTHLQAZ-DQYPLSBCSA-N	CC(=O)C1=C([C@@H]2[C@H]3C4=CNC5=C4C(=CC=C5)C[C@H]3C(C)(C)N2C1=O)O	127370	10348.2	18474.5	40155.5	89281	104074	148716	95705.3	172429	173965	140966	129354	5835.9	26253.4	5485.72	9769.54	6032.95	3907.3	93748.6	84110.9	125102	105040	120612	106996	20869.7	13111.7	15942.5	16968.7	19917.1	17255.3	32637.9	23002.2	27823.2	49788.1	29423.2
POS_1907	[M+H]+	alpha-Ionene	0.724695	0.953305	0.248243	175.148	11.776					C13H18	LTMQZVLXCLQPCT-UHFFFAOYSA-N	C=1C=C2C(=CC1C)CCCC2(C)C	992399	726497	616471	892206	830805	1.06261e+06	1.08769e+06	860624	1.10855e+06	1.10982e+06	958555	993233	656619	896140	722264	874307	832777	714772	954621	900987	1.0133e+06	1.00678e+06	975637	1.00802e+06	821047	809355	838519	805091	956420	851592	868310	789621	868681	935040	961415
POS_5666	[M+H]+	alpha-Naphthoflavone	0.498858	1.94261	0.0155628	273.093	1.303		Phenylpropanoids and polyketides	Flavonoids	Flavones	C19H12O2	VFMMPHCGEFXGIP-UHFFFAOYSA-N	C1=CC=C(C=C1)C2=CC(=O)C3=C(O2)C4=CC=CC=C4C=C3	98525.3	109370	113498	106074	85548.6	70625.2	45810.5	29894.4	50303	45815.5	42762.3	52715.8	120356	101514	104697	85644	29262.4	79920.6	57091.2	67656.7	72578.8	66934.6	34451.9	69503.2	86818.2	68323.8	73247.3	61698.7	146761	69995.6	63967.7	48662.7	46007	45513.8	32754.6
POS_37434	[M+H]+	alpha-Solanine	0.320763	0.61308	0.00316439	868.513	10.871		Lipids and lipid-like molecules	Steroids and steroid derivatives	Steroidal glycosides	C45H73NO15	ZGVSETXHNHBTRK-UDJLNJFBSA-N	OCC1OC(OC2C(O)C(OC(OC3CC4=CCC5C(CCC6(C)C5CC7N8CC(C)CCC8C(C)C76)C4(C)CC3)C2OC9OC(C)C(O)C(O)C9O)CO)C(O)C(O)C1O	27156.6	2005.45	1978.31	2108.22	10699.5	28032.5	48439.3	29206.5	55613	49492.5	38510.9	50075.5	1888.65	8537.68	1636.18	7212.14	1751.49	2510.58	66371.9	62631.5	55690.8	51959.5	43739.9	50451.5	13816.3	20065.4	29090.4	14627.4	32780.6	23495.8	35160.7	36943.2	38531.2	29215.6	35264.7
POS_13417	[M+H-H2O]+	alpha-Spinasterol	0.451697	1.15268	0.334673	395.365	12.674		Lipids and lipid-like molecules	Steroids and steroid derivatives	Stigmastanes and derivatives		JZVFJDZBLUFKCA-FXIAWGAOSA-N	CC[C@H](/C=C/[C@@H](C)[C@H]1CC[C@@H]2[C@@]1(CC[C@H]3C2=CC[C@@H]4[C@@]3(CC[C@@H](C4)O)C)C)C(C)C	785021	517131	600295	297169	536121	603512	646603	642957	732154	745731	769626	785070	407789	357930	404067	432668	311590	301581	310973	359064	377420	480195	411547	509205	662733	420201	354335	449345	370878	367545	309816	302982	340163	374363	482716
POS_4980	[M+H]+	Alternariol	0.724036	0.0197681	9.01803e-05	259.071	5.632	C16838	Phenylpropanoids and polyketides	Coumarins and derivatives		C14H10O5	CEBXXEKPIIDJHL-UHFFFAOYSA-N	CC1=C2C3=C(C(=CC(=C3)O)O)C(=O)OC2=CC(=C1)O	4082.59	311.51	1009.39	1008.89	1846.19	1942.91	2265.92	1786.39	2103.29	1008.1	2587.77	1940.08	676.736	800.025	67.3207	602.007	455.21	626.457	4199.33	4285.82	2295.45	2025.75	5238.61	3455.77	1219.61	826.741	2084.47	1320.62	1891.61	1435.96	94495.1	67860.8	84344.3	25407	66299.8
POS_9288	[M+H]+	Altersolanol A	0.965737	0.332024	0.0356909	337.09	3.984		Benzenoids	Anthracenes	Anthraquinones	C16H16O8	VSMBLBOUQJNJIL-JJXSEGSLSA-N	C[C@@]1([C@@H](C2=C(C(=O)C3=C(C=C(C=C3C2=O)OC)O)[C@@H]([C@H]1O)O)O)O	344653	558266	838959	181814	547672	333352	627003	900133	392877	987709	824620	1.05204e+06	714283	318506	614874	266339	1.07894e+06	562667	1.31777e+06	1.46704e+06	1.06657e+06	1.28407e+06	1.17076e+06	844311	57305.3	129860	57860.4	102838	18440.6	73885	179560	129181	448031	74012.8	344360
POS_17525	[M+H]+	Amethopterin	0.490342	0.561656	0.000358275	455.186	4.935	C00855	Organoheterocyclic compounds	Pteridines and derivatives	Pterins and derivatives	C20H22N8O5	FBOZXECLQNJBKD-UHFFFAOYSA-N	CN(CC1=NC2=C(N)NC(=N)N=C2N=C1)C3=CC=C(C=C3)C(=O)NC(CCC(=O)O)C(=O)O	49788.7	27443.8	26836.7	47022.1	44955.9	55417.2	71790.5	68020.5	79662.4	75288.6	58848.1	71829.9	14012.8	38043.5	15988.9	21811.6	12942.8	11199.9	54135.9	73571.6	69308	63354.5	65130.3	76348.7	37581.9	38682.9	38910.6	31679.8	55227.2	44904.2	72006.2	69090.8	78167.3	57515.8	68080.8
POS_12790	[M+H]+	Amisulpride N-Oxide	0.0290331	0.64479	0.269817	386.177	1.957		Benzenoids	Benzene and substituted derivatives	Benzoic acids and derivatives	C17H27N3O5S	LLIKIPAUZJTRGB-UHFFFAOYSA-N	CCN1(=O)CCCC1CN=C(C2=C(C=C(C(=C2)S(=O)(=O)CC)N)OC)O	2944.26	2079.63	492.14	432.183	1204.77	720.786	7867.53	797.406	2552.92	8028.76	4306.09	4313.99	412.096	670.697	471.507	1382.41	197.711	205.064	1144.82	1336.7	1763.16	1070.7	809.888	898.567	109.292	219.317	190.378	119.985	755.533	204.649	514.523	497.634	668.481	405.192	178.005
POS_5301	[M+H]+	Ammothamnine	0.294707	0.905032	0.209559	265.194	11.776					C15H24N2O2	XVPBINOPNYFXID-UHFFFAOYSA-N	C1CC2C3CCC[N+]4(C3C(CCC4)CN2C(=O)C1)[O-]	125589	86335.5	68056.4	116937	99006.6	137177	127073	96783.6	134376	127913	123952	101594	81874.3	106138	91900.1	111706	88400.1	89901.4	122442	116117	123339	116683	115287	126609	91499.5	100507	111332	81727.3	119611	96058.2	113632	92488.2	97624.9	122322	126826
POS_1492	[M+H]+	Anabasine	0.202695	1.28699	0.0607073	163.086	2.052	C06180	Alkaloids and derivatives			C10H14N2	MTXSIJUGVMTTMU-UHFFFAOYSA-N	C1CCC(NC1)C2=CN=CC=C2	15496.5	10647.9	12026.6	20114.7	13564.2	13983.8	126916	68004.6	98469.7	105144	85839.2	75388.7	17893.2	16144.9	17157.2	22458.2	17261.8	10681.5	87750.5	69658.2	129251	108017	99733.4	56357.8	33664.6	32311.9	38803.7	30530.8	53642.3	45734.5	29533.8	23885.6	30611.6	33410.9	37234.8
POS_15784	[M+H]+	Andrastin D	0.157942	0.983334	0.908829	429.259	10.193		Lipids and lipid-like molecules	Steroids and steroid derivatives	Oxosteroids	C26H36O5	SMUNNMAWNRFDPB-UWWAQUNASA-N	CC1=C[C@H]2[C@]3(C)CCC(=O)C(C)(C)[C@H]3CC[C@]2(C)[C@@]4(C(=O)C(=C([C@]14C)O)C)C(=O)OC	37499.3	19775.4	37952.6	48745.2	58255.1	73103.9	73034.1	106066	68865.7	113427	124103	95021.6	14384.4	35215.3	13710.6	21846.1	22263.1	16627.7	88327.3	61003.8	73431.7	69495	56872.1	61212.3	47786.7	40884.6	42253.9	41811.1	52506.4	44898.2	41720.2	58702.7	64465.9	20650.5	44055.7
POS_21083	[M+Na]+	Andrographidin B	0.0488905	1.22515	0.550438	515.115	5.402		Phenylpropanoids and polyketides	Flavonoids	Flavonoid glycosides	C23H24O12	JCUIPEIMZRLNKQ-BSTKLLGTSA-N	COC1=CC(=C2C(=O)C=C(C3=C(C(=CC=C3)O[C@H]4[C@@H]([C@H]([C@@H]([C@@H](CO)O4)O)O)O)O)OC2=C1OC)O	126988	306999	360263	276012	131694	35870.5	23299.1	26459.8	31267.9	36830.4	33050.2	24593.8	203097	158774	263451	131991	98413.2	190689	26198.3	27996.1	23460.4	23305.8	26429.2	25173.6	10301.7	12297.9	9623.93	10597.9	3475.47	10934	5034.78	5626.23	6447.32	19124.3	9590.03
POS_6571	[M+H]+	Androstenedione	0.476048	0.629074	0.00230711	287.2	8.047	C00280	Lipids and lipid-like molecules	Steroids and steroid derivatives	Androstane steroids	C19H26O2	AEMFNILZOJDQLW-QAGGRKNESA-N	CC12CCC3C(CCC4=CC(=O)CCC34C)C1CCC2=O	90862	29118.4	20572.2	44236.7	40279.4	65735.5	71219.2	40049.5	65322.4	62779.2	76725	77983.6	8920.08	18247.2	7590.61	17993.8	26408.4	21771.7	76530.2	98109.4	79919.4	72554.4	82899.4	99930.4	39346.8	43409.4	59615.5	32950.4	60648.2	63947.7	78265.2	58810.4	83563.5	74500.6	88525.8
POS_10482	[M+H]+	Anileridine	0.0809886	1.06122	0.519123	353.229	9.434		Organoheterocyclic compounds	Piperidines	Phenylpiperidines	C22H28N2O2	LKYQLAWMNBFNJT-UHFFFAOYSA-N	CCOC(=O)C1(CCN(CCC2=CC=C(C=C2)N)CC1)C3=CC=CC=C3	63761.2	62070.1	48652.2	52120.1	49630.4	54493.4	53379.5	68679.8	55437.7	42372.2	54549.9	45733.2	61646.8	50846.7	54803.7	52925	67374.7	58044.9	80178.6	89424.5	50961.6	44025.4	55969.3	64948	69235.7	56801.5	59114.3	54846.1	70365.4	60335	60547.5	55823.8	48349.4	79662.5	54406
POS_25568	[M+H]+	Antheraxanthin	0.428663	1.17044	0.148743	585.426	12.867		Lipids and lipid-like molecules	Prenol lipids	Tetraterpenoids	C40H56O3	OFNSUWBAQRCHAV-OYQUVCAXSA-N	CC1=C(\\C=C\\C(C)=C\\C=C\\C(C)=C\\C=C\\C=C(C)\\C=C\\C=C(C)\\C=C\\[C@@]23O[C@]2(C)C[C@@H](O)CC3(C)C)C(C)(C)C[C@H](O)C1	676766	45381.8	42443.6	50851.8	217713	496945	421854	196567	493555	393231	337639	479627	37892	73373	47856.8	123446	43736.7	62070.6	470590	458095	404032	463216	543243	704597	427122	359786	418378	318180	489962	568798	353798	304015	396818	415498	355449
POS_454	[M-H2O+H]+	Anthranilic acid	0.988063	0.317629	7.37093e-05	120.043	3.494	C00108	Benzenoids	Benzene and substituted derivatives	Benzoic acids and derivatives	C7H7NO2	RWZYAGGXGHYGMB-UHFFFAOYSA-N	C1=CC(=C(C=C1)N)C(=O)O	23430.8	7058.52	10120	28286.9	18887.1	22751.6	42238.7	24827.3	27620.2	26845.8	23722.8	29868.5	8759.87	19295.4	5838.17	22557.6	10612.8	8863.87	34361.3	40830.6	57858.8	41996.5	51235.6	39940.6	50530.3	56614.7	55616.4	50467.2	62293.5	77072.4	194205	135204	159894	251374	225952
POS_25660	[M+H]+	Anthranoyllycoctonine	0.129763	1.35217	0.13662	587.332	10.97		Lipids and lipid-like molecules	Prenol lipids	Diterpenoids	C32H46N2O8	NNDHDYDFEDRMGH-CAEIVAEBSA-N	O=C(OCC12CN(CC)C3C4(O)C(OC)C1C3(C(OC)CC2)C5CC6C(OC)CC4(O)C5C6OC)C=7C=CC=CC7N	39322.2	26772.1	18224.1	16310.8	35511.9	26320.8	52879.8	56279.2	45234.3	54501.9	49886.1	47280.3	13134	6274.01	14272.6	10944.2	11527	13096.9	26697	32670.7	31125.3	35114.9	29786.3	30074.4	11503.3	11608.7	12731.3	21312.4	22027.3	15332.7	7742.51	7908.26	16899.6	10660.3	10661.4
POS_14883	[M+H]+	Apigenin 7-rhamnoside	1.44314	1.9015	0.143129	417.118	6.094					C21H22O9	DCURCHSUQXPCGS-GQEVENKZNA-N	O=C1C=C(OC2=CC(OC3OC(C)C(O)C(O)C3O)=CC(O)=C12)C=4C=CC(O)=CC4	3.41028e+06	4.30344e+06	2.72039e+06	414639	2.04022e+06	1.55637e+06	27337.9	13210.2	37793.2	36251.4	69315.1	12433.2	3.44373e+06	2.40861e+06	2.63268e+06	952697	1.71045e+06	954856	23703.7	28066.3	31770.8	33670.4	20054.4	62803.6	684836	794983	474076	381727	1.56078e+06	434748	233859	259816	232078	923519	487038
POS_23701	[M+Na]+	Arctiin	0.0468953	0.834258	0.694076	557.189	2.579		Lignans, neolignans and related compounds	Lignan glycosides		C27H34O11	XOJVHLIYNSOZOO-SWOBOCGESA-N	O=C1OCC(CC2=CC=C(OC)C(OC)=C2)C1CC3=CC=C(OC4OC(CO)C(O)C(O)C4O)C(OC)=C3	12375.9	29120	40235.6	79860.5	26165	7628.6	16029.8	4021.5	8283.87	8199.66	15326.2	6689.29	19177.3	10938.4	91288.3	75591.8	28039.1	12443.7	1454.86	14449.9	28471.5	32144.6	35823.7	18887.8	1852.15	1536.31	1259.88	877.415	2712.57	2978.37	985.897	1718.65	3210.68	1067.79	6033.61
POS_1892	[M+H]+	Arginine	0.194336	3.25392	0.0301546	175.118	0.706		Organic acids and derivatives	Carboxylic acids and derivatives	Amino acids, peptides, and analogues	C6H14N4O2	ODKSFYDXXFIFQN-UHFFFAOYSA-N	C(CC(C(=O)O)N)CNC(=N)N	30970.9	182095	220415	168816	167094	9893.2	4525.94	5765.87	4091.38	7418.97	9654.69	3841.73	110082	140431	143086	126376	123001	160926	2791.46	2417.97	2093.51	1402.74	2299.33	2742.42	6264.96	14857.2	17936.9	12996.2	2645.55	3248.1	2698.61	2798.16	3995.98	3259.81	1997.88
POS_4504	[M+H]+	Arglabin	0.156604	2.14672	0.0927954	247.13	5.87					C15H18O3	UVJYAKBJSGRTHA-ZFFQGIBWSA-N	CC1=CC[C@]23C1C4C(CC[C@]2(O3)C)C(=C)C(=O)O4	43294	13784.4	16487.3	10682.6	13732.9	9996.26	29171.9	18928.8	27925.1	65520.4	26894.4	38418.6	2476.76	1934.65	3449.07	3890.43	3889.28	2570.98	11649.5	11286.4	41882	5371.67	9327.76	39816.3	14799	4295.65	4025.18	14701.5	2385.54	15553.9	4322.74	1882.61	5713.4	2642.48	5268.47
POS_4047	[M+H]+	Artemisinic acid	0.92078	0.692226	0.0012822	235.168	7.913					C15H22O2	PLQMEXSCSAIXGB-SAXRGWBVSA-N	C[C@@H]1CC[C@H]([C@@H]2[C@H]1CCC(=C2)C)C(=C)C(=O)O	372008	80015.9	219461	243336	163140	292492	243188	163144	307693	244931	257273	320561	94060.1	124997	184860	194823	225637	162823	284198	300810	313084	278752	271425	362604	210369	254797	239665	184399	259496	278009	294626	319975	377168	312673	335406
POS_2089	[M+H]+	Aspirin	0.130083	1.06899	0.903124	181.048	3.222	C01405	Benzenoids	Benzene and substituted derivatives	Benzoic acids and derivatives	C9H8O4	BSYNRYMUTXBXSQ-UHFFFAOYSA-N	CC(=O)OC1=C(C=CC=C1)C(=O)O	69897.5	20464	17653.8	12812.2	13181.6	20336.5	17787.4	18195.5	16624.8	18649.2	76740.4	20233.4	23753.6	2164.54	5313.62	2505.58	26590.7	2716.06	103012	89301.6	19139.4	18159.3	16132.3	66513.8	5128.93	5242.22	7968.8	7886.51	35039.8	4628.91	9433.57	22553.6	4824.44	14094.5	2365.81
POS_27642	[M+Na]+	Astaxanthin	0.155083	1.3334	0.0816375	619.382	9.084	C08580	Lipids and lipid-like molecules	Prenol lipids	Tetraterpenoids	C40H52O4	MQZIGYBFDRPAKN-UWFIBFSHSA-N	C/C(=C\C=C\C=C(/C)\C=C\C=C(/C)\C=C\C1=C(C)C(=O)[C@H](CC1(C)C)O)/C=C/C=C(\C)/C=C/C2=C(C)C(=O)[C@H](CC2(C)C)O	33979.2	19391.3	26271.7	18771	56615.3	87695.5	121159	78098.3	102242	101952	103557	108305	6460.64	20739.9	4809.6	9007.68	7772.65	4883.96	89883.5	92386.3	89567.4	100123	94356.2	80733.8	25553.6	20911.3	38079.7	22734.3	33912.6	24572.5	23690.8	19146.6	27444	11087	21244
POS_28008	[M+H]+	Asteriaceramide A	0.697605	1.3104	0.590286	626.57	13.586					C38H75NO5	NMJATLITVAZZIR-CHMRVKKNNA-N	O=C(NC(CO)C(O)C(O)CCCCCCCCC=CCCCCCCCC)C(O)CCCCCCCCCCCCCC	1.79958e+06	2.14893e+06	2.09197e+06	943341	845830	854464	1.08682e+06	962395	920784	1.38997e+06	1.94811e+06	1.55167e+06	2.43594e+06	743282	811777	420908	933824	528562	311136	292763	325228	564276	897911	1.13333e+06	2.17403e+06	846693	546313	481165	348780	298918	305166	302265	378661	486392	762906
POS_32674	[M+Na]+	Atazanavir	0.141566	0.788319	0.273785	727.385	10.799		Organic acids and derivatives	Carboxylic acids and derivatives	Amino acids, peptides, and analogues	C38H52N6O7	AXRYRYVKAWYZBR-GASGPIRDSA-N	CC(C)(C)[C@@H](C(=N[C@@H](CC1=CC=CC=C1)[C@H](CN(CC2=CC=C(C=C2)C3=NC=CC=C3)N=C([C@H](C(C)(C)C)N=C(O)OC)O)O)O)N=C(O)OC	56821.9	2812.78	5519.94	8482.26	21411.2	26899.1	11106.7	7900.33	16341.2	13837.3	14039.8	24327	2836.75	2465.74	441.563	582.082	2060.22	5327.71	29764.5	45459.3	24165.6	27649.1	30217	36771.2	9598.41	6762.39	10205.8	9564.16	15170.8	16496.7	8233.78	18314.4	19458.4	10804.3	9885.57
POS_3926	[M+H]+	Atractylenolide II	0.257613	0.824734	0.00736435	233.153	5.171					C15H20O2	OQYBLUDOOFOBPO-KCQAQPDRSA-N	CC1=C2C[C@H]3C(=C)CCC[C@@]3(C[C@@H]2OC1=O)C	42654	25070.6	25037.9	28460.6	35853.1	41413.8	43578.6	35612.3	47089.6	49152	40009.4	54186.8	18498.3	26947.2	17502.4	19121.8	22285.2	14713	45167	49965.1	52475.6	45435.2	51923.2	53527.5	36302	34139	40717.5	31544.2	42301.3	41411.6	46786.5	41286.5	46840	41854.3	45853.3
POS_2175	[M+H]+	Atractylodin	0.0589202	1.02006	0.884555	183.08	7.189					C13H10O	GRBKWAXRYIITKG-QFMFQGICSA-N	C/C=C/C#CC#C/C=C/C1=CC=CO1	29270.1	31275	25696.5	20292.3	22240.9	21939.4	30340.1	36478.1	21653.6	29250.1	20081.5	30226.7	23457.2	28036.7	20065.2	19252.7	19870.9	35637.4	24553.6	26272.9	40057.6	16337.3	20191.2	20342.8	16888.9	27204.8	31591.9	26139	29471.5	30102.4	24969.5	17809.8	22680.4	30751.4	24396.5
POS_8324	[M+Na]+	Auraptene	0.182039	1.24485	0.502153	321.143	2.566		Lipids and lipid-like molecules	Prenol lipids	Terpene lactones	C19H22O3	RSDDHGSKLOSQFK-RVDMUPIBSA-N	CC(=CCC/C(=C/COC1=CC2=C(C=C1)C=CC(=O)O2)/C)C	64287.7	21127.9	24702.3	34011.9	37306.3	73653.7	121070	63052.9	126238	153434	81018.4	77630.4	17633.6	28202.1	19548	23759	29373.7	12923.4	16167	32666.1	47964.5	34121.4	33779.5	18967.8	15157.8	13757.2	20067.2	9705.94	41271.7	11932.4	14638.6	10750.8	10245.5	25671.1	13285.9
POS_7840	[M-H2O+H]+	Avocadene 2-acetate	0.717682	0.583133	0.0112826	311.255	11.211		Lipids and lipid-like molecules	Fatty Acyls	Fatty alcohols	C19H36O4	LUIGTZGBXWZJAX-UHFFFAOYSA-N	CC(=O)OC(CO)CC(O)CCCCCCCCCCCC=C	1.1804e+06	17847.1	42011.6	50485.2	104012	467001	198701	112428	176164	76859.2	232536	261842	47562	34529.6	6209.31	15761.6	64897.6	9675.66	192468	361384	436237	154105	128509	573934	93973.7	32786.1	147658	123673	137471	136871	187449	178441	249569	112589	204938
POS_10345	[M+Na]+	Avocadene 4-acetate	0.329531	1.4275	0.133686	351.251	8.101		Lipids and lipid-like molecules	Fatty Acyls	Fatty alcohols	C19H36O4	MFLWBVVCOWPUBA-UHFFFAOYSA-N	O=C(OC(CCCCCCCCCCCC=C)CC(O)CO)C	1.0671e+06	32915.1	35810.5	34500.5	157276	637502	573209	144135	793322	623709	253839	834217	12541.7	31324.9	22965.3	12063.1	13817.7	5226.75	143476	169360	198891	201477	224134	513081	58305.3	46319.6	68364.5	46229.7	121055	74241.4	41613	41443.4	60382.5	66848.6	29617.3
POS_33211	[M+Na]+	Azadirachtin	0.0760537	1.11123	0.508635	743.25	4.815	C08748	Lipids and lipid-like molecules	Prenol lipids	Triterpenoids	C35H44O16	FTNJWQUOZFUQQJ-NDAWSKJSSA-N	O=C(OC1CC(OC(=O)C)C2(C(=O)OC)COC3C(O)C(C)(C4C(O)(OCC14C32)C(=O)OC)C56OC6(C)C7CC5OC8OC=CC87O)C(=CC)C	29567.7	21594.7	23121.9	13538.1	26549.7	26034.8	69998.3	53514.8	43123.3	50101.5	51471.3	63097.5	27596.9	25446.1	26583.7	28894.3	33251.1	19447.7	63250.5	56599.4	93642	96244.3	102749	55538.8	13988.5	12146	11373.1	10468.1	15873.3	14431.8	9314.18	8903.16	11256.1	19464	13210.8
POS_16607	[M+Na]+	Barbaloin	0.0549996	0.686413	0.317578	441.114	3.635		Benzenoids	Anthracenes			AFHJQYHRLPMKHU-OSYMLPPYSA-N	C1=CC2=C(C(=C1)O)C(=O)C3=C([C@H]2[C@H]4[C@@H]([C@H]([C@@H]([C@H](O4)CO)O)O)O)C=C(C=C3O)CO	1830.36	2635.2	940.926	3609.76	4237.83	2576.71	11114.5	12363.6	9335.09	10352.6	12434.3	5326.26	1105.52	1066.36	842.737	1477.46	1719.12	744.183	1559.09	3185.99	741.636	1294.35	2255.24	2582.45	1064.22	371.096	1007.52	1254.91	1809.13	617.939	426.035	1384.55	877.425	3176.6	1894.7
POS_10452	[M+Na]+	Bartsioside	0.09768	1.03183	0.728068	353.122	1.91		Lipids and lipid-like molecules	Prenol lipids	Terpene glycosides	C15H22O8	FCHJZJFIDNMNBS-CLBXSRGTSA-N	C1C=C(CO)[C@@H]2[C@H]1C=CO[C@H]2O[C@H]3[C@@H]([C@H]([C@@H]([C@@H](CO)O3)O)O)O	72782.3	117508	101625	91874.7	100403	61439.6	55131	84485.3	47487.6	58577.6	67345.8	44090.4	133368	145021	155317	152187	93587.3	123247	91215.5	124359	108627	93204	95500.2	87333.1	72858.2	80507.9	81832	68475.1	98040.9	78980.5	81430.2	63969.9	79433.7	67875.4	101737
POS_282	[M+H]+	Benzaldehyde	0.0700572	0.950882	0.503034	107.049	9.497	C00261	Benzenoids	Benzene and substituted derivatives	Benzoyl derivatives	C7H6O	HUMNYLRZRPPJDN-UHFFFAOYSA-N	C1=CC=C(C=C1)C=O	10289.4	7657.54	9730.01	8498.46	10137.7	9304.85	10838.6	11875.9	10667.6	9675.38	10066.2	11065.3	11474	10666.2	8135.3	10572.4	9013.59	8962.57	9887.66	11685	9264.74	9975.51	9521.23	9569.56	10544.3	8794.78	9473.98	9633.91	11780.6	10438	10668.6	10733.8	12853.7	8501.32	11519.5
POS_493	[M+H]+	Benzamide	0.679582	0.286044	3.58052e-06	122.058	3.494	C09815	Benzenoids	Benzene and substituted derivatives	Benzoic acids and derivatives	C7H7NO	KXDAEFPNCMNJSK-UHFFFAOYSA-N	C1=CC=C(C=C1)C(=N)O	11629.4	15798.8	3093.52	10462.2	4512.79	13949	18354.3	13456.3	16622.6	15118	12099.3	16917.9	13985.9	8307.06	10257.3	6568.05	4716.83	8858.21	19124.9	20960.8	20074.1	12943.4	24808.7	18786.2	30045.4	17701.5	19151.2	24907.2	18772.5	32504.1	74577.3	68923.3	83412.2	71105.2	102788
POS_476	[M+H]+	Benzamidine	0.191255	0.9439	0.810286	121.1	10.583		Benzenoids	Benzene and substituted derivatives		C7H8N2	PXXJHWLDUBFPOL-UHFFFAOYSA-N	N=C(N)C=1C=CC=CC1	30937.8	46275.2	41088.2	59970.4	38813.5	58906.9	13121.5	19207	15269	13015.2	11521.4	58332.8	80675.2	134008	111115	115897	201500	12059.2	45861.5	56100.1	73996	35867.7	57427.6	64361.1	33102.8	68585.4	35268.6	43713.4	54666.5	67958.4	75410.2	36893.5	71127	9857.6	68162.2
POS_7428	[M]+	Benzododecinium	0.630049	2.28201	0.0654063	304.299	8.931		Benzenoids	Benzene and substituted derivatives	Phenylmethylamines	C21H38N	CYDRXTMLKJDRQH-UHFFFAOYSA-N	CCCCCCCCCCCC[N+](C)(C)CC1=CC=CC=C1	56155.7	59745.2	216590	63200.1	53847.7	58652.5	91581.9	76855.5	101275	104856	102232	89789	65658.2	69723.8	64408	110772	57854.2	69107.5	70736.8	93720	57696	69475.4	64838.8	94370.8	141973	302824	201258	100360	60482.1	55602.4	59646.4	61525.2	65652.2	46236.9	76256.9
POS_25637	[M+Na]+	Benzyl 2-O-(D-apio-beta-D-furanosyl)-3-O-(beta-D-glucopyranosyl)-beta-D-glucopyranoside	0.0327527	1.24983	0.416506	587.193	2.795		Organic oxygen compounds	Organooxygen compounds	Carbohydrates and carbohydrate conjugates	C24H36O15	XRUAMQHLDNCEHM-IEMCRNCHSA-N	C1=CC=C(C=C1)CO[C@H]2[C@@H]([C@H]([C@@H]([C@@H](CO)O2)O)O[C@H]3[C@@H]([C@H]([C@@H]([C@@H](CO)O3)O)O)O)O[C@H]4[C@@H]([C@@](CO)(CO4)O)O	6215.19	8499.82	2099.91	2344	7308.98	4677.77	111610	140659	86943.6	122891	139477	43543.8	10997.3	2232.88	4289.11	2173.06	5083.73	2939.42	9249.94	3358.45	6611.54	15042.2	20267.1	6681.28	6618.17	1486.87	2318.06	3160.43	5376.14	5524.59	3853.49	3876.09	4848.75	2894.87	1499.02
POS_1021	[M+H]+	Benzylideneacetone	0.313211	0.776041	0.10684	147.08	5.893		Benzenoids	Benzene and substituted derivatives	Styrenes	C10H10O	BWHOZHOGCMHOBV-BQYQJAHWSA-N	CC(=O)/C=C/C1=CC=CC=C1	73353.6	10969.4	10376.3	25443.1	38729.4	61099.6	52906.8	37604.9	76536.4	67221.7	49651.2	68511.5	14016.5	19979.7	10038.8	14038.3	21117.2	13786.1	68940.6	87494.7	77999.2	78575	84130.5	110183	44992.2	29275.7	35224.6	34447.7	66479.5	52892.4	61870.3	49369.4	50531.2	75024.3	46304.8
POS_26966	[M+H]+	Berbamine	0.172147	1.55954	0.00915359	609.3	10.221		Lignans, neolignans and related compounds			C37H40N2O6	DFOCUWZXJBAUSQ-URLMMPGGSA-N	CN1CCC2=CC(=C3C=C2[C@@H]1CC4=CC=C(C=C4)OC5=C(C=CC(=C5)C[C@@H]6C7=C(O3)C(=C(C=C7CCN6C)OC)OC)O)OC	5881.76	12981.7	11664.3	19959	12162	6963.97	10392.5	8388.34	7269.05	10912.8	9139.82	6353.07	15303.8	16303.1	13024.9	17185.4	26530	12753.1	6064.54	8401.71	8799.77	7490.54	9517.89	5486.71	13123.2	12222	19302.7	13411.5	18486.9	12759	7189.34	7243.41	10311.4	14151.5	9461.06
POS_15643	[M+H]+	beta-Amyrin	0.602804	1.8232	0.00380426	427.391	13.504	C08616	Lipids and lipid-like molecules	Prenol lipids	Triterpenoids	C30H50O	JFSHUTJDVKUMTJ-QHPUVITPSA-N	CC1(C)CC[C@]2(C)CC[C@]3(C)C(=CC[C@@H]4[C@@]5(C)CC[C@@H](C(C)(C)[C@@H]5CC[C@]43C)O)[C@@H]2C1	198776	385848	332472	253685	248071	222429	237689	181300	251864	250081	279005	232089	613330	190087	366930	241385	395413	367686	206005	157200	224817	209278	266094	182814	164063	141910	106106	129140	178329	83642.3	86153	45482.9	57366.1	85789.2	81100.3
POS_418	[M+H]+	Betaine	0.455349	0.566233	0.255245	118.087	0.66		Organic acids and derivatives	Carboxylic acids and derivatives	Amino acids, peptides, and analogues	C5H12NO2+	KWIUHFFTVRNATP-UHFFFAOYSA-N	O=C([O-])C[N+](C)(C)C	568109	1.07079e+06	1.15827e+06	661811	756653	554172	423580	405349	448412	349618	274281	764057	802776	461504	716235	359919	435037	465813	108193	113196	156873	172237	667505	286570	51574.4	93082.3	63334.3	67372.6	82463.8	52046.8	77880.5	63942	71250	69382.2	332247
POS_10177	[M+H]+	Bexarotene	0.924124	0.560977	9.46333e-06	349.212	9.262		Lipids and lipid-like molecules	Prenol lipids	Retinoids	C24H28O2	NAVMQTYZDKMPEU-UHFFFAOYSA-N	CC1=C(C=C2C(=C1)C(C)(C)CCC2(C)C)C(=C)C3=CC=C(C=C3)C(=O)O	88767.4	53488	74003.7	84223.1	100350	104246	136444	103739	126440	119182	147986	90974.9	67707.4	125069	57250.7	96247.2	91245.5	71484.2	149539	191174	170018	204740	211147	176189	119682	131192	162473	119223	143218	138621	274473	243845	238280	197728	265757
POS_11089	[M+H]+	Bezafibrate	0.516532	0.430604	0.00103769	362.12	2.131		Benzenoids	Benzene and substituted derivatives	Phenoxyacetic acid derivatives	C19H20ClNO4	IIBYAHWJQTYFKB-UHFFFAOYSA-N	CC(C)(C(=O)O)OC1=CC=C(C=C1)CCNC(=O)C2=CC=C(C=C2)Cl	13300.8	8137.34	10617	20576	17641.8	13547.9	35685.7	17636.5	23520.2	12552.4	26716.2	38251.4	7465.61	24549.5	8006.72	17824	6175.36	7819.71	33178.2	36416.6	50125.7	36234.9	37314.4	32954.7	21298.2	24089.6	22234.4	10831.6	43354	41822.2	71237.4	50149.1	60264.6	48173.6	87542.8
POS_10903	[M+H]+	Binospirone	0.518843	2.03706	4.7637e-06	359.201	6.638		Organoheterocyclic compounds	Azaspirodecane derivatives		C20H26N2O4	BVMYCHKQPGEOSI-UHFFFAOYSA-N	O=C1N(C(=O)CC2(C1)CCCC2)CCNCC3OC=4C=CC=CC4OC3	133361	189124	291296	78963.3	113204	70823.5	18876.9	12778.2	16456	16053.7	25193.9	27150.4	102633	122461	106181	89004.6	38683.5	82493.5	21366.8	25736.9	23302.4	19305.6	19247.3	22358.5	75096.4	71063.8	75027.9	64905.1	85595.6	64276.8	43725.2	29729.9	32081.1	43829.5	34461.2
POS_6085	[M+H]+	Brefeldin A	0.607625	2.2836	0.0858012	281.173	6.564		Phenylpropanoids and polyketides	Macrolides and analogues		C16H24O4	KQNZDYYTLMIZCT-KQPMLPITSA-N	C[C@H]1CCCC=C[C@@H]2C[C@H](O)C[C@H]2[C@H](O)C=CC(=O)O1	1.22648e+06	24154.8	23686.4	52437.5	96353	407997	276846	124597	414531	295595	139822	544891	7307.85	11634.1	8126.15	10623.7	18756.9	11091.5	112395	108026	137195	126132	143970	356485	107515	41950.7	84110.5	66535.5	249071	76228.1	43771.7	27671.9	46942.6	68793.2	42370.3
POS_11389	[M+H]+	Brevianamide B	0.0813378	0.886063	0.667674	366.184	3.658		Organoheterocyclic compounds	Azaspirodecane derivatives		C21H23N3O3	MWOFPQAPILIIPR-DJJZHVJBSA-N	CC1(C)[C@@H]2C[C@]34CCCN4C(=O)[C@]2(C[C@@]51C(=O)C6=C(C=CC=C6)N5)N=C3O	23102.1	6377.59	5339.59	7271.81	10522.5	17029.1	63773.3	23600.2	38555	41027.8	20336.3	36135.5	2669.22	2913.56	2591.98	3224.14	5468.48	2252.02	6903.53	15899.3	24727.6	33751.2	21594.9	40076.9	2271.66	2282.49	2872.62	2040.54	8111.6	3765.49	4779.67	3035.33	3914.09	5460.36	2752.83
POS_16085	[M+Na]+	Bruceine D	0.201547	0.840227	0.058533	433.145	3.475		Lipids and lipid-like molecules	Prenol lipids	Terpene lactones		JBDMZGKDLMGOFR-DFEKUIMESA-N	CC1=CC(=O)[C@H]([C@]2([C@H]1C[C@@H]3[C@]45[C@@H]2[C@H]([C@@H]([C@@]([C@@]4([C@H](C(=O)O3)O)O)(OC5)C)O)O)C)O	33999.5	26619.2	35856.1	31351.8	26820.7	28616.8	27285	26126	22383.2	27323	25533.6	27149.1	29882.8	32859.4	25739.3	32822.3	31790.2	28977	35916.3	33633.7	29960.7	38464.5	37325.9	32729.8	40052	37534.7	35848.9	44706.1	28422.8	33955	50161.9	43555.2	38522.6	51040.9	42074.3
POS_13366	[M+H]+	Brucine	0.4267	2.21488	0.0169427	395.205	5.026		Alkaloids and derivatives	Strychnos alkaloids		C23H26N2O4	RRKTZKIUPZVBMF-UHFFFAOYSA-N	COC1=CC2=C(C=C1OC)N3C(=O)CC4C5C6CC7C2(CCN7CC6=CCO4)C53	305335	331217	569101	363151	281039	230252	104895	98219.1	109654	122752	92963.7	90798	192063	157681	185754	196321	189237	153612	36081.9	44856.7	39382.8	38835.2	35738.1	53729.7	54041.2	48146.1	40934.9	36180.9	106087	46967.1	32114	26919.8	20051.2	20158.6	27496.1
POS_20077	[M+Na]+	Bryodulcosigenin	0.0633956	1.23842	0.367896	497.358	10.049		Lipids and lipid-like molecules	Steroids and steroid derivatives	Cucurbitacins		FPMQKXQOBKDVHF-ZGUWQJCPSA-N	C[C@H](CCC(C(C)(C)O)O)[C@H]1CC[C@@]2([C@@]1(CC(=O)[C@@]3([C@H]2CC=C4[C@H]3CC[C@@H](C4(C)C)O)C)C)C	15497	18724.2	22339.3	18830.7	17397.8	13551.1	18324.4	12320.8	14109	18343.8	16055.7	15781.6	15260.2	11748.9	14642.1	13594.9	11297.2	11423.6	8746.46	10112	12164.2	10491.2	9795.5	8828.65	5031.09	10664.6	8705.81	5843.61	3251.53	7289.48	6790.69	4849.31	3788.31	8410.64	2672.91
POS_12873	[M+H]+	Bufalin	0.308992	0.573416	0.016225	387.251	11.087					C24H34O4	QEEBRPGZBVVINN-NFFSADEVSA-N	C[C@]12CC[C@@H](C[C@@H]1CC[C@@H]3[C@@H]2CC[C@]4([C@]3(CC[C@H]4C5=COC(=O)C=C5)O)C)O	118291	253901	172051	179570	150172	106225	102357	62506.4	86321	107594	92068	72677.8	243076	126366	290680	187666	245219	219518	57392.2	72560.4	72019.9	59705.8	62569.1	65124.4	19731.5	15578.9	16479.4	20719.3	11297.8	26365.5	51159.2	26882.1	29637.5	20278.2	30806.4
POS_12744	[M+H]+	Bufogenin	0.639626	1.01477	0.963289	385.237	7.679		Lipids and lipid-like molecules	Steroids and steroid derivatives	Steroid lactones	C24H32O4	ATLJNLYIJOCWJE-CWMZOUAVSA-N	C[C@]12CC[C@@H](C[C@H]1CC[C@@H]3[C@@H]2CC[C@]4([C@]35[C@H](O5)C[C@@H]4C6=COC(=O)C=C6)C)O	386070	14596.9	17095.3	23296.6	46252.7	198718	204942	83845.6	248506	239296	125829	392849	17264.8	6833.71	7362.99	7944.23	5503.12	4491.35	245011	218076	285913	242548	279655	535403	191927	109725	114596	164031	441675	193694	168447	131000	185426	381027	144530
POS_9853	[M+H]+	Bullatine A	0.442247	2.68144	3.30686e-05	344.254	10.275					C22H33NO2	OVXLNQAYPUEDSI-LVIQKLEBSA-N	CCN1C[C@@]2(CCCC34[C@@H]2CC(C31)C56[C@@H]4[C@H](C(CC5)C(=C)[C@H]6O)O)C	23009.2	26990.2	23281.5	19826.4	17417.3	18945.3	26692.6	18139	19212.7	24368.5	14322.5	21385.5	22211.6	11773.7	18599.6	14339.6	17778.8	12813.1	12185.2	15116	19978.4	13137.9	16653.8	21049.4	43498.5	35126.8	35636.4	38344.1	59425.7	43956.5	14281.1	14166	14938.4	18333.6	18244.7
POS_8163	[M+H]+	Bupirimate	0.297087	1.50896	0.0396919	317.156	3.597		Organoheterocyclic compounds	Diazines	Pyrimidines and pyrimidine derivatives	C13H24N4O3S	DSKJPMWIHSOYEA-UHFFFAOYSA-N	CCCCC1=C(C)NC(=NCC)N=C1OS(=O)(=O)N(C)C	108531	90200.5	83612.2	90045.6	83760.6	94301.5	65748.7	43301.2	69531.9	68264.4	34678.6	52964.7	52050.8	54036.8	37520.3	55266.8	43000.8	35237.4	29859.9	37764	35109.9	31479.5	26610.9	44012	54146.8	46070.5	37673.7	32122.7	77084.4	46443.6	43857.7	28374.3	26792.9	32938	35574.3
POS_4227	[M+H]+	Bupropion	0.26199	0.765165	0.212497	240.114	7.735	C06860	Organic oxygen compounds	Organooxygen compounds	Carbonyl compounds	C13H18ClNO	SNPPWIUOZRMYNY-UHFFFAOYSA-N	CC(C(=O)C1=CC=CC(=C1)Cl)NC(C)(C)C	2611.36	609.8	737.146	1139.19	1819.11	7189.24	48036.3	43230.4	32797.6	55128.2	46096	60231	890.671	3108.22	924.8	1097.38	1377.01	1130.62	77968.8	69273.2	77187.5	68404.1	64789.6	67144	22378.7	52475.7	51371.6	26104.1	25135.5	49952.4	76987.8	43883.1	47107.8	50425.8	29177.1
POS_37850	[M+Na]+	Bussein	0.0803333	0.981792	0.928155	881.303	3.679					C43H54O18	KVAGRMDUXLYLAZ-ZGZXWHTRSA-N	O=C1OC(C2=COC=C2)C3(C)C(OC(=O)C)C(OC(=O)C)C45OC6(OC5(C(OC(=O)C)C7(O)C(OC(=O)C(C)C)C8(C)CC7(O6)C4(C)C8CC(=O)OC)C3C1=C(O)C(C)C)C	84792.7	56640.9	66542.6	80840.4	90496.9	111331	70317.2	54366.4	71224.7	68052.1	59549	70484.4	49825.6	43858.3	44178	56395.1	113509	33554.9	61770.7	53457.4	67198.6	63677.9	59442.5	67091.3	17175.4	18958.3	29550.8	16138.7	27656.3	19250	19930.3	12864.2	20382.4	33902.5	31018
POS_2542	[M+H]+	Caffeine	0.523039	1.89962	0.00486465	195.098	8.59	C07481	Organoheterocyclic compounds	Imidazopyrimidines	Purines and purine derivatives	C8H10N4O2	RYYVLZVUVIJVGH-UHFFFAOYSA-N	CN1C=NC2=C1C(=O)N(C)C(=O)N2C	73668	15996.6	16550.6	17563.7	37266.9	74000.9	74667.8	47665.9	86079.5	81722.4	68062.5	70553.5	6158.72	20504.6	8119.92	14513.2	10826.4	10859.2	61237.1	58162.3	62822.4	73774.1	72039.2	88529.9	98733.6	54220.4	71057.9	77302.9	133595	100497	41731.3	39884.1	47146.9	60265.4	46420
POS_6389	[M+H]+	Calycosin	0.0903838	2.4213	0.00243716	285.075	6.225	C01562	Phenylpropanoids and polyketides	Isoflavonoids	O-methylated isoflavonoids	C16H12O5	ZZAJQOPSWWVMBI-UHFFFAOYSA-N	O=C1C2=CC=C(O)C=C2OC=C1C=3C=CC(OC)=C(O)C3	2577.96	18823.4	3003.3	2442.99	3681.36	1893.06	2677.25	1366.95	1875.68	1792.79	1247.17	2937.99	3413.84	549.139	9682.79	4886.42	9938.83	5309.39	1899.65	2077.65	1834.96	1693.59	1123.06	2210.31	1559.4	2680.56	2923.43	3239.91	1532.25	1663.71	789.897	542.686	887.889	1081.83	1289.58
POS_12654	[M+H-H2O]+	Campesterol	0.432298	1.02398	0.966483	383.365	14.021		Lipids and lipid-like molecules	Steroids and steroid derivatives	Ergostane steroids	C28H48O	SGNBVLSWZMBQTH-PODYLUTMSA-N	CC(C)[C@H](C)CC[C@@H](C)[C@H]1CC[C@H]2[C@@H]3CC=C4C[C@@H](O)CC[C@]4(C)[C@H]3CC[C@]12C	190974	142788	173531	184063	58071.8	384496	203336	138627	135590	118188	120364	90871.8	119045	130117	640750	68559.9	83677.6	142963	61398	59193.6	195848	329748	110795	74295.1	61014	175274	174252	154324	177709	228436	116452	41127.8	91638.5	579422	68425.9
POS_1228	[M+H]+	Camphor	0.706862	1.75835	0.00139346	153.126	5.524		Lipids and lipid-like molecules	Prenol lipids	Monoterpenoids		DSSYKIVIOFKYAU-UHFFFAOYSA-N	CC1(C2CCC1(C(=O)C2)C)C	99075.8	21171.6	22466.7	18336	61184.5	75345.2	94620.5	71418.5	86552.1	105490	97847.4	104179	23046.5	45605.9	12284.7	10351.1	19816.2	33791.7	101667	108491	97387.5	107550	111726	102858	141164	148102	239933	181983	242192	191723	86116	101140	127528	100624	123079
POS_10148	[M+H]+	Camptothecin	0.053797	0.993897	0.980517	349.126	5.417		Alkaloids and derivatives	Camptothecins		C20H16N2O4	VSJKWCGYPAHWDS-FQEVSTJZSA-N	CC[C@@]1(C2=C(COC1=O)C(=O)N3CC4=CC5=C(C=CC=C5)N=C4C3=C2)O	1.6296e+06	46546.1	278481	202717	382481	440678	200708	93237.1	81377.8	105687	189089	138654	19989.2	67581.5	29553.3	82532	78177.6	43692.3	109011	86621.7	65962.9	71969.4	87964.2	108933	12151.7	11539	29860.8	8881.63	22382.6	16602.3	16333.2	16267.3	13736.9	23124.2	24999.4
POS_10475	[M+H]+	Candidone	0.748904	0.795401	0.121547	353.169	8.229		Phenylpropanoids and polyketides	Flavonoids	Flavans	C22H24O4	JYESOAFLKFHYHP-SFHVURJKSA-N	O=C1C2=C(OC)C=C(OC)C(=C2OC(C=3C=CC=CC3)C1)CC=C(C)C	333623	29107.9	25139.3	45849.3	103747	329029	434475	239535	481075	426368	283113	471848	16726.5	26258.8	19406.1	25584.9	27034.3	21280.1	266351	258128	383647	378952	396128	459918	281467	186349	241292	239599	400912	304474	356576	276736	326316	478118	291882
POS_4678	[M+H]+	Carabrol	0.394682	0.797033	0.0120926	251.164	5.639		Lipids and lipid-like molecules	Prenol lipids	Terpene lactones	C15H22O3	MTIXBBDFRVGBOQ-WQFFSLPPSA-N	O=C1OC2CC3(C)C(CCC(O)C)C3CC2C1=C	133696	39702.9	52960.3	71740.2	103042	132477	96574.3	73019.8	110704	112038	94235.8	116878	29164.5	78592.3	37547.8	54459.5	36078.6	38579.1	100990	115733	104190	96364.8	86234.8	125404	65822.7	75579.9	89267.9	59547.8	83741.8	93936.9	103869	84127.1	96919.4	98001.9	95140.5
POS_2429	[M+H]+	Carbendazim	9.0369	4.00702	0.184087	192.077	4.408	C10897	Organic acids and derivatives	Organic phosphoric acids and derivatives	Phosphate esters	C9H9N3O2	TWFZGCMQGLPBSX-UHFFFAOYSA-N	COC(=NC1=NC2=C(C=CC=C2)N1)O	15567.1	44797.1	79962.3	188716	26400.1	24863.5	24412	33073.7	17976.1	17403.2	11399.1	18993.7	121765	99602	205922	80456.8	202215	45931.9	39105.8	104008	104746	86065.6	211114	68988.5	1.15513e+07	2.51678e+06	9.29375e+06	5.10789e+06	6.32265e+07	1.44569e+07	4.06371e+06	3.66036e+06	2.20451e+06	6.64942e+06	6.62254e+06
POS_4096	[M+H]+	Carbetamide	0.127903	1.6324	0.18074	237.111	1.987					C12H16N2O3	AMRQXHFXNZFDCH-SECBINFHSA-N	CCN=C([C@@H](C)OC(=NC1=CC=CC=C1)O)O	33560.5	22341.7	30673.7	30311.1	57364.5	39536.3	56514.2	19750.2	46839.7	36541	29942.4	32007.5	6129.1	10342.9	11377.9	12662.6	14220.6	13964.9	12630.5	14842.6	22190	18400.8	15721.8	17507.6	7543.11	13747.5	32247.8	7567.34	12279.8	11899.8	7149.4	10613.9	8613.87	7726.21	6964.27
POS_3484	[M+H]+	Carbofuran	0.526452	0.140262	0.00679575	222.112	5.708	C14291	Organoheterocyclic compounds	Coumarans		C12H15NO3	DUEPRVBVGDRKAG-UHFFFAOYSA-N	CC1(C)CC2=CC=CC(=C2O1)OC(=NC)O	3949.13	3232.38	4598.94	3208.82	3619.08	4010.89	4106.64	7440.44	5174.16	5699.29	5770.55	5390.17	1975.33	3485.31	4605.26	4392.07	6579.37	3045.92	3089.41	3413.26	10865	3793.36	3124.86	2855.34	9335.92	4483.15	7282.26	5012.46	11121.1	5357.45	33754	60409.1	66672.2	8276.09	36466.7
POS_1455	[M+H]+	Carnitine	0.122244	0.999054	0.989466	162.111	0.695		Organic nitrogen compounds	Organonitrogen compounds	Quaternary ammonium salts	C7H15NO3	PHIQHXFUZVPYII-UHFFFAOYSA-N	C[N+](C)(C)CC(CC(=O)[O-])O	94588.5	139296	170599	103752	115044	88727.4	109439	109690	79549.9	118692	94988.5	101375	101441	99515.2	98850.4	84903.5	55908.3	129978	102022	83003.4	90317.7	100330	102411	72002.6	47001	56819.3	61752.8	53054.1	44897.8	53539.7	48274.4	52261.2	58034.5	62468.1	44143.2
POS_9316	[M+H]+	Catharanthine hemitartrate	0.287531	1.04673	0.648082	337.196	6.519					C21H24N2O2.1/2C4H6O6	OXIDCVCPXUNSCI-DWGLLIDUSA-N	CCC1=C[C@H]2C[C@]3([C@@H]1N(C2)CCC4=C3NC5=CC=CC=C45)C(=O)OC.CCC1=C[C@H]2C[C@]3([C@@H]1N(C2)CCC4=C3NC5=CC=CC=C45)C(=O)OC.[C@@H]([C@H](C(=O)O)O)(C(=O)O)O	138972	189556	198804	204725	163745	187856	199487	252136	194529	203485	173464	179249	216553	193616	203351	205576	229426	221209	183855	268532	194318	185635	183318	198311	268467	194246	189609	192808	188125	200001	184359	183764	191564	157329	265083
POS_18276	[M+H]+	Cephaeline	0.221765	0.522859	0.10494	467.289	6.169		Alkaloids and derivatives	Emetine alkaloids		C28H38N2O4	DTGZHCFJNDAHEN-OZEXIGSWSA-N	CC[C@H]1CN2CCC3=CC(=C(C=C3[C@@H]2C[C@@H]1C[C@@H]4C5=CC(=C(C=C5CCN4)O)OC)OC)OC	53603.4	7336.93	6823.24	3249.82	6332.31	27086.3	34296.3	15803.4	42556.4	59420.6	25660.5	38673.9	5207.59	3487.87	3645.54	7829.72	7402.89	2836.65	13085.5	13338.1	15676.9	11712.7	17350.6	28836.6	9572.61	7404.53	14449	8252.57	9909.88	7814.61	21178.2	10824.1	10749	40786.8	11454.6
POS_23317	[M+Na]+	Chaetoglobosin A	0.286036	1.20447	0.496269	551.264	7.032		Alkaloids and derivatives	Cytochalasans	Chaetoglobosins	C32H36N2O5	OUMWCYMRLMEZJH-VOXRAUTJSA-N	C[C@H]1CC=C[C@H]2[C@H]3[C@@](C)([C@@H](C)[C@H]4[C@H](CC5=CNC6=C5C=CC=C6)N=C([C@@]24C(=O)C=CC(=O)[C@@H](C(=C1)C)O)O)O3	40115.9	108126	124575	141898	162375	98926.4	107316	98269.6	101429	81808.1	171701	116130	28597.3	138963	44079.9	110647	54105.1	40381	159807	136186	138478	142429	105435	62703.1	49881.8	71116.3	123278	67019.8	30609.3	40862.5	41798.1	61496.3	57122	22178.9	72302.9
POS_21966	[M+H]+	Chaetoglobosin C	0.112871	1.32822	0.5309	529.277	9.054		Alkaloids and derivatives	Cytochalasans	Chaetoglobosins	C32H36N2O5	RIZAHVBYKWUPHQ-MASOQXDXSA-N	C[C@H]/1C/C=C\[C@H]2[C@H]3[C@@](C)([C@@H](C)[C@H]4[C@H](CC5=CNC6=C5C=CC=C6)N=C([C@@]24C(=O)CCC(=O)C(=O)/C(=C1)/C)O)O3	36052.1	30393.7	59287.7	11628	47855.8	37259.2	27360.8	30866.2	16141.7	24037.4	17140.8	22999.6	3851.15	5824.24	2705.06	2684.11	2338.32	1629.15	5261.24	5567.67	4586.5	5961.27	6096.09	13758.3	5082.05	1977.23	3448.01	5934.89	16504.6	2676.21	3978.56	4833.51	2876.18	6765.34	4122.88
POS_2222	[M+H]+	Chelidonic acid	0.142437	0.851946	0.331136	185.008	0.651		Organoheterocyclic compounds	Pyrans	Pyranones and derivatives		PBAYDYUZOSNJGU-UHFFFAOYSA-N	C1=C(OC(=CC1=O)C(=O)O)C(=O)O	60361.3	72919	56589.1	75721.6	61666.6	107981	40887.2	32309.1	53850.4	44275.4	53701.9	37942.7	76159.8	64104.2	73548.4	71117.6	116727	57685.5	43153.4	47031	36843.7	32307.2	39492.8	45687.3	14254.4	18817.2	20189.2	12831.6	15437	15715.3	15514.5	24547	20344.2	12051.4	27537.2
POS_38204	[M]+	Chlorophyll a from Chlorella	0.357652	1.03207	0.761186	893.55	13.145		Organoheterocyclic compounds	Tetrapyrroles and derivatives	Chlorins	C55H72MgN4O5	ATNHDLDRLWWWCB-ZPPYAHEGSA-M	[Mg++].CCC1=C(C)C2=NC1=CC3=C(C)C4=C([N-]3)C(=C5N=C(C=C6[N-]C(=C2)C(=C6C)C=C)C(C)C5CCC(=O)OCC=C(C)CCCC(C)CCCC(C)CCCC(C)C)C(C(=O)OC)C4=O	1.35057e+06	1.60479e+06	2.74777e+06	1.66228e+06	1.62356e+06	1.703e+06	1.86841e+06	2.70762e+06	1.81493e+06	1.74298e+06	1.90904e+06	1.75517e+06	2.33953e+06	2.34542e+06	3.76458e+06	2.64989e+06	2.05339e+06	3.0482e+06	2.31684e+06	2.22769e+06	2.52465e+06	1.92343e+06	1.85984e+06	1.63474e+06	1.60387e+06	2.08277e+06	1.6097e+06	2.28708e+06	2.07561e+06	1.95414e+06	1.95492e+06	1.99569e+06	1.7742e+06	2.01813e+06	1.18448e+06
POS_12647	[M+H]+	Cholest-4,6-Dien-3-One	0.189637	1.26153	0.161601	383.329	11.971		Lipids and lipid-like molecules	Steroids and steroid derivatives	Cholestane steroids	C27H42O	XIWMRKFKSRYSIJ-GYKMGIIDSA-N	O=C1C=C2C=CC3C(CCC4(C)C3CCC4C(C)CCCC(C)C)C2(C)CC1	150454	120817	119634	98641.7	134504	153168	113970	107346	132569	143201	131751	130204	102113	92307.3	111607	111457	72906.8	35761.5	47331.8	66231	35506.6	84840.5	67712	54847.9	54691.6	68532.2	29093.8	66257.9	47213.6	62336.6	42488.8	31653.2	58893.8	53576.2	40052.1
POS_7231	[M+H]+	Chrysoeriol	0.84398	0.611306	0.342399	301.07	6.27	C04293	Phenylpropanoids and polyketides	Flavonoids	O-methylated flavonoids	C16H12O6	SCZVLDHREVKTSH-UHFFFAOYSA-N	COC1=C(C=CC(=C1)C2=CC(=O)C3=C(C=C(C=C3O)O)O2)O	180645	316537	245390	200392	249129	280714	121347	110501	156486	178311	154755	140227	360453	306162	362238	310293	398950	322952	164440	180893	166936	129209	118747	176471	169195	254236	219214	159632	263843	181817	224976	160945	232348	995353	209066
POS_16479	[M+H]+	Chrysophanol 8-O-beta-D-glucoside	0.803993	1.79154	0.0473261	439.098	6.093	C10316	Benzenoids	Anthracenes	Anthraquinones	C21H20O9	WMMOMSNMMDMSRB-JNHRPPPUSA-N	CC1=CC2=C(C(=C1)O)C(=O)C3=C(C2=O)C=CC=C3O[C@H]4[C@@H]([C@H]([C@@H]([C@H](O4)CO)O)O)O	427176	1.51789e+06	985211	152265	455531	239479	4372.47	4355.39	6228.24	5313.17	15212	3027.74	1.81729e+06	1.14403e+06	1.35306e+06	579907	965118	807452	7630.36	7257.23	7417.7	10789.5	6097.39	14336.9	443740	525264	207528	284889	446399	194914	144618	207793	133592	343895	254548
POS_12048	[M+H]+	Chrysosplenetin	0.0444794	1.11017	0.423977	375.107	6.382	C10030	Phenylpropanoids and polyketides	Flavonoids	O-methylated flavonoids	C19H18O8	NBVTYGIYKCPHQN-UHFFFAOYSA-N	COC1=C(C=CC(=C1)C2=C(C(=O)C3=C(C(=C(C=C3O2)OC)OC)O)OC)O	19079.6	20985.7	22373.4	24830.7	24433.9	34631.8	47257.8	27432.8	41232.5	60656.1	37535	40746	16585	16921	20454.3	21114.5	15212.8	12373.7	23354.8	27824.9	29848	25565.8	25598.9	31981.7	4605.24	9413.64	7693.63	6561.26	6786.19	9641.21	7187.89	5027.13	7354.51	7591.42	5758.69
POS_10892	[M+H]+	Cilastatin	0.0532387	1.19364	0.483408	359.166	5.529	C01675	Organic acids and derivatives	Carboxylic acids and derivatives	Amino acids, peptides, and analogues	C16H26N2O5S	DHSUYTOATWAVLW-WFVMDLQDSA-N	CC1(C)C[C@@H]1C(=N/C(=C\CCCCSC[C@@H](C(=O)O)N)/C(=O)O)O	21921.2	3441.22	1584.78	5309.38	6991.84	9991.7	10954.8	8852.73	11458.1	11006.8	13245.8	9100.95	2539.24	4670.36	2918.8	3365.93	2665.3	2083.47	6158.48	5478.7	7507.44	6150.91	6201.43	6182.91	4524.53	7503.23	9738.15	3695.37	9901.75	5751.55	5200.98	2325.33	6953.53	8735.55	3074.34
POS_7560	[M+H]+	Cimifugin	0.387691	0.490259	0.000135418	307.113	4.084		Organoheterocyclic compounds	Benzopyrans	1-benzopyrans	C16H18O6	ATDBDSBKYKMRGZ-ZDUSSCGKSA-N	CC(C)([C@@H]1CC2=C(O1)C=C3C(=C2OC)C(=O)C=C(O3)CO)O	19475.1	22678.3	21760.9	20783.5	24248	23688.7	34685.7	34113	26672.6	31944.4	31812.9	32131.9	47872.1	32255.7	39383	44230.1	16379.5	41708.4	51637.7	57632.1	52253.1	48864.9	58952.1	39302.9	15294	21335.2	17797.6	13395.4	21241.5	21213.4	41447.1	33172.5	45594.4	27939.8	43575.1
POS_693	[M+H]+	Cinnamaldehyde	0.113467	1.43492	0.0275409	133.063	3.244	C00903	Phenylpropanoids and polyketides	Cinnamaldehydes		C9H8O	KJPRLNWUNMBNBZ-QPJJXVBHSA-N	C1=CC=C(C=C1)/C=C/C=O	67062.9	36338.5	42979.7	44860.6	43360	27860	15004.5	5003.44	15199.8	12633.7	11708	14205	16433.1	23570.8	20101.1	22115.8	15694.9	10749.2	11628	11078.9	8976.98	10565.9	8160.07	13926.2	7338.8	6894.19	10649.4	10086.5	10195.4	7780.7	3912.22	4369.83	5523.37	7718.69	8854.52
POS_16783	[M+H]+	Cinobufagin	0.617953	1.26556	0.397057	443.239	7.908	C16931	Lipids and lipid-like molecules	Steroids and steroid derivatives	Steroid lactones	C26H34O6	SCULJPGYOQQXTK-OLRINKBESA-N	O=C1OC=C(C=C1)C2C(OC(=O)C)C3OC34C5CCC6CC(O)CCC6(C)C5CCC24C	740793	7929.64	7017.67	16811.5	45384.6	306934	157050	54811.4	292580	247278	123144	254374	2993.37	8510.82	2791.29	4555.89	3607.81	3433.18	195072	221790	225052	201180	224165	652326	284043	138066	146822	279623	452391	234326	160311	128147	202266	386674	149937
POS_8054	[M+H]+	Cirsimaritin	0.154287	0.427076	0.0530514	315.086	7.643	C17785	Phenylpropanoids and polyketides	Flavonoids	O-methylated flavonoids	C17H14O6	ZIIAJIWLQUVGHB-UHFFFAOYSA-N	COC1=CC2=C(C(=O)C=C(C3=CC=C(C=C3)O)O2)C(=C1OC)O	7140.13	9091.62	30557.2	6184.73	7632.51	6598.72	7067.76	9754.79	7130.35	16663.5	7556.7	9933.45	7268.24	6030.36	8347.42	6585.5	3171.68	2172.1	2870.42	2967.48	3543.36	2095.76	2738.72	3238.49	2164.97	2359.3	2800.44	2305	4166.75	2539.58	7930.18	4664.33	3544.03	13819.2	5083.42
POS_8539	[M+H]+	Citalopram	0.0189105	1.09756	0.771826	325.175	2.354	C07572	Benzenoids	Benzene and substituted derivatives	Phenylbutylamines	C20H21FN2O	WSEQXVZVJXJVFP-UHFFFAOYSA-N	CN(C)CCCC1(C2=CC=C(C=C2)F)C3=CC=C(C=C3CO1)C#N	1440.36	355.759	602.955	1004.13	1843	2420.58	20352.7	47428.6	6446.75	10586.2	2872.98	3586.41	992.553	804.899	1256.93	387.82	2303.66	676.175	2353.4	1750.29	2688.67	5343.57	7068.11	4104.79	224.116	224.696	806.286	490.786	892.839	1046.66	523.626	527.758	278.183	1095.79	458.011
POS_4690	[M+H]+	Clareolide	0.398894	0.728202	0.156974	251.199	8.657					C16H26O2	IMKJGXCIJJXALX-SHUKQUCYSA-N	C[C@]12CCCC([C@@H]1CC[C@@]3([C@@H]2CC(=O)O3)C)(C)C	210008	8201.55	11794.8	12824.1	52675.7	140186	153859	75430	161009	166606	97404.4	177090	12548.4	11119.4	12459.6	6514.29	8386.05	15149.5	98711.2	96695.2	131017	130940	130610	215869	64701.9	41460.3	54463.9	31556.6	84853.3	74985.5	65954.8	55404.4	74266.6	136430	70563.2
POS_5846	[M+H]+	Clenbuterol	0.33195	1.09567	0.659639	277.088	1.105		Benzenoids	Benzene and substituted derivatives	Halobenzenes	C12H18Cl2N2O	STJMRWALKKWQGH-UHFFFAOYSA-N	CC(C)(C)NCC(C1=CC(=C(C(=C1)Cl)N)Cl)O	153965	17870.9	22014.6	53507.4	41436.6	104949	101314	45195.9	130185	108136	100167	141207	5446.49	35009.7	14908.8	19764.9	24491	14438.1	101823	105735	112269	99283.9	111709	201411	103365	86577.6	156834	91959.3	196572	100571	124393	84432.5	95440.7	182465	97520.7
POS_18572	[M+H]+	Clofazimine	0.0630333	0.868522	0.749337	473.125	2.033	C06915	Organoheterocyclic compounds	Diazanaphthalenes	Benzodiazines	C27H22Cl2N4	WDQPAMHFFCXSNU-UHFFFAOYSA-N	ClC1=CC=C(C=C1)NC2=CC3=NC=4C=CC=CC4N(C5=CC=C(Cl)C=C5)C3=CC2=NC(C)C	18629.8	73291.6	53150.3	9788.68	29342.6	15703.9	7295.62	1994.96	8759.37	5583.78	5786.49	4969.24	22309.8	9222.52	14362.1	5909.19	2350.3	4106.3	1805.32	2054.98	2552.71	2342.73	2304.98	2721.84	1010.18	627.181	1087.36	537.564	4063.82	1099.22	1222.69	287.206	1921.63	2604.64	2425.3
POS_8638	[M+H]+	Clozapine	0.481803	0.163964	0.0054071	327.142	4.727	C06924	Organic oxygen compounds	Organooxygen compounds	Ethers	C18H19ClN4	QZUDBNBUXVUHMW-UHFFFAOYSA-N	CN1CCN(CC1)C2=NC3=C(C=CC(=C3)Cl)NC4=CC=CC=C42	348568	12922.3	12777.7	33941.2	35377.1	96165.6	42964.3	13466.5	47238	27854.6	18230.3	32644.6	4325.26	46528.2	5786.74	11784.6	4734.01	5498.43	36147.8	44043.9	46724.2	42347.4	76296.7	85058.7	7984.78	6434.28	6914.36	5009.32	7688.85	9157.49	49005.9	25600.1	28378.3	82883.9	15848.4
POS_11294	[M+H]+	Clusiacitran A	0.18737	1.0623	0.436053	365.172	6.89		Benzenoids	Benzene and substituted derivatives	Benzophenones	C23H24O4	XUPOZHDUFRMVTF-UHFFFAOYSA-N	O=C(C=1C=CC=CC1)C2=C(O)C=C3OC4(C)CCC5C(C3=C2OC5(C)C)C4	550609	120262	147506	239770	370413	658464	655196	393249	659233	699863	610776	698471	41274.9	182055	58150.2	86677.3	117419	51956.3	812141	714384	778721	764630	772104	942208	654600	690066	897512	653830	831876	905412	814526	672045	732102	786142	640040
POS_35168	[M+H]+	Coenzyme Q9	0.559137	1.75806	0.0145233	795.627	13.673					C54H82O4	UUGXJSBPSRROMU-WJNLUYJISA-N	O=C1C(OC)=C(OC)C(=O)C(=C1C)CC=C(C)CCC=C(C)CCC=C(C)CCC=C(C)CCC=C(C)CCC=C(C)CCC=C(C)CCC=C(C)CCC=C(C)C	284683	199819	161463	253165	227294	283771	209402	105786	200613	219713	136042	159782	83385.8	93894.7	115134	120880	100191	51908.7	66959.7	60860.8	69705.9	111912	90905.1	107693	99154.1	114477	92540.3	85684.8	185506	104131	67877.5	53160.1	52715.9	98456	62706.7
POS_13724	[M+H]+	Colchicine	0.160318	1.72256	0.00621135	400.182	5.318		Hydrocarbon derivatives	Tropones		C22H25NO6	IAKHMKGGTNLKSZ-INIZCTEOSA-N	CC(=N[C@H]1CCC2=C(C3=CC=C(C(=O)C=C31)OC)C(=C(C(=C2)OC)OC)OC)O	52935.6	59919.3	110000	31685.4	99644.9	56694.6	30649.1	21653.1	19839	23810.6	20843.9	23535.6	17414.6	26826.5	32409.6	21904.5	27979.6	21671.6	5585.69	9165.35	9237.07	6430.56	4914.97	6434.49	6507	12415.3	11393.7	11953.5	7655.62	11075	3919.84	8011.53	6820.84	4185.87	4986.15
POS_1490	[M+H-H2O]+	Coniferyl alcohol	0.188765	0.950871	0.420516	163.074	8.844	C00590	Benzenoids	Phenols	Methoxyphenols		JMFRWRFFLBVWSI-NSCUHMNNSA-N	COC1=C(O)C=CC(\C=C\CO)=C1	100383	88676.1	88209.6	107904	87488.2	98104.9	110676	88472.1	100001	95459.5	104725	101443	104235	99604.7	89811.8	92684.2	110702	105647	87742.7	98618	91679.4	100253	103302	100888	88199.2	94185.7	92174.6	90331.1	100148	116683	94935.1	112417	95037.1	116071	91443.2
POS_7511	[M+H]+	Convolvamine	0.545389	0.236841	2.6445e-05	306.167	4.725					C17H23NO4	AEFPCFUCFQBXDQ-UHFFFAOYNA-N	O=C(OC1CC2N(C)C(CC2)C1)C3=CC=C(OC)C(OC)=C3	61218.7	1151.12	574.011	3207.19	20501.2	59445.8	75678.8	38361.7	87562.4	68233.1	33074.5	59716.2	336.163	5338.12	558.012	975.732	866.68	396.951	54200.8	84848.6	123151	122875	91248.1	191840	20100	4825.66	7618.43	9980.45	16349.3	11946.8	30438.2	43814.2	57725.4	63037	52054.9
POS_14969	[M+NH4]+	Corchoionoside B	0.527478	1.74312	0.106497	418.205	3.859					C19H28O9	FUXBESIRIBMOMU-SNAWJCMRNA-N	O=C(C=CC1(O)C(=CC(=O)CC1(C)C)C)COC2OC(CO)C(O)C(O)C2O	205900	171312	137194	206873	217995	202351	299965	194873	227291	298106	175499	176101	55013.3	49647	73164.6	80195.4	110507	28582.3	65755.7	72584.2	122418	91463.4	95105.9	82800.8	94097.7	73319.1	105280	66950.5	230496	81518.3	75723.1	37010.2	55642.6	82693.7	74947.2
POS_4700	[M+H]+	Cordycepin	0.715261	1.20945	0.272373	252.109	2.23		Nucleosides, nucleotides, and analogues	Purine nucleosides	Purine 3'-deoxyribonucleosides	C10H13N5O3	OFEZSBMBBKLLBJ-BAJZRUMYSA-N	OCC1OC(N2C=NC=3C(=NC=NC32)N)C(O)C1	1.22341e+06	1.45875e+06	1.46663e+06	964405	1.17118e+06	923496	652971	445288	502911	762300	641216	551810	1.06122e+06	1.13564e+06	1.44532e+06	1.09114e+06	1.24382e+06	1.20994e+06	910374	1.04856e+06	780362	850343	762043	582083	329196	373256	388366	375486	271587	525883	250193	302634	315005	145750	440031
POS_10044	[M+H]+	Corticosterone	0.319618	0.790725	0.0837179	347.216	8.578	C02140	Lipids and lipid-like molecules	Steroids and steroid derivatives	Hydroxysteroids	C21H30O4	OMFXVFTZEKFJBZ-HJTSIMOOSA-N	C[C@@]12CCC(=O)C=C2CC[C@H]3[C@@H]4CC[C@H](C(=O)CO)[C@@]4(C)C[C@@H]([C@@H]31)O	75186.8	50524.7	49344.4	60598	91868.5	90148.1	80605	73376.7	117008	82388.5	134384	100742	20953.3	65144.1	19589.5	27436.6	25161.5	24017.8	36073.4	56988.7	39421.3	39641.4	38303.7	51821	70262	47258.8	51498.9	60832.7	67278.1	56984.5	104911	76358.5	83219.1	66570.9	59131.9
POS_11040	[M+H]+	Cortisone	0.177903	6.48114	0.281772	361.197	3.382		Lipids and lipid-like molecules	Steroids and steroid derivatives	Hydroxysteroids	C21H28O5	MFYSYFVPBJMHGN-ZPOLXVRWSA-N	C[C@@]12CCC(=O)C=C2CC[C@H]3[C@@H]4CC[C@](C(=O)CO)([C@@]4(C)CC(=O)[C@@H]31)O	6766.36	4553.17	6168.08	2297.55	6408.54	6649.39	45936.5	43140	28394.6	32642.8	17999.3	15498.2	2754.41	2472.13	4060.04	15229.5	3700.39	1650.64	4479.67	5174.83	7693.79	6899.2	13877.6	11588.1	2593.35	2316.37	4460.79	2066.42	7126.01	67529.1	3059.87	1745.45	2315.6	1942.58	2142.3
POS_3925	[M+H]+	Costunolide	0.402511	0.777395	0.0165213	233.152	6.699		Lipids and lipid-like molecules	Prenol lipids	Terpene lactones	C15H20O2	HRYLQFBHBWLLLL-AHNJNIBGSA-N	C/C/1=C\CC/C(=C/[C@@H]2[C@@H](CC1)C(=C)C(=O)O2)/C	115212	36416.9	69634	59253.9	88221.9	97140.4	100123	81186.1	120346	104872	106438	127962	25472.4	55055.2	22965.5	36720.3	25910	26236.6	97288.9	105189	102178	102872	100145	121352	50440.8	70050.9	79892.3	52854.4	87759.5	81917.6	96377.5	76923.4	94651.5	91661.2	90637.8
POS_9821	[M+NH4]+	Coumaric acid O-glucoside	0.510266	1.09332	0.635847	344.134	2.495		Organic oxygen compounds	Organooxygen compounds	Carbohydrates and carbohydrate conjugates	C15H18O8	LJFYQZQUAULRDF-FDGSXQGBSA-N	OCC1OC(OC2=CC=C(C=CC(O)=O)C=C2)C(O)C(O)C1O	242923	276847	315988	326019	260521	235283	279168	232570	274570	336950	238798	216586	334816	324459	303474	308733	427671	216309	216353	274704	339364	288824	355881	244761	404014	334169	540834	372730	611425	406758	369314	259295	358193	699440	452481
POS_1000	[M+H]+	Coumarin	0.26007	0.467226	0.152594	147.042	4.13	C05851	Phenylpropanoids and polyketides	Coumarins and derivatives			ZYGHJZDHTFUPRJ-UHFFFAOYSA-N	C1=CC=C2C(=C1)C=CC(=O)O2	28947.3	30726.8	68148	22872.5	22491.4	21296.2	49088.6	63971.8	46663.6	65377.9	31926.4	40272.9	9009.62	15329.5	12404.6	11744.1	25063	12826.2	34763.3	58915.5	75340.2	87458.9	91353.5	47862.7	11673.8	7928.64	9704.81	17584.7	10723.5	12489.1	11237.9	15547	23073.6	66729.8	14943.3
POS_4021	[M+H]+	Coumaroyl putrescin	1.11428	0.91285	0.511793	235.144	2.582		Phenylpropanoids and polyketides	Cinnamic acids and derivatives	Hydroxycinnamic acids and derivatives	C13H18N2O2	CJHDBEPXEKGBDW-UHFFFAOYSA-N	C(CCN=C(C=CC1=CC=C(C=C1)O)O)CN	1.12836e+07	2.14276e+06	5.94739e+06	1.71252e+06	4.81877e+06	8.0614e+06	7.27864e+06	5.2068e+06	5.83487e+06	1.0885e+07	8.06893e+06	1.34134e+07	74474.7	112810	42878.6	85285.6	217239	46646.7	1.6555e+06	737070	1.57273e+06	633120	991372	1.26367e+06	1.42884e+06	1.30129e+06	1.71857e+06	1.49132e+06	2.1038e+06	1.36728e+06	1.46849e+06	1.58663e+06	2.21492e+06	1.00845e+06	2.03039e+06
POS_11630	[M+H]+	Coversyl	0.327628	0.83303	0.24167	369.241	10.175		Organic acids and derivatives	Carboxylic acids and derivatives	Amino acids, peptides, and analogues	C19H32N2O5	IPVQLZZIHOAWMC-UHFFFAOYSA-N	CCCC(C(=O)OCC)NC(C)C(=O)N1C2CCCCC2CC1C(=O)O	147109	63846.8	68910.6	115815	103397	102672	69629.1	53265.8	86859	64246.8	74286.7	104443	54669.1	110195	55628.7	80550.8	69728.2	65664.3	116507	90549.8	83138.9	74575.7	85606.7	123337	60710.9	56321.1	87766.5	65909.5	110076	67857.3	77334.1	81085.7	102721	123636	62850.2
POS_26385	[M+H]+	Crassostreaxanthin B	0.793499	0.898673	0.520347	599.4	10.271		Lipids and lipid-like molecules	Prenol lipids	Sesterterpenoids	C40H54O4	LGLPDUBVWXHHHU-ZCJJJFIZSA-N	CC(=O)C[C@@H](O)CC(/C)=C(C)/CC(=O)C(/C)=C/C=C/C(C)=C/C=C/C=C(C)/C=C/C=C(C)/C#CC1=C(C)C[C@@H](O)CC1(C)C	465729	127620	83740.2	337283	409236	847089	627138	416317	627833	543115	598086	856117	91766.2	317086	104165	234832	145331	124201	707645	797089	767643	898146	861836	720820	519728	441036	594792	395974	981964	797221	865297	626471	594918	835644	598416
POS_17037	[M+Na]+	Crepidiaside B	0.407464	0.559157	6.31858e-06	447.162	3.954		Organic oxygen compounds	Organooxygen compounds	Carbohydrates and carbohydrate conjugates	C21H28O9	BUHZTPLXMFRPCK-MBYZHAKNSA-N	CC1=C2C(=O)C=C(CO[C@H]3[C@@H]([C@H]([C@@H]([C@@H](CO)O3)O)O)O)[C@@H]2[C@@H]4[C@@H](CC1)[C@@H](C)C(=O)O4	63401	31690.5	44648	41082.2	37927.7	59544.4	51071.5	43793.4	53158.8	53728.1	51419.1	61177.1	46274.7	60642.8	46274.4	62449.3	63131.5	44050.3	93335	100821	100932	97535.6	98608.3	108237	23500.5	21562.8	30309.6	26690.7	23060.4	32256.2	43653.1	42838.8	47785.9	49782.2	53118.9
POS_22558	[M+Na]+	Cucurbitacin D	0.0520473	1.03623	0.838923	539.283	5.32		Lipids and lipid-like molecules	Steroids and steroid derivatives	Cucurbitacins		SRPHMISUTWFFKJ-UHFFFAOYSA-N	CC1(C2=CCC3C4(CC(C(C4(CC(=O)C3(C2CC(C1=O)O)C)C)C(C)(C(=O)C=CC(C)(C)O)O)O)C)C	70335.3	122557	106777	30895.3	119128	76668	219019	216612	193470	224650	180196	263833	127931	74927.5	123166	58680.7	42802.5	71594.2	178983	131206	152570	192094	201976	108452	38863.7	14776	46369.7	39304.1	47586.6	45615.9	42025.3	28715.6	41966.8	21446.6	47919.6
POS_19547	[M+H]+	Curculigoside	0.209218	0.357912	0.00408628	489.137	2.683					C22H26O11	SJJRKHVKAXVFJQ-QKYBYQKWSA-N	COC1=C(C(=CC=C1)OC)C(=O)OCC2=C(C=CC(=C2)O)O[C@H]3[C@@H]([C@H]([C@@H]([C@H](O3)CO)O)O)O	26850.9	1836.36	2347.34	3515.16	13409.5	9872.31	10027.6	8901.85	11894	11392.9	17460.1	13005.8	1208.02	2020.01	800.95	312.235	1555.49	185.047	17397.3	34825.6	21915.8	12842.6	11584	21732	1594.34	2603.41	2402.84	1445.24	7772.01	2811.43	7761.24	7262.44	7456.23	13966.6	9587.55
POS_4116	[M+H]+	Curcumol	0.207395	1.14075	0.104368	237.185	9.494					C15H24O2	QRMPRVXWPCLVNI-UHFFFAOYSA-N	CC1CCC2C13CC(C(O3)(CC2=C)O)C(C)C	169963	116445	97847	137227	135131	138550	141001	145255	145384	142581	144120	148693	94766.1	114978	86068.9	104721	116219	95283.2	130751	137440	131091	134548	132541	133635	159828	124265	111853	120491	147447	121272	106056	107126	110612	128227	131866
POS_25271	[M]+	Cyanidin 3-O-beta-D-sambubioside	0.0526867	1.02006	0.88671	581.159	2.661		Phenylpropanoids and polyketides	Flavonoids	Flavonoid glycosides	C26H29O15	ZPPQIOUITZSYAO-AOBOYTTNSA-O	OC=1C=C(O)C=2C=C(OC3OC(CO)C(O)C(O)C3OC4OCC(O)C(O)C4O)C(=[O+]C2C1)C=5C=CC(O)=C(O)C5	26613.4	56762.3	40155.8	49354.2	41632.5	31806.7	20480.9	17744.5	16732.7	15647.8	15746.4	19229.3	76034.5	62090.3	62486.4	65126.1	62501	64915.4	36751.8	35370.5	37037.8	27795.5	34355.4	35611.7	17907	31507.2	22893.9	22059.3	17837	15571	21391.6	15712.4	20654.9	26381.7	24120.5
POS_17142	[M]+	Cyanidin 3-O-glucoside	0.206003	0.979943	0.88136	449.108	4.599		Phenylpropanoids and polyketides	Flavonoids	Flavonoid glycosides	[C21H21O11]+	RKWHWFONKJEUEF-GQUPQBGVSA-O	C1=C(C=C(C(=C1)O)O)C2=[O+]C3=C(C=C2O[C@H]4[C@@H]([C@H]([C@@H]([C@@H](CO)O4)O)O)O)C(=CC(=C3)O)O	212295	252335	172120	168019	177894	110979	49026.5	46721.4	77274	59546.7	70070.5	60975.4	164889	106068	135848	63067.8	146863	65968.9	53348.6	61557.9	57806.8	58414.9	56497	74333.7	52532.6	56574	58127.1	50180.1	95228.1	50604.4	54714.8	46890.3	61782.7	73430	64751.1
POS_26119	[M]+	Cyanidin 3-O-rutinoside	0.618105	1.27906	0.513514	595.163	4.538	C08620	Phenylpropanoids and polyketides	Flavonoids	Flavonoid glycosides	[C27H31O15]+	USNPULRDBDVJAO-FXCAAIILSA-O	C[C@H]1[C@@H]([C@H]([C@H]([C@H](OC[C@@H]2[C@H]([C@@H]([C@H]([C@H](OC3=CC4=C(C=C(C=C4O)O)[O+]=C3C5=CC=C(C(=C5)O)O)O2)O)O)O)O1)O)O)O	389285	538833	361246	155140	312114	307793	58410.5	71598.7	122073	92944.9	136632	98547.6	300396	228925	334482	125098	333240	106688	110805	136920	52500.9	47188.2	38122.3	132169	172312	172776	171282	115317	372590	165133	104730	81770.5	99548.6	400850	152961
POS_33204	[M]+	Cyanidin 3-sambubioside 5-glucoside	0.623914	1.66354	0.0273553	743.193	7.264		Phenylpropanoids and polyketides	Flavonoids	Flavonoid glycosides	C32H39O20	OLBLWNPOURNBCY-MRBLLYQQSA-O	OC=1C=C(OC2OC(CO)C(O)C(O)C2O)C=3C=C(OC4OC(CO)C(O)C(O)C4OC5OCC(O)C(O)C5O)C(=[O+]C3C1)C=6C=CC(O)=C(O)C6	41245.2	8299.44	53589.7	18742.8	99255.6	40919.2	4057.44	4831.12	6335.66	4022.8	5801.79	3296.8	3630.58	254886	12267.2	97798.6	12422.1	13798	4462.75	14265.5	5425.72	18266.6	2625.39	5148.07	173343	139181	220475	239168	87026.1	259437	96890.8	137674	87977.2	147136	86903.2
POS_31444	[M+NH4]+	Cyanidin-3-(6''-malonylglucoside)	0.940425	0.498341	0.0345487	697.339	6.911					C24H23O14	ROQLTZUOXIQBDO-GRAUSCIISA-O	C1=CC(=C(C=C1C2=[O+]C3=CC(=CC(=C3C=C2O[C@H]4C(C([C@@H](C(O4)COC(=O)CC(=O)O)O)O)O)O)O)O)O	86288.7	180489	377077	341400	193890	112425	122038	99412.2	115705	121665	145411	111859	21711	342008	70883.4	227487	42102.4	63599.8	276052	177723	372582	254728	307382	115832	97760	152865	224217	56763.2	47347.2	170114	213801	296242	347208	82187.6	359588
POS_15002	[M]+	Cyanidin-3-O-alpha-arabinoside	0.184569	1.20189	0.207331	419.097	5.42		Phenylpropanoids and polyketides	Flavonoids	Flavonoid glycosides	C20H19O10	KUCVMQMKRICXJC-VLNXYBQZSA-O	OC=1C=C(O)C=2C=C(OC3OCC(O)C(O)C3O)C(=[O+]C2C1)C=4C=CC(O)=C(O)C4	81593.4	140814	105367	120725	111898	134052	102335	84218.3	112042	121827	108776	100200	101468	95668.7	133026	111217	105962	84800.9	61924.5	81088.4	89796.4	71133.5	81778.2	88234.8	22211.3	45460	33048.2	32931.5	20502.1	33064	23750.1	23162.3	29783.8	22989.3	28256.9
POS_19813	[M+H]+	Cyclo(VVFF)	0.224123	0.908516	0.402346	493.28	8.662		Organic acids and derivatives	Carboxylic acids and derivatives	Amino acids, peptides, and analogues	C28H36N4O4	OWKLJRMFTXDULF-UHFFFAOYSA-N	CC(C)C1C(=NC(CC2=CC=CC=C2)C(=NC(CC3=CC=CC=C3)C(=NC(C(C)C)C(=N1)O)O)O)O	1.43616e+06	606996	1.42304e+06	209394	1.59154e+06	1.47851e+06	570567	623747	338169	709419	515706	656262	48124.6	65399.7	23730	36315.6	36344	31046.9	69278	88383.5	59363	70756.3	102800	111846	57041.8	53189	39462.4	44734.8	38770.7	62454.2	36973	51735.5	56379.6	61517	65482.8
POS_26032	[M+Na]+	cyclo[DL-Asu(Unk)-DL-Phe-DL-xiIle-DL-Pip]	0.41756	1.99573	0.00916648	593.326	8.362		Organic acids and derivatives	Carboxylic acids and derivatives	Amino acids, peptides, and analogues	C31H46N4O6	RWTAMSAIOGWNBT-UHFFFAOYSA-N	CCC(C)C1C(=O)N2CCCCC2C(=NC(CCCCCC(=O)C(C)O)C(=NC(CC3=CC=CC=C3)C(=N1)O)O)O	49034.4	2120.14	2958	6352.36	14463.5	45096.1	33801.3	32329.9	44535.1	42554.4	32110	44104.2	928.722	2302.13	1178.06	2312.91	1339.76	1526.1	43543.2	44416	50188.6	48552.8	48375.2	70188	45174.4	42273.5	64601.2	40744.1	85910.3	83875.5	41663.6	15504.4	26599	39903.5	27312
POS_19544	[M+H]+	Cytidine 5'-diphosphocholine	0.495803	0.654358	0.276853	489.115	3.92		Nucleosides, nucleotides, and analogues	Pyrimidine nucleotides	Pyrimidine ribonucleotides	C14H26N4O11P2	RZZPDXZPRHQOCG-OJAKKHQRSA-N	C[N+](C)(C)CCOP(=O)(O)OP(=O)([O-])OC[C@@H]1[C@H]([C@H]([C@H](N2C=CC(=N)N=C2O)O1)O)O	57099.8	4084.39	3602.28	7963.02	28120.6	17862.8	15434.5	10113.3	21150.3	19620.4	22043	14706.1	2001.43	3023.75	1244.26	1969.26	532.704	912.648	33850	30448.6	39503.9	16670	36797.8	39294.3	41906.8	46631.1	24702.1	52219	201183	11823.9	89855.6	74347.4	107600	103067	87414.3
POS_16481	[M+Na]+	Daidzin	0.19734	1.30558	0.0379097	439.099	1.943	C10216	Phenylpropanoids and polyketides	Isoflavonoids	Isoflavonoid O-glycosides	C21H20O9	KYQZWONCHDNPDP-QNDFHXLGSA-N	O=C1C(=COC2=CC(OC3OC(CO)C(O)C(O)C3O)=CC=C12)C=4C=CC(O)=CC4	52325.7	46479	41711.9	53225.9	43031.1	39966.2	31686.5	32183.4	32739.1	27021	27436.9	28736.3	41991.3	64685.6	43309.9	55865.5	46935.1	36302.6	36145.4	48259.7	42468.4	43541	37629.1	55093.1	29912.7	33984	40472.8	33461.4	46738	28581.6	31810.2	17970.4	27637.6	29838.3	30395.8
POS_17228	[M+NH4]+	Darendoside A	0.702179	1.91048	0.0342304	450.197	3.268		Organic oxygen compounds	Organooxygen compounds	Carbohydrates and carbohydrate conjugates	C19H28O11	WWVATHTYIDDAQF-DERWZFJFSA-N	OCC1OC(OCCC2=CC=C(O)C=C2)C(OC3OCC(O)(CO)C3O)C(O)C1O	1.47269e+06	3.03844e+06	2.68376e+06	1.82772e+06	3.0157e+06	1.79586e+06	5.38162e+06	3.53783e+06	3.39592e+06	7.12736e+06	3.3957e+06	3.26378e+06	1.96026e+06	781844	1.23695e+06	1.25856e+06	971133	450986	2.53212e+06	2.60756e+06	3.2679e+06	4.4309e+06	6.11047e+06	1.85921e+06	179201	90185.2	128089	158515	313878	169743	80479.7	62497.7	68280.9	110002	146446
POS_27089	[M+H]+	Daurisoline	0.337314	1.36646	0.10335	611.3	6.493					C37H42N2O6	BURJAQFYNVMZDV-FIRIVFDPSA-N	CN1CCC2=CC(=C(C=C2[C@H]1CC3=CC=C(C=C3)OC4=C(C=CC(=C4)C[C@@H]5C6=CC(=C(C=C6CCN5C)OC)O)O)OC)OC	108746	108014	57698.1	70321.3	88539.5	96998.1	211675	94821.6	131479	236392	129512	165786	133692	129114	124767	52848	28343.3	47172.8	177761	197455	231540	257439	196658	161202	67421.1	68037.1	92333.6	70542	129020	118318	56874.3	43872.5	68479.4	95817.8	81137.5
POS_19120	[M+Na]+	Decaethylene glycol	0.623114	1.90753	0.00298238	481.26	4.246		Organic oxygen compounds	Organooxygen compounds	Ethers	C20H42O11	DTPCFIHYWYONMD-UHFFFAOYSA-N	C(COCCOCCOCCOCCOCCOCCOCCOCCOCCO)O	114258	95187.1	108172	81663.5	112121	77249.8	65395.2	104106	110398	101393	72795.3	70564.6	67702.7	81145.8	62739.6	64912.3	67239.9	49570	68107.1	112257	66391	77477.2	76183.6	77393.6	189429	155704	112435	103434	176210	122424	70617.3	69630.8	66051.4	65381.3	122669
POS_7483	[M+H]+	Decahydro-5-[(3E)-5-hydroxy-3-methyl-3-penten-1-yl]-1,4a-dimethyl-6-methylene-, (1R,4aR,5S)-1-naphthalenecarboxaldehyde	0.0753265	0.677976	0.135277	305.246	7.986		Lipids and lipid-like molecules	Prenol lipids	Diterpenoids	C20H32O2	FSLWKIHHQUNBQK-LDGRNEMHSA-N	C/C(=C\CO)/CC[C@H]1C(=C)CCC2[C@@](C)(CCC[C@]12C)C=O	4001.37	2020.89	4320.43	3089.87	3795.53	4336.83	2776.05	3685.36	2969.23	3266.07	4058.12	2633.32	4799.66	8279.55	2158.05	2183.38	4766.01	7528.89	4237.63	3866.23	3110.78	2262.3	1925.33	21400.6	3062.73	1741.45	3063.87	1591.39	3218.18	3912.21	5558.94	4739.82	2187.71	2815.95	2690.48
POS_8765	[M+H]+	Decursinol angelate	0.151112	0.914821	0.344731	329.137	4.604					C19H20O5	AGABNGOXUSXQDD-XKGFZTIGSA-N	C/C=C(/C)\\C(=O)O[C@H]1CC2=C(C=C3C(=C2)C=CC(=O)O3)OC1(C)C	50814.4	64170.6	61706.3	82246.4	72895.2	63558.6	73505.5	35375.1	73537.2	75557.9	67890.4	80397.1	62327.7	50298.8	70544.3	61493.1	86888.7	63352.1	79198.8	114947	114745	88271.9	79411.2	91830.6	25924.2	38925.8	36847.7	29096.2	37967.9	43765.7	42633.2	33284.9	45630	38882.6	34695.5
POS_3159	[M+H]+	Dehydro-piliformic-acid	0.227911	0.811251	0.289813	213.113	3.898		Lipids and lipid-like molecules	Fatty Acyls	Fatty acids and conjugates	C11H16O4	XXJJXRVXYCYMBK-INTFFVIUSA-N	C=CCCC/C=C(\[C@H](C)C(=O)O)/C(=O)O	33986.1	64809.2	58532.3	85977.3	76891.2	81659	64883.7	43267.2	82227.1	78953.7	61572.5	78968.2	32879.9	13486.2	24699.2	24699	100880	16809.2	26969.9	34301.5	28116.8	33715.8	28666.7	34665.2	35872.1	29962.8	26779.1	20344.4	41061.4	30334	20287.1	31920.9	28840.5	55500.9	53126.3
POS_13921	[M+H]+	Dehydrocholic acid	0.36507	0.898977	0.677013	403.246	8.71		Lipids and lipid-like molecules	Steroids and steroid derivatives	Bile acids, alcohols and derivatives	C24H34O5	OHXPGWPVLFPUSM-UHFFFAOYSA-N	CC(CCC(=O)O)C1CCC2C3C(CC(=O)C12C)C4(C)CCC(=O)CC4CC3=O	390061	8850.29	8313.17	15915.2	29568.9	149537	155183	51346.8	224824	192507	107706	189297	6265.87	10390.8	7911.54	8690.74	7641.43	4577.35	143372	135965	150015	154417	166050	402338	69312.3	44031	42562.3	70094.1	153282	76093	81759.8	56466.2	82619.2	133204	62840.5
POS_3849	[M+H]+	Dehydrocostus lactone	0.150758	1.31503	0.23165	231.136	7.308		Lipids and lipid-like molecules	Prenol lipids	Terpene lactones	C15H18O2	NETSQGRTUNRXEO-XUXIUFHCSA-N	C=C1CC[C@@H]2[C@@H]([C@@H]3[C@H]1CCC3=C)OC(=O)C2=C	29114.9	1629.91	41085	3183.58	4304.16	15228.4	4900.79	353861	129707	9200.8	72801.6	86311.4	6794.83	3059.01	3424.69	3535.32	4541	3029.25	12790.1	11411.9	11569.1	10751.1	14777.7	20034.6	12256.4	12135.8	13081.2	11513.8	26534.6	15646.2	8523.13	8242.32	13081	18275.4	12929.5
POS_17325	[M+H-H2O]+	Dehydroeburicoic acid	3.03881	0.899515	0.603433	451.356	11.838					C31H48O3	ONFPYGOMAADWAT-RBXKNRCSNA-N	O=C(O)C(CCC(=C)C(C)C)C1CCC2(C3=CCC4C(C3=CCC12C)(C)CCC(O)C4(C)C)C	6.36465e+06	6.47722e+06	4.15994e+06	3.6018e+06	6.01794e+06	6.44625e+06	7.63385e+06	1.07032e+07	1.08814e+07	8.86246e+06	2.8042e+06	9.35886e+06	5.94829e+06	5.29048e+06	1.72664e+07	1.63889e+07	4.64486e+06	9.18763e+06	3.48567e+06	4.38653e+06	4.98717e+06	3.73087e+06	5.83014e+06	4.02888e+06	5.45185e+06	6.8881e+06	4.94631e+06	8.12637e+06	5.04558e+06	9.27026e+06	4.08054e+06	1.12159e+07	9.11878e+06	4.56294e+06	6.11169e+06
POS_6683	[M+H]+	Dehydroepiandrosterone	0.38091	0.749752	0.0438175	289.215	10.209		Lipids and lipid-like molecules	Steroids and steroid derivatives	Androstane steroids	C19H28O2	FMGSKLZLMKYGDP-USOAJAOKSA-N	C[C@@]12CC[C@@H](CC2=CC[C@H]3[C@@H]4CCC(=O)[C@@]4(C)CC[C@@H]31)O	67941	19840.1	16680.4	25802.2	38427	75267.5	45346.7	23057.8	49926.1	50583.4	38193.3	60913.2	13311.3	39447.5	25531.9	17449.3	70303.9	43979	61012.3	79373.7	66684.2	66329	71124.2	67648.5	44666.9	40950.6	68921.7	40239.1	86095.2	72648.7	83401.3	65676	87012.8	75400.8	78411.9
POS_26840	[M+Na]+	Dehydroxynocardamine	0.164133	1.21812	0.401238	607.341	8.373		Phenylpropanoids and polyketides	Macrolactams		C27H48N6O8	ABHHIGWFFMCQOC-UHFFFAOYSA-N	O=C1N(O)CCCCCN=C(O)CCC(=O)N(O)CCCCCN=C(O)CCC(O)=NCCCCCN=C(O)CC1	37393.2	1677.38	2667.19	3068.95	10490.8	35609.2	27754.6	18503.5	29304.3	32444.7	27323.2	32905.6	1044.92	3449.33	3607.11	1360.63	1869.37	1460.28	40415.8	48045.9	34097.9	35730.4	33280.5	54518.5	23879.4	19661.2	37490.2	22562.5	63349.1	37696.1	37944.2	26565.4	23793.5	28237.7	26390.3
POS_18124	[M]+	Delphinidin 3-glucoside	0.136912	1.01348	0.9365	465.103	4.649		Phenylpropanoids and polyketides	Flavonoids	Flavonoid glycosides	[C21H21O12]+	XENHPQQLDPAYIJ-PEVLUNPASA-O	C1=C(C(=C(C=C1C2=[O+]C3=C(C=C2O[C@H]4[C@@H]([C@H]([C@@H]([C@@H](CO)O4)O)O)O)C(=CC(=C3)O)O)O)O)O	19977.6	12965.1	8583.1	11860.9	14593.9	8178.99	10728.8	10575.2	9005.06	16304.4	12482.3	9299.75	5937.3	3733.49	5187.83	2676.22	5174.32	2597.19	9194.09	10330.4	9236.56	7776.51	8668.48	8016.79	57722.4	60561.7	31012.2	64039	89300.2	45041.8	61077.7	42934	43022.3	73695.8	64967.7
POS_18120	[M]+	Delphinidin-3-O-glucoside chloride	0.750188	2.80777	0.000481882	465.1	2.237	C12138	Phenylpropanoids and polyketides	Flavonoids	Flavonoid glycosides	C21H21O12	XENHPQQLDPAYIJ-UHFFFAOYNA-O	OC=1C=C(O)C=2C=C(OC3OC(CO)C(O)C(O)C3O)C(=[O+]C2C1)C=4C=C(O)C(O)=C(O)C4	39650.6	156166	110729	104463	65329.9	34408.8	12753.6	7801.66	15745.2	16342.4	12014.6	23980.3	109853	68051.4	116905	84906.2	139273	84516.1	17580.5	20962.2	11004.4	19554.2	18849	21347.3	114828	106752	189619	92554.2	162497	128643	47195.8	35409.4	38179.4	82272.2	49403.5
POS_19627	[M+Na]+	Delsoline	0.201876	4.14224	3.15304e-08	490.279	3.548		Lipids and lipid-like molecules	Prenol lipids	Diterpenoids		JVBLTQQBEQQLEV-UHFFFAOYSA-N	CCN1CC2(CCC(C34C2C(C(C31)(C5(CC(C6CC4C5C6OC)OC)O)O)OC)O)COC	7054.08	18405.7	23568.7	10525.9	12523.6	8503.25	18096.1	12162	14569.6	22044.9	10439.5	5748.61	5596.14	4332.46	6993.89	5275.18	8061.1	5482.2	3853.03	4075.96	9539.4	3596.17	5518.35	4521.51	7464.13	7492.72	8259.72	5720.62	7423.84	7075.63	1595.2	1999	1680.4	1668.79	2167.76
POS_14802	[M+H]+	delta(4)-Dafachronic acid	0.340902	1.67759	0.00402333	415.318	11.599		Lipids and lipid-like molecules	Steroids and steroid derivatives	Bile acids, alcohols and derivatives	C27H42O3	PSXQJZDFWDKBIP-NNWQCNCGSA-N	C[C@H](CCCC(C)C(=O)O)[C@H]1CC[C@H]2[C@@H]3CCC4=CC(=O)CC[C@]4(C)[C@H]3CC[C@]12C	19792	8857.99	7207.57	24173.6	13512	13366.1	9868.77	7954.49	17579.8	17536.1	12853.2	26182.1	4409.64	11015	4833.88	4828.26	8713.38	1788.67	36919	25177.4	23920.3	13815.9	17741.9	36122.2	49313.9	53438.1	40262.3	61006.8	63861.5	40109.3	26329.3	26684.6	32884	48369.2	23448.3
POS_20718	[M+H]+	Deltaline	0.257852	0.224943	0.00952728	508.292	5.824					C27H41NO8	DTTPWCNKTMQMTE-ZRAURUGBSA-N	CCN1C[C@@]2(CCC(C34[C@H]1C5([C@H](C23)OC(=O)C)[C@]6(C[C@@H]([C@H]7C[C@@]4(C6[C@H]7OC)O)OC)OCO5)OC)C	18715.8	1190.37	899.633	1269.08	1682.31	7099.62	16936.5	8449.18	10691.1	12627	10886.7	10913.5	625.66	360.476	769.898	681.68	1375.66	531.7	9343.21	12745.8	11933.4	12902.9	15427.7	42530.1	2162.53	1762.48	1823.32	3516.2	4803.29	3167.19	13453.2	7248.01	9213.19	27416.3	8491.95
POS_8555	[M]+	Denatonium	0.423531	1.27668	0.00637096	325.233	10.528		Organic acids and derivatives	Carboxylic acids and derivatives	Amino acids, peptides, and analogues	[C21H29N2O]+	ZFQMTVNLDNXRNQ-UHFFFAOYSA-O	CC[N+](CC)(CC1=CC=CC=C1)CC(=NC2=C(C)C=CC=C2C)O	184095	261620	301292	227827	250592	190136	205286	224761	251756	269305	310738	223131	258376	206124	313837	213556	232104	249064	159922	148125	145571	163412	177565	134671	180888	189624	194008	174559	143038	146619	123818	142051	111951	155683	133624
POS_5249	[M+H]+	Dendrobine	0.196591	1.47823	0.0159935	264.193	7.208					C16H25NO2	RYAHJFGVOCZDEI-HJRIULOKSA-N	CC(C)[C@H]1[C@@H]2[C@@H]3CC[C@H]4[C@@]3([C@@H]([C@H]1OC2=O)N(C4)C)C	20575.1	11198	13562.4	9780.87	8959.1	17549.3	23642.8	11285.3	23128.8	13360.7	16387.5	18965.9	7722.48	20367.1	18527.3	10457.9	11421.3	20324.6	18933.4	15912.4	25091.3	27294.8	20471.6	26622.3	21407.8	17885.7	19151.3	19545.2	25733.9	27920.6	22845.5	14223.8	12475.4	13672	16179.9
POS_26028	[M+Na]+	Deoxykhivorin	3.76207	0.797245	0.233131	593.277	11.519		Organoheterocyclic compounds	Naphthopyrans		C32H42O9	SUQFMFHTLHMZNM-SLBLICBISA-N	O=C1OC(C2=COC=C2)C3(C(=C1)C4(C)C(OC(=O)C)CC5C(C)(C)C(OC(=O)C)CC(OC(=O)C)C5(C)C4CC3)C	1.50676e+07	1.37386e+07	1.33442e+07	1.88239e+07	1.15785e+07	1.00896e+07	1.09232e+07	6.40832e+06	1.3832e+07	1.4059e+07	1.04109e+07	1.09186e+07	1.30765e+07	1.31124e+07	1.46708e+07	1.61792e+07	2.1147e+07	1.20063e+07	6.03169e+06	4.64509e+06	6.48111e+06	5.41892e+06	6.41047e+06	6.84554e+06	5.63481e+06	7.17984e+06	7.52957e+06	6.25863e+06	9.61398e+06	4.97849e+06	1.38913e+07	6.0688e+06	7.28902e+06	1.01094e+07	7.74118e+06
POS_25927	[M+H]+	DescladinoseAzithromycin	0.737531	1.15111	0.324825	591.415	11.774					C30H58N2O9	PXDYILJJHOVNLO-NDJYQBQTSA-N	CC[C@@H]1[C@](C)([C@@H]([C@@H](C)N(C)C[C@H](C)C[C@](C)([C@@H]([C@@H](C)[C@@H]([C@@H](C)C(=O)O1)O)O[C@H]2C(C(CC(C)O2)N(C)C)O)O)O)O	826969	936839	731511	1.20183e+06	857519	731435	1.25423e+06	890147	1.0836e+06	1.20258e+06	1.16037e+06	713289	852626	1.11661e+06	884938	1.08875e+06	1.61528e+06	1.1248e+06	979809	638489	674064	826076	811608	770118	865425	763795	1.0128e+06	988030	1.25791e+06	762767	816850	597295	710729	1.24889e+06	766177
POS_7237	[M+H]+	Desmedipham	0.0493306	1.02365	0.772673	301.117	5.668		Benzenoids	Benzene and substituted derivatives	Phenylcarbamic acid esters	C16H16N2O4	WZJZMXBKUWKXTQ-UHFFFAOYSA-N	CCOC(=NC1=CC=CC(=C1)OC(=NC2=CC=CC=C2)O)O	49452.3	27032.8	30171.3	35504.7	33333.8	51310.4	60464.2	72392.3	71016.8	63451.1	64946	67143.9	23755.4	27095.2	24529.4	29073.1	25971.6	28271.2	49786.1	57719.6	50262.1	57521.3	57062.5	57883.8	48559	37488	43081	46049	47119.9	38439.5	47025.7	32257.5	39063.5	41582.7	52409.6
POS_2913	[M+H]+	Dexibuprofen	0.165858	3.19274	0.0153031	207.135	3.283		Phenylpropanoids and polyketides	Phenylpropanoic acids		C13H18O2	HEFNNWSXXWATRW-JTQLQIEISA-N	CC(C)CC1=CC=C(C=C1)[C@H](C)C(=O)O	29788.9	25537.3	21294.1	34069.4	29353.7	24095.8	29991.3	21322.5	17181.8	38982.1	34536.7	22259.7	13729.6	16746.6	18742.8	19791.2	30662.6	7892.42	182935	192311	9604.5	9256.39	242881	9343.02	4500.57	3163.8	5048.7	11526.8	8224.46	13594.3	4317.48	1571.69	1382.07	3985.5	2312.36
POS_25426	[M+H]+	Diadinochrome A	0.410737	1.01845	0.840958	583.409	10.326		Lipids and lipid-like molecules	Prenol lipids	Triterpenoids	C40H54O3	USOIUYXBYYVLLZ-PMBXBIOBSA-N	CC1=C(C#C\\C(C)=C\\C=C\\C(C)=C\\C=C\\C=C(C)\\C=C\\C=C(/C)[C@H]2O[C@]3(C)C[C@@H](O)CC(C)(C)C3=C2)C(C)(C)C[C@H](O)C1	746549	321970	384173	544915	494680	650811	665002	406729	651212	653736	603440	818352	277670	553289	344522	456160	297876	360457	580191	587846	630764	669234	541685	749987	580749	464362	590182	450023	734275	563483	512660	462771	611840	640040	549845
POS_26711	[M+Na]+	Diadinoxanthin A	0.271646	0.657181	0.349722	605.216	5.904		Lipids and lipid-like molecules	Prenol lipids	Triterpenoids	C40H54O3	CQEFYCLCHZUMAF-ACABJTFYSA-N	CC1=C(C#CC(C)=CC=CC(C)=CC=CC=C(C)C=CC=C(C)C=CC23OC2(C)CC(O)(O)CC3(C)C)C(C)(C)CCC1	97385.5	21555.2	39394.2	42491.9	57330.3	70712.5	53717.9	31761.6	50377	47426.2	46904.6	45031.8	23052.2	20591.2	16691.1	22519.3	32879.1	15482.6	45477.8	48954.3	43519.9	39914.4	51794.6	53763.8	27052.5	15539.4	22864.9	30764.6	35373.8	28574	20346.8	30057.9	10587	105709	46880
POS_2389	[M+H]+	Diaminopimelate	0.305966	1.68864	0.0295469	191.106	2.645		Organic acids and derivatives	Carboxylic acids and derivatives	Amino acids, peptides, and analogues	C7H14N2O4	GMKMEZVLHJARHF-UHFFFAOYSA-N	C(CC(C(=O)O)N)CC(C(=O)O)N	19935.3	15270.3	11249	29971	21300.8	35913.1	99111.3	44984.5	73819.7	74935.1	55507.2	73713.4	8642.4	7953.33	8232.71	14500.1	12514.4	7299.68	41899.6	41591.5	69737.8	45394.8	49013.9	49569.6	39514.3	23708.9	44707.4	32148.5	69615	41702.9	30079.2	20641	22955.8	21203.3	33425.7
POS_5082	[M+H]+	Diaveridine	0.18486	1.14724	0.138803	261.13	2.819		Benzenoids	Benzene and substituted derivatives	Methoxybenzenes	C13H16N4O2	LDBTVAXGKYIFHO-UHFFFAOYSA-N	COC1=CC=C(CC2=CNC(=N)NC2=N)C=C1OC	41997.1	43745.9	44134.2	59325.5	54174.6	47721	45387.8	46937.6	58041.3	53893.2	41910.3	46010.6	39863	48432.7	42206.4	46151.7	34608.9	36467.9	45316.6	48040.2	52386.8	57957.6	52594.8	45348.4	52665.6	59904.5	42639	42356.5	58117.3	58209	38128.3	42317.5	45444.4	41617.1	55323.8
POS_6391	[M+H]+	Diazepam	0.344811	0.323688	0.00820044	285.087	2.059	C06948	Organoheterocyclic compounds	Benzodiazepines	1,4-benzodiazepines	C16H13ClN2O	AAOVKJBEBIDNHE-UHFFFAOYSA-N	CN1C2=C(C=C(C=C2)Cl)C(=NCC1=O)C3=CC=CC=C3	102637	2574.7	9654.98	21991.2	27167.7	38132.8	56768.6	12124.2	71607.7	35579.6	38444.2	78444.8	2281.48	13646.3	2518.36	4209.09	3283.22	765.317	23234.1	21961.1	28666.5	20915.4	18511.8	25759.4	7088.72	5182.22	8689.43	3734.65	12840.2	10906.3	17352.9	16545.7	35100.2	44710.1	20418.1
POS_10871	[M+H]+	Dichotomitin	0.184138	1.87431	0.000655257	359.077	2.238					C18H14O8	PFFOGGCBLWTCPM-UHFFFAOYSA-N	COC1=CC(=CC(=C1OC)O)C2=COC3=CC4=C(C(=C3C2=O)O)OCO4	10194.6	23151.7	16460.7	15851.2	15019.4	11290.8	10152.7	6896.9	9722.04	9735.15	6880.92	11593.8	19288.7	16152.2	19966.5	19458.3	20690	11055.7	11341.5	13521.2	18515.2	15452.2	14735.1	17394.5	11584.5	6949.05	12419.3	11047.2	13333.1	12503.7	5617.34	4669.81	5536.13	6165.4	8642.5
POS_2163	[M+H]+	Dicyclohexylamine	0.161768	1.00828	0.951425	182.189	4.726		Organic nitrogen compounds	Organonitrogen compounds	Cyclohexylamines	C12H23N	XBPCUCUWBYBCDP-UHFFFAOYSA-N	C1CCC(CC1)NC2CCCCC2	56202.3	67035.9	66466.9	58643.6	57980.4	57154.2	54418.3	98218.4	59415.9	53964.7	62841.4	59572.9	66393.4	69941.9	73557.6	73594.2	71369.9	73659.3	65275.3	90672.1	64645.5	58974.3	63758.7	61100.7	118096	68995.7	72310.6	75204.4	65206.5	71521.6	69839.2	71843.9	73353.9	65991.9	109559
POS_16633	[M+H]+	Diferuloyl putrescine	0.22771	0.658049	0.244311	441.2	4.977		Phenylpropanoids and polyketides	Cinnamic acids and derivatives	Hydroxycinnamic acids and derivatives	C24H28N2O6	CHEMZHJQHCVLFI-UHFFFAOYSA-N	COC1=CC(=CC=C1O)C=CC(=NCCCCN=C(C=CC2=CC=C(C(=C2)OC)O)O)O	29089.5	22666.3	13514.1	26356	23178.9	24573.8	24801.4	13880.4	24220.4	22609.2	15794.3	26584.3	8279.9	7845.39	9486.35	8361.26	11377.3	4917.64	15083.6	10037.5	22750.1	26094.4	24903.2	25957	13846.5	8812.54	17328.6	10723.9	27994.3	10466.4	10668.6	26943.9	17236.2	47390.7	21153.6
POS_13344	[M+H]+	Diflufenican	0.485578	1.33885	0.0480342	395.074	3.571		Benzenoids	Benzene and substituted derivatives	Anilides	C19H11F5N2O2	WYEHFWKAOXOVJD-UHFFFAOYSA-N	C1=CC(=CC(=C1)C(F)(F)F)OC2=NC=CC=C2C(=O)NC3=CC=C(C=C3F)F	16371.3	140136	14971.1	125690	36843.8	27453.6	127423	86580	188745	117948	161864	115604	679907	520835	833082	413271	391693	436816	589345	693990	654948	688671	521105	466361	187997	166270	243551	247052	164466	166403	132456	119333	192903	121062	194569
POS_5293	[M+H]+	Dihydro-3-methylene-4-[(2E)-3-methyl-4-(tetrahydro-4-methyl-5-oxo-2-furanyl)-2-buten-1-yl]-, (4R)-2(3H)-furanone,	0.229955	0.706293	0.0388371	265.144	3.676		Lipids and lipid-like molecules	Prenol lipids	Terpene lactones	C15H20O4	KFKSQOIZZRZEFC-BZFAMWISSA-N	O=C1OCC(C1=C)CC=C(C)CC2OC(=O)C(C)C2	93902.9	56459.8	77291.9	70769.5	161499	126449	192271	123533	180011	193744	118175	190134	42847.8	28218.6	43207.9	54579	43607.1	31487.2	119533	120990	193321	177033	167501	138253	12626.2	15998.7	16424.6	9837.04	21648.3	17107.3	15148	17913.5	25807	19368.6	28485.8
POS_23868	[M+Na]+	Dihydrocelastryl diacetate	0.209485	1.14278	0.479064	559.303	9.725		Benzenoids	Phenanthrenes and derivatives		C33H44O6	SAOOBRUHTPONGX-UANCAJPASA-N	O=C(OC=1C=C2C(=C(C1OC(=O)C)C)CC=C3C2(C)CCC4(C)C5CC(C(=O)O)(C)CCC5(C)CCC34C)C	75677.6	2918.56	4608.2	8954.22	26390.1	73678.1	42803.8	34032	82566.7	82951.1	51923.3	99687.7	2662	4061.39	2145.57	3309.69	2207.48	3225.54	88130.9	85223.1	88483.4	73845.6	81606.3	102244	80612.4	55117	88426.1	63689.3	158471	118633	87215.3	69911.3	89615.8	82951	87051.7
POS_7311	[M+H]+	Dihydrocodeine	0.272975	1.40326	0.158941	302.173	5.778		Alkaloids and derivatives	Morphinans		C18H23NO3	RBOXVHNMENFORY-DNJOTXNNSA-N	CN1CC[C@@]23[C@H]4CC[C@@H]([C@@H]2OC5=C3C(=CC=C5OC)C[C@H]41)O	58049.4	5718.03	10358.1	14986.6	39439.3	138858	370551	187480	142022	186320	89925.7	141397	108.069	6568.47	731.359	2272.14	2198.44	2105.5	93831.2	94196.7	85189.7	120977	102053	110338	53908.4	50727.5	51345.9	63278.3	128421	74726.5	59807.4	35835.4	61424.8	31669.1	54874.5
POS_1665	[M+H]+	Dihydrojasmone	0.259539	0.841684	0.130241	167.142	8.281					C11H18O	YCIXWYOBMVNGTB-UHFFFAOYSA-N	CCCCCC1=C(C)CCC1=O	82938.6	12804.7	14663.8	28468.4	37706.4	87401.5	82970.6	37280.2	82738.1	74072.2	48394.6	91036.9	12939.9	10193.7	7130.9	12538.5	8107.28	13968.3	45434.9	55394.3	68554.1	70623.9	66563	91867.5	47798.5	39640.6	34017.7	40881.4	59072.2	53061.7	49056.8	48472.8	52935.4	71839.8	51232.9
POS_6729	[M+H]+	Dihydrolycorine	0.272065	0.406298	0.201702	290.136	2.211					C16H19NO4	VJILFEGOWCJNIK-MGRBZGILSA-N	C1CN2CC3=CC4=C(C=C3[C@H]5[C@H]2[C@H]1C[C@@H]([C@H]5O)O)OCO4	7856.34	8475.42	6016.88	949.394	6070.96	10924	5633.14	3594.24	27294.7	7286.8	6224.94	6411.84	8399.68	18617.6	8638.17	6011.39	9985.3	4332.43	7543	8131.68	9412.24	6369.53	6376.67	8110.6	6854.61	5621.48	5327.63	4079.17	10912.3	7087.76	44846.6	5130.82	5712.18	30935.8	5722.08
POS_11646	[M+H]+	Dihydromuronic acid	0.854853	5.64905	0.000217649	369.263	7.94		Organoheterocyclic compounds	Lactones	Gamma butyrolactones	C21H36O5	SPGPUDJMXMJNCU-JLAWEPINSA-N	CC(=O)CCCCCCCCCCCCC[C@@H]1C(C(C)C(=O)O1)C(=O)O	317258	17477	28166	29294.7	106291	291638	345590	189951	373805	376289	287037	477162	9352.4	19529.4	12204.4	14262.6	11593.6	11886.4	217772	192629	171562	171412	216484	374341	119791	75570.8	119911	108709	201998	102475	20993	14019.1	20715.9	34141.1	12619.8
POS_14121	[M+NH4]+	Dihydroroseoside	0.214258	1.39505	0.264708	406.244	3.988		Lipids and lipid-like molecules	Fatty Acyls	Fatty acyl glycosides	C19H32O8	QFTPTUOKFIIFJH-AATRIKPKSA-N	CC1CC(=O)CC(C)(C)C1(/C=C/C(C)OC2C(C(C(C(CO)O2)O)O)O)O	336337	163879	194533	343182	177903	243901	76927.6	37458.4	94621.7	88137.6	59854.3	74393.2	46179.5	90618.6	70437.3	82925.3	32988.1	25381.5	33814.4	25957.2	37132	23683.7	25830.2	53772.8	29146.7	27774.8	31297.9	19713.7	79987.4	46898.3	30827.6	19860.1	29342.1	24929.3	39746.4
POS_391	[M+H]+	Dihydrouracil	0.268343	1.49115	0.000505269	115.053	5.387	C00429	Organoheterocyclic compounds	Diazines	Pyrimidines and pyrimidine derivatives	C4H6N2O2	OIVLITBTBDPEFK-UHFFFAOYSA-N	C1CN=C(N=C1O)O	62559.4	11599	13081.3	31598.4	29971.3	66575.8	66058.8	41957.2	71006.6	65728.2	50976.3	68528	7449.78	13829.8	9507.73	9803.72	6543.33	10304.4	54392.7	53247	64233.8	47105.7	66619.5	76617.9	42585.2	29904.6	31918.6	40573.1	36598	44153	25711.4	27073.5	22401.3	25644.3	25652.3
POS_7953	[M+H]+	Dihydroxyoctadecadienoic acid	0.989921	0.569422	4.48911e-05	313.237	8.371		Lipids and lipid-like molecules	Fatty Acyls	Lineolic acids and derivatives	C18H32O4	YJNRBSIIJBOEIF-FZIQOSRTSA-N	O=C(O)C(O)=C(O)C=CCCCCCCCCCCCCC	212174	35176.7	51038.3	63803.7	132399	199313	305439	232733	251830	372447	297334	307400	18560.8	52651	25529.3	33492.6	23764.2	22549.2	481027	383522	379098	429785	433528	409177	174507	176520	143688	139822	162918	205377	313941	258445	321029	318682	232382
POS_7295	[M+H]+	Dimethachlor ESA	0.0649745	1.11816	0.50008	302.101	5.415		Benzenoids	Benzene and substituted derivatives	Anilides	C13H19NO5S	RVSCDWJKJDBFRS-UHFFFAOYSA-N	CC1=CC=CC(=C1N(CCOC)C(=O)CS(=O)(=O)O)C	20478.4	78738.2	62579.4	58086.8	54164.5	74973.4	31834.8	18773.3	26575.4	26555.7	19045.7	20787.8	37264.8	25264.4	43762.3	46445.9	68830.7	17949.8	14618.1	18150.1	21667.5	22039.2	17393.8	17737.1	26735.4	16754.5	33754.4	22190.7	39181.8	27978.9	23275.9	21943.3	22720.1	25494.1	37129.9
POS_5804	[M+H]+	Dimethenamid	0.733539	0.00401449	0.0013741	276.087	5.328		Organoheterocyclic compounds	Heteroaromatic compounds		C12H18ClNO2S	JLYFCTQDENRSOL-UHFFFAOYSA-N	CC1=CSC(=C1N(C(C)COC)C(=O)CCl)C	940.762	805.684	119.541	825.498	2299.89	2389.36	2495.43	1631.29	1068.13	2166.32	1724.38	1728.04	119.963	283.556	35.4185	1881.75	131.009	94.8965	725.892	1352.49	2010.18	614.844	3189.05	601.337	206.677	877.118	434.928	129.486	179.209	70.7422	69058.4	109931	84313.2	4809.75	133561
POS_11586	[M+H]+	Dimethyl 2-[3-(4-hydroxy-3,5-dimethoxyphenyl)prop-2-enoyloxy]butanedioate	0.134505	1.40147	0.127462	369.119	4.049		Phenylpropanoids and polyketides	Cinnamic acids and derivatives	Hydroxycinnamic acids and derivatives	C17H20O9	NKISQZKBGVJCKA-UHFFFAOYSA-N	COC1=CC(=CC(=C1O)OC)C=CC(=O)OC(CC(=O)OC)C(=O)OC	133462	81893.9	59501.4	103494	129232	129750	268033	65937.9	264673	264490	132956	204508	29350	42519.1	37105.5	54162.4	95164	28968.6	140640	150685	207953	163105	142816	210594	12655.5	11448.5	15985.6	15097.3	8435.74	10185	9482.17	8224.96	6471.2	4524.38	7059.25
POS_2541	[M+H]+	Dimethyl phthalate	0.145784	1.26997	0.0618737	195.065	3.572	C06318	Benzenoids	Benzene and substituted derivatives	Benzoic acids and derivatives	C10H10O4	NIQCNGHVCWTJSM-UHFFFAOYSA-N	O=C(OC)C=1C=CC=CC1C(=O)OC	13579.3	30771.3	15574.2	30299.1	19140.9	18209.1	31881.9	22296.4	40064.5	29178.1	30989.8	31643.6	92680.7	71414.6	102441	64213.4	66089.1	56740.2	68521.2	91600.3	78322.2	97306.4	67979.9	58125.1	25689.6	22136.5	30323.9	30670.1	24262.1	28193.8	16554.6	16160.4	21492.6	29722.6	26171
POS_4323	[M+H]+	Dioctylamine	0.0995808	0.978127	0.788223	242.284	10.424		Organic nitrogen compounds	Organonitrogen compounds	Amines	C16H35N	LAWOZCWGWDVVSG-UHFFFAOYSA-N	CCCCCCCCNCCCCCCCC	35005.4	35764.5	30846.2	30834.8	41477.8	27443	27452.1	32535.4	28501.8	26277.7	29184.4	25601.6	38629.2	27581.8	31359.1	31823.1	37710.7	40023.4	33133.8	25878.7	27615.1	25358.2	32331.3	24753.3	29893.8	41383	42917.8	46569.5	41050.1	44081.6	40493.6	50832.8	36440.3	42439.4	35697.1
POS_38132	[M+Na]+	Dioscin	0.249855	0.757882	0.275618	891.443	11.647		Lipids and lipid-like molecules	Steroids and steroid derivatives	Steroidal glycosides		VNONINPVFQTJOC-ZGXDEBHDSA-N	C[C@@H]1CC[C@@]2([C@H]([C@H]3[C@@H](O2)C[C@@H]4[C@@]3(CC[C@H]5[C@H]4CC=C6[C@@]5(CC[C@@H](C6)O[C@H]7[C@@H]([C@H]([C@@H]([C@H](O7)CO)O[C@H]8[C@@H]([C@@H]([C@H]([C@@H](O8)C)O)O)O)O)O[C@H]9[C@@H]([C@@H]([C@H]([C@@H](O9)C)O)O)O)C)C)C)OC1	28565.5	3935.77	3103.65	5474.01	19781.6	34516.7	33079.6	26365.1	37728.5	32072	16915.7	43018.7	3184.78	1637.21	208.727	1326.72	947.275	1182.97	22643.1	31092.9	25839.9	32149.1	28330.5	31515.8	15145.3	14738.7	12564.4	18715.1	44658.2	22994.2	26929.2	17498.2	28468.2	43006.8	29351.5
POS_14804	[M+H]+	Diosgenin	0.245275	0.851628	0.0905106	415.32	12.752	C08898	Lipids and lipid-like molecules	Prenol lipids	Triterpenoids	C27H42O3	WQLVFSAGQJTQCK-VKROHFNGSA-N	C[C@@H]1CC[C@@]2([C@@H](C)[C@H]3[C@H](C[C@H]4[C@@H]5CC=C6C[C@H](CC[C@]6(C)[C@H]5CC[C@@]43C)O)O2)OC1	78104.9	43223.1	25223.8	33045.2	43761.1	68662	58394.4	37841.5	55181.8	44758.8	53653.4	57466	42546.4	44994.9	40365.9	40877.9	33757.6	36875.1	53534.1	57024.1	59553.1	57979	49912.6	94596.1	45013.1	47474.9	54223.7	49241.1	56338.8	44926.6	66174	44937.2	55172.6	57910.4	73319.9
POS_26933	[M+H]+	Diosmetin-7-O-neohesperidoside	0.224023	0.869317	0.342962	609.175	3.905		Phenylpropanoids and polyketides	Flavonoids	Flavonoid glycosides	C28H32O15	VCCNKWWXYVWTLT-LOYITBPBSA-N	O=C1C=C(OC2=CC(OC3OC(CO)C(O)C(O)C3OC4OC(C)C(O)C(O)C4O)=CC(O)=C12)C=5C=CC(OC)=C(O)C5	53387.7	99467.2	120592	95740.4	77230.2	62016.8	36613.7	44632.7	41210.1	38870.2	45038.6	47497.4	143230	95357.9	108866	97697.5	126280	119876	71906.5	72719.3	73550.8	68371.3	70054.3	55988.7	28125.8	42423.9	33759.9	28844.6	18676.5	33649.7	28813.7	30436.8	50222.1	29862.9	40210.1
POS_26935	[M+H]+	Diosmetin-7-O-rutinoside	0.564284	1.26595	0.309353	609.179	6.065	C10039	Phenylpropanoids and polyketides	Flavonoids	Flavonoid glycosides	C28H32O15	GZSOSUNBTXMUFQ-UHFFFAOYSA-N	COC1=CC=C(C=C1O)C2=CC(=O)C3=C(O2)C=C(OC4OC(COC5OC(C)C(O)C(O)C5O)C(O)C(O)C4O)C=C3O	217637	273452	170577	74494.8	187085	126771	8851.42	8718.16	11404.7	14112.2	17233.3	5008.17	193673	176016	163920	106492	183115	88414.1	14289.4	19899.9	17580.1	11372.3	9258.22	26701.2	222468	216206	198723	175935	423043	182168	189458	123205	157961	294769	224255
POS_2768	[M+H]+	Diphenylphosphinyl radical	0.29679	1.20997	0.349742	203.06	0.738		Benzenoids	Benzene and substituted derivatives	Phenylphosphines and derivatives	C12H11OP	ASUOLLHGALPRFK-UHFFFAOYSA-N	C1=CC=C(C=C1)P(=O)C2=CC=CC=C2	50608.9	97574.2	318595	201079	77216.4	92832.8	116975	64893.5	165980	120841	105255	151571	132163	158000	134943	127686	110150	99921.6	86580	186939	135929	132581	140772	150177	193479	151802	111303	165203	106151	73061.6	88326.7	117635	90653.2	87324.9	182613
POS_681	[M+H]+	DL-Isoleucine	0.728962	0.293234	0.000415182	132.101	0.825	C16434	Organic acids and derivatives	Carboxylic acids and derivatives	Amino acids, peptides, and analogues	C6H13NO2	AGPKZVBTJJNPAG-UHFFFAOYSA-N	CCC(C)C(C(=O)O)N	118206	130472	144048	98841.4	135560	101244	200569	272320	195593	209647	183410	108017	80145.6	85259	98427.7	81545.1	99524.3	91545.5	116535	106701	248494	260642	310223	122351	26227.2	27248.2	25734	24046	38829.2	33698.7	162247	74881.6	88854.9	72388.3	96971.3
POS_9259	[M+NH4]+	Docosa-4,15-dien-1-yn-3-ol	0.518689	1.05267	0.495906	336.325	10.616					C22H38O	HEXQBSKJVUFXNG-RGGHYAJCNA-N	C#CC(O)C=CCCCCCCCCCC=CCCCCCC	838376	1.20417e+06	884167	1.05103e+06	976410	1.24467e+06	878227	1.17479e+06	1.1817e+06	1.72826e+06	1.61439e+06	997238	864124	1.01638e+06	804000	886452	826289	770809	744083	935001	755467	694177	808408	1.31923e+06	1.06161e+06	968265	837630	791749	737453	787734	783996	746731	907293	864737	906453
POS_20452	[M+H]+	Docosyl trans-ferulate	0.437885	1.84632	0.0696822	503.406	14.056					C32H54O4	USNYNNITUQSEEV-SHHOIMCASA-N	O=C(OCCCCCCCCCCCCCCCCCCCCCC)C=CC1=CC=C(O)C(OC)=C1	264644	315567	287350	129384	116854	200071	129438	119676	124741	180320	193423	193386	285725	163370	178650	87216.1	135058	200170	105977	90066.1	95915.5	116286	196872	194681	201835	106325	83100.1	66451	82035.1	73845	44814.4	30578.9	40487.7	76765.3	43777.4
POS_6198	[M+H]+	Dodemorph	0.154501	1.01297	0.839012	282.278	9.668		Organoheterocyclic compounds	Oxazinanes	Morpholines	C18H35NO	JMXKCYUTURMERF-UHFFFAOYSA-N	CC1CN(CC(C)O1)C2CCCCCCCCCCC2	76260.7	52572	61763.3	73480	74687	83070.1	82273.8	80311.9	83484.1	78302.6	80092.1	72217.3	57639.9	64205.3	55967.4	55170.3	49744	72065.7	68334.7	88259.8	97158.2	74207.4	88953.7	80127.2	79136.8	74826.9	68001.7	73015.2	77235.6	91874.7	80511.3	77893.6	74683.6	67810.1	89675.5
POS_8222	[M+H]+	Drofenine	0.231007	0.889138	0.438747	318.238	9.029		Benzenoids	Benzene and substituted derivatives		C20H31NO2	AGJBLWCLQCKRJP-UHFFFAOYSA-N	CCN(CC)CCOC(=O)C(C1=CC=CC=C1)C2CCCCC2	57395.4	98161.6	97246.7	90899.7	73349.5	77448.7	80141.4	66052.4	80791.3	78575.3	89725.1	72397.9	68313.7	120238	112530	94072	66479	105725	59692.1	57161.3	64628	79090.8	156699	70082.3	89996	72773.2	79116.5	78721.6	70725.5	81901.8	92314.8	69160.9	64134.1	65082.1	138254
POS_4111	[M+H]+	Dropropizine	0.28942	1.18449	0.140024	237.163	7.146		Organoheterocyclic compounds	Diazinanes	Piperazines	C13H20N2O2	PTVWPYVOOKLBCG-UHFFFAOYSA-N	C1=CC=C(C=C1)N2CCN(CC2)CC(CO)O	244056	152423	139284	143777	143028	186318	174577	196093	211343	176654	159387	190974	143613	129812	154836	150997	157750	161105	173463	186717	161510	159938	163631	221955	248243	156237	148843	187527	230824	174066	156419	145759	153551	187479	186220
POS_11471	[M+H]+	Drospirenone	0.354801	0.91052	0.747166	367.225	7.683		Lipids and lipid-like molecules	Steroids and steroid derivatives	Steroid lactones	C24H30O3	METQSPRSQINEEU-UHFFFAOYSA-N	CC12CCC(=O)C=C2C3CC3C4C1CCC5(C)C4C6CC6C75CCC(=O)O7	141747	4507.52	5110.44	10706.6	18171.6	65080.3	79946.4	32481.2	96106.7	92267.1	44484.8	126784	2325.27	3650.36	2375.71	2825.73	2892.23	3848.1	74583.2	66205.5	87664.3	77759.9	83806.6	154593	60972.5	35378.8	37376.4	47472.1	124104	55070.9	59820.3	45082.4	58262.7	123072	49231.1
POS_20419	[M+Na]+	Ecdysterone	0.119651	1.06253	0.626588	503.296	8.726		Lipids and lipid-like molecules	Steroids and steroid derivatives	Bile acids, alcohols and derivatives	C27H44O7	NKDFYOWSKOHCCO-MQMWGCQISA-N	CC(C)(CC[C@H]([C@@](C)([C@H]1CC[C@]2(C3=CC(=O)[C@@H]4C[C@H]([C@H](C[C@]4(C)C3CC[C@]12C)O)O)O)O)O)O	28708.6	10898.9	3955.89	18488.4	20701.8	27385.8	29148	27106.2	24226.9	30425	38562.6	35086.3	10275.2	17308.3	10301.2	14898.3	4707.12	6305.22	58198.4	57196.2	40142.2	36727.6	36724.8	60139.4	44203.9	36937.3	49826.2	44286.4	55752.7	54307.8	65561.2	35396	35725.2	36879.5	46753.6
POS_13608	[M+H]+	Echimidine	0.137309	0.811884	0.152807	398.216	4.766		Alkaloids and derivatives			C20H31NO7	HRSGCYGUWHGOPY-LYHHMGRNSA-N	C/C=C(/C)\C(=O)O[C@@H]1CCN2CC=C(COC(=O)[C@@]([C@H](C)O)(C(C)(C)O)O)[C@H]12	11341.3	9577.65	16910.9	11396.9	7772.36	11644.1	47228.9	25236.9	45355.4	63791.2	33420.2	16634.1	10907.8	4294.12	9906.39	9216.54	4813.94	4451.12	8634.98	10797.3	11459.8	15142.7	18535	15376.6	10662.6	10159.7	10654.6	9922.81	10719.4	9866.28	19724	9818.6	9829.76	13945.9	10892.3
POS_14682	[M+H]+	Echimidine N-oxide	0.100049	0.604907	0.104352	414.211	3.303		Alkaloids and derivatives			C20H31NO8	KDJGEXAPDZNXSD-KCFAIRMISA-N	C/C=C(/C)\C(=O)O[C@@H]1CCN2(=O)CC=C(COC(=O)[C@@]([C@H](C)O)(C(C)(C)O)O)[C@H]12	8628.25	2636.31	1693.58	3964.46	5369.04	11378.6	16920.8	6653.83	23968.2	12726.8	6799.2	9769.67	798.784	2418.89	1686.25	1928.57	2171.38	709.939	7714.57	6482.59	8525.78	8381.25	5242.32	11775.1	4034.93	3141.57	2386.07	1942	4739.15	3156.88	4851.77	2905.95	4871.93	4187.11	4590.72
POS_8459	[M+H]+	Eicosanoids_15-oxoEDE_C20H34O3	0.42258	0.737818	0.114996	323.256	10.177					C20H34O3	QZCMHXPXGACWLJ-QWAPPMFBSA-N	CCCCCC(=O)/C=C/C=C\CCCCCCCCCC(=O)O	117330	30141.5	32401.6	31311.9	55937.7	86796	90606.7	52661.1	93002.3	80547.9	59588	108061	27779.8	27922.7	28182.8	26630.9	26393.5	35680.6	68695.4	68828.2	87735.2	90052.7	95277.5	112571	85129.4	62891.7	63949.9	70191.5	91719.4	97335.5	90950.8	70102.2	103611	177125	103415
POS_19125	[M+H]+	Emetine	0.389695	0.399471	7.28677e-05	481.298	5.439		Alkaloids and derivatives	Emetine alkaloids		C29H40N2O4	AUVVAXYIELKVAI-CKBKHPSWSA-N	CC[C@H]1CN2CCC3=C(C=C(C(=C3)OC)OC)[C@@H]2C[C@@H]1C[C@@H]4C5=C(CCN4)C=C(C(=C5)OC)OC	47669	5252.35	21315.6	7874.12	30396.1	37390.2	14755	4867.31	17971.5	24739.6	10059.8	12772.1	4104.74	11957.6	4542.18	7174.52	5905.74	7402.56	14343.5	28497.4	19752.1	15373.4	20177.5	42181.8	9337.65	20959.9	16634.3	11600.3	7156.61	14018.6	26601	32640.4	39877.8	37062.3	26557.6
POS_31758	[M+Na]+	Enniatin A	0.209529	0.91717	0.707514	704.447	11.293		Organic acids and derivatives	Peptidomimetics	Depsipeptides	C36H63N3O9	TWHBYJSVDCWICV-BHZTXFQCSA-N	CC[C@H](C)[C@H]1C(=O)O[C@H](C(C)C)C(=O)N(C)[C@@H]([C@@H](C)CC)C(=O)O[C@H](C(C)C)C(=O)N(C)[C@@H]([C@@H](C)CC)C(=O)O[C@H](C(C)C)C(=O)N1C	121235	23639.4	22435.7	15852.6	107112	215649	228392	150482	262478	234457	196430	295199	11229.1	22481.8	6464.68	13055.3	21283.9	12327.3	175840	293267	309479	316631	230741	202409	44166.2	26039	52557	47748.7	29458.8	38626.7	28390.6	32591	78308.9	25457.1	39533.6
POS_31132	[M+Na]+	Enniatin A1	0.116827	0.99597	0.988308	690.426	11.181		Organic acids and derivatives	Peptidomimetics	Depsipeptides	C35H61N3O9	OWUREPXBPJFMOK-CIRFPNLUSA-N	CC[C@H](C)[C@H]1C(=O)O[C@H](C(C)C)C(=O)N(C)[C@@H](C(C)C)C(=O)O[C@H](C(C)C)C(=O)N(C)[C@@H]([C@@H](C)CC)C(=O)O[C@H](C(C)C)C(=O)N1C	26044.8	18307.8	9290.7	8166.56	9934.92	25220	48473.3	43805.3	27965.7	49305.9	69178.7	63068.1	7281.15	9701.56	9882.21	17347.9	7435.65	10178.6	28543.6	38446	32949.2	52191.9	46633.8	27293.8	9512.56	11030.1	15149.1	10613.3	12532	13700	3886.11	6112.58	25516.4	12988.7	9725.29
POS_18514	[M+H]+	Enoxolone	0.0998587	1.09751	0.43899	471.343	11.455		Lipids and lipid-like molecules	Prenol lipids	Triterpenoids	C30H46O4	MPDGHEJMBKOTSU-YKLVYJNSSA-N	C[C@]12CC[C@](C[C@H]1C3=CC(=O)[C@@H]4[C@]5(CC[C@@H](C([C@@H]5CC[C@]4([C@@]3(CC2)C)C)(C)C)O)C)(C)C(=O)O	122207	58971.5	71844.1	49372.6	76096.8	80306.1	103813	74379.9	99385.1	116283	83223.3	87415.6	38227.8	41024	59101.7	49385	40423.8	41256.3	49878.4	50229.2	47848.8	55988	91264.7	63365.2	52093.2	50166.3	42396.5	38969.3	47734.6	74929.5	49328.7	41153.9	54603.2	49371.7	42798.2
POS_9211	[M+H]+	Epiberberine	0.33912	0.361905	1.04626e-05	336.12	5.195					C20H18NO4+	FPJQGFLUORYYPE-UHFFFAOYSA-N	COC1=C(C=C2C(=C1)CC[N+]3=C2C=C4C=CC5=C(C4=C3)OCO5)OC	62415.6	15431	40499.5	18816.6	35297.9	39976.5	36422.6	65369.9	15476.3	40778.9	24886.3	52247	1813.73	3280.99	770.566	1936.63	2528.9	2394.98	10758	15431.4	16682.4	51067.6	17530.8	11691.1	8901.81	8910.97	7358.75	9776.29	6025.18	10380.4	28253.8	27722.7	24570.2	19653	24067.1
POS_6765	[M+H]+	Epicatechin	0.441343	2.06178	0.00619563	291.084	1.307	C17590	Phenylpropanoids and polyketides	Flavonoids	Flavans	C15H14O6	PFTAWBLQPZVEMU-UHFFFAOYSA-N	C1=C(C=C(C(=C1)O)O)C2C(CC3=C(C=C(C=C3O)O)O2)O	107334	70247.8	31344.9	79209.4	82450.6	88313.5	98738.8	56738.3	88848	82583.2	71243	103641	52931.8	87212.8	40853.8	69549.8	14976.3	70335.2	80339.5	81169.8	83287.3	108434	105934	82262.8	61895.4	119695	54605.3	53273.4	97449.9	67300.4	34263.9	42454.2	44385.6	38802.8	33332.3
POS_4725	[M+Na]+	Eremanthin	0.537198	0.800465	0.21763	253.14	5.312		Lipids and lipid-like molecules	Prenol lipids	Terpene lactones	C15H18O2	BWRZDLYJNURUHS-XUXIUFHCSA-N	CC1=CC[C@H]2C(=C)C(=O)O[C@@H]2[C@H]3C(=C)CC[C@@H]13	453913	156229	444531	616592	480756	484547	336226	359862	360676	280563	296994	433750	31546.3	470759	112385	282621	167571	121336	459146	356370	378191	380539	316149	340283	397273	189924	143211	181230	187762	368505	265731	346081	339551	310397	278782
POS_26093	[M+H]+	Ergocristam	0.216521	0.503752	0.00036224	594.303	10.284		Alkaloids and derivatives	Ergoline and derivatives	Lysergic acids and derivatives	C35H39N5O4	KMDKLWZQLMBIBS-HVWSGMRBSA-N	CC(C)[C@@H](C(=O)N1[C@@H](CC2=CC=CC=C2)C(=O)N3CCC[C@@H]3C1=O)N=C([C@@H]4C=C5C6=C7C(=CNC7=CC=C6)C[C@H]5N(C)C4)O	5163.12	3265.72	2397.7	5072.79	4833.58	3803.59	4833.12	6116.48	3266.83	7015.23	4194.33	5175.34	4090.33	3697.47	2372.35	5475.36	5038.76	2731.86	3692.32	3662.4	5361.03	2336.79	6579.88	1896.41	6428.39	8534.7	4896.84	6264.12	4850.93	7864.74	15748.8	13914.5	10669	12705.9	14938.5
POS_26317	[M+Na]+	Ergocryptinine	0.0774453	1.06507	0.233042	598.298	14.104		Alkaloids and derivatives	Ergoline and derivatives	Lysergic acids and derivatives	C32H41N5O5	YDOTUXAWKBPQJW-JJANYQHSSA-N	CC(C)C[C@H]1C(=O)N2CCC[C@H]2[C@]3(N1C(=O)[C@](C(C)C)(N=C([C@H]4C=C5C6=C7C(=CNC7=CC=C6)C[C@H]5N(C)C4)O)O3)O	40159.9	36141.3	63214.1	41478.4	53245.5	43736.1	42418	48278.7	35935.2	43910.8	36407.6	44945.7	36615.1	53158.6	63599	42878.3	42470.1	46084.1	38342.5	35515.5	48962.9	49888.3	49092	44978.8	44669.2	43955.6	40920	41715.7	40356.3	47840.2	40316.9	39990.2	35345.9	48313.7	38973
POS_27035	[M+H]+	Ergocrystine	0.107208	1.64475	0.235112	610.305	4.65		Alkaloids and derivatives	Ergoline and derivatives	Lysergic acids and derivatives	C35H39N5O5	HEFIYUQVAZFDEE-UHFFFAOYSA-N	CC(C)C1(C(=O)N2C(CC3=CC=CC=C3)C(=O)N4CCCC4C2(O)O1)N=C(C5C=C6C7=C8C(=CNC8=CC=C7)CC6N(C)C5)O	151296	46486.9	127174	19798.9	192939	132764	12260.1	11894.4	13378	13043.9	12717.9	17409.1	6823.64	8738.04	6128.06	3547.73	10494.7	2159.11	3603.8	3873.77	4744.68	4509.17	4051.6	4761.45	2824.05	3582.23	3657.1	3012.22	11537.2	3464.65	2903.5	2235.62	1625.92	4412.88	1963.36
POS_23136	[M+H]+	Ergosine	0.155863	0.957595	0.568034	548.285	7.468		Alkaloids and derivatives	Ergoline and derivatives	Lysergic acids and derivatives	C30H37N5O5	NESVMZOPWPCFAU-ZPRCMDFASA-N	CC(C)C[C@H]1C(=O)N2CCC[C@H]2[C@]3(N1C(=O)[C@](C)(N=C([C@@H]4C=C5C6=C7C(=CNC7=CC=C6)C[C@H]5N(C)C4)O)O3)O	51236.8	49843.3	53100.4	44900.6	48606.4	48325.4	51997.2	75009.3	60605.5	55870.6	58439.5	61094.8	50368.1	50042.4	48104.6	55393.4	50610.6	41118.3	55704	80788.8	55518.9	56608.9	53075.1	59593.7	71642.7	53850	53497.5	56268.7	53818.6	54952.7	60034.9	55152.3	56881.2	55009.1	75362.5
POS_15800	[M+H]+	Ergosterol peroxide	0.54662	0.889423	0.271832	429.329	11.802		Lipids and lipid-like molecules	Steroids and steroid derivatives	Ergostane steroids	C28H44O3	VXOZCESVZIRHCJ-KGHQQZOUSA-N	CC(C)[C@@H](C)/C=C/[C@@H](C)[C@H]1CC[C@@H]2[C@]1(C)CC[C@@H]3[C@@]4(C)CC[C@@H](C[C@@]54C=C[C@]23OO5)O	712625	371238	510365	394598	482233	645030	477953	456413	542263	699607	515853	675775	355860	447110	296945	448904	455366	330278	509191	393487	378703	457607	382388	435814	405818	310746	464545	441135	322551	499611	393007	377148	481150	528296	414269
POS_10233	[M+H]+	Erucifoline	0.123709	0.800308	0.147557	350.162	6.771		Alkaloids and derivatives			C18H23NO6	NOQVBHHOUTTZGE-UHFFFAOYSA-N	CC=C1CC2(CO)C(C)(C(=O)OCC3=CCN4CCC(C34)OC1=O)O2	18631.5	27358	19746.5	28125.1	25502.7	20096.5	20883.4	9530.72	18350.7	17423.6	14194.5	19759.2	14062.3	18576.9	21737.4	19426.7	25979.8	23195.7	12764.6	14466.3	16248.9	13123.1	12330.1	15000.6	8785.88	7735.31	8513.56	7207.6	11314	13125.4	11309.5	7892.3	13795	10844.8	16253.5
POS_14590	[M+Na]+	Erysubin F	0.393313	1.36329	0.136605	413.175	4.891		Phenylpropanoids and polyketides	Isoflavonoids	Isoflav-2-enes	C25H26O4	YBJJPNXZVZRDIU-UHFFFAOYSA-N	CC(=CCC1=C(C=CC(=C1)C2=COC3=C(CC=C(C)C)C(=CC=C3C2=O)O)O)C	203789	34977.9	104114	83263.7	112894	144199	210567	158151	218105	208921	197128	237717	33450.9	80599.5	28608.3	61275	13982.8	29048.2	210010	182640	276760	277356	219864	253047	150977	130799	135819	58090.1	234278	153303	104724	86223.7	121986	119516	104491
POS_2607	[M+H]+	Ethyl vanillate	0.0257552	1.06251	0.876278	197.078	4.078		Benzenoids	Benzene and substituted derivatives	Benzoic acids and derivatives	C10H12O4	MWAYRGBWOVHDDZ-UHFFFAOYSA-N	CCOC(=O)C1=CC(=C(O)C=C1)OC	8567.83	7371.78	7404.5	7869.5	8844.56	9722.49	7344.63	6678.81	8211.37	5918.75	6524.31	5953.13	7874.75	5765.65	12719.4	7347.38	7294.78	3406.25	6370.49	10492.4	5683.61	7619.82	6818.99	10659.5	4276.99	6265.24	2496.06	1960.92	2603.33	3099.83	2511.35	1031.8	2029.15	8235.87	4201.62
POS_1636	[M+H]+	Ethylparaben	0.695413	0.482128	4.44706e-05	167.069	4.512		Benzenoids	Benzene and substituted derivatives	Benzoic acids and derivatives	C9H10O3	NUVBSKCKDOMJSU-UHFFFAOYSA-N	CCOC(=O)C1=CC=C(O)C=C1	162007	77187.8	99931.2	118404	142689	135065	132063	83290.4	121711	104173	118270	135370	66890.9	91478.2	74373.9	89543.6	79091.5	73091.8	122759	154201	170971	147668	167937	155865	55946.7	52741.9	51849.3	62188.3	43759.9	73179.2	93280.9	109266	141452	106566	139755
POS_2159	[M+H]+	Etilefrine	0.210483	0.569857	0.0506294	182.117	2.149		Benzenoids	Phenols	1-hydroxy-4-unsubstituted benzenoids	C10H15NO2	SQVIAVUSQAWMKL-UHFFFAOYSA-N	CCNCC(C1=CC=CC(=C1)O)O	6473.69	692.916	1183.82	1033.8	1972.29	12123.1	52928.6	36054.8	49740.3	56540	74142.7	61562.2	1367.95	3027.59	2449.74	1482.63	1150.19	762.882	63890.5	57469.3	41684.8	44988.2	44903.6	42333.4	4091.42	8175.01	12506.3	5795.87	11516.4	16369.5	20493.7	12059.6	14202.5	28482.2	10072.1
POS_1553	[M+H]+	Eugenol	0.056008	1.11611	0.528122	165.088	5.328	C10453	Benzenoids	Phenols	Methoxyphenols	C10H12O2	RRAFCDWBNXTKKO-UHFFFAOYSA-N	C=CCC1=CC=C(C(=C1)OC)O	526781	57210.1	132788	71558.3	188880	313838	97526.2	59280.9	65610.9	87739	59075.2	99657.2	28277.5	43679.2	32618.8	27609.4	31715.6	22145.9	41068.5	49381.7	46093	44990.4	49403.3	65413.8	21852	19094.1	8101.76	22317.9	29903.1	21182.5	20581.8	21802.4	12113	19534	19986.8
POS_14360	[M+H-H2O]+	Euphol	0.600391	1.7724	0.104456	409.379	12.62						CAHGCLMLTWQZNJ-UHFFFAOYSA-N	CC(CCC=C(C)C)C1CCC2(C1(CCC3=C2CCC4C3(CCC(C4(C)C)O)C)C)C	250760	124979	146539	104565	140382	267604	258189	246229	239034	362710	177461	275478	133587	147024	212395	217077	108904	106205	126601	117551	231733	291789	184786	187444	159450	471025	116729	163711	207432	182045	97498.5	107742	142806	111470	130770
POS_27354	[M+H]+	Exemestane	0.0804477	1.10775	0.625681	615.35	9.055	C08162	Lipids and lipid-like molecules	Steroids and steroid derivatives	Androstane steroids	C20H24O2	BFYIZQONLCFLEV-DAELLWKTSA-N	C=C1C[C@H]2[C@@H]3CCC(=O)[C@@]3(C)CC[C@@H]2[C@@]4(C)C=CC(=O)C=C14	46051.7	12920.4	13891.7	17721	46372.5	62441.3	111111	46192	81440.1	57418	49082.2	71075.4	2879.53	8831.15	1803.19	3916.35	5139.14	2377.53	39179.4	42883.4	60806.4	57567.8	45472.9	47821.7	18058.2	11115	15108.6	14100.2	33741.9	18937.5	15912.7	14802.7	20009.8	11311.4	16872.4
POS_13707	[M+H]+	Fecosterol	0.661181	0.836308	0.428875	399.36	13.461					C28H46O	SLQKYSPHBZMASJ-QVQVRJIHNA-N	OC1CCC2(C3=C(CCC2C1)C4CCC(C(C)CCC(=C)C(C)C)C4(C)CC3)C	809199	810275	625771	575200	753631	830411	612144	671024	794817	802889	1.03636e+06	502951	1.84626e+06	792775	896986	865947	1.21953e+06	2.25808e+06	1.01639e+06	768762	897912	992394	877668	1.06597e+06	779509	992148	648069	646936	535644	358666	1.01685e+06	568452	473915	691519	666238
POS_7401	[M+H]+	Fenoterol	0.10607	1.03	0.614797	304.152	7.646		Benzenoids	Benzene and substituted derivatives	Phenethylamines	C17H21NO4	LSLYOANBFKQKPT-UHFFFAOYSA-N	CC(CC1=CC=C(C=C1)O)NCC(C2=CC(=CC(=C2)O)O)O	76701.7	61721.6	65194.7	62441.7	73283.2	67062.7	71454.9	76776.2	71086.7	59494.8	76175.1	75504	63914.9	65429	58842.7	59608.5	66726.6	59247.3	71630.7	81926.9	66696.4	70427.6	76944	71145.5	72576.8	65763.6	80974.3	69656.8	72631.5	62128.1	65331.6	68926	59304.3	68637.3	81299.2
POS_9334	[M+H]+	Fentanyl	0.655191	0.763612	0.203556	337.247	9.064		Organoheterocyclic compounds	Piperidines	Fentanyls	C22H28N2O	PJMPHNIQZUBGLI-UHFFFAOYSA-N	CCC(=O)N(C1=CC=CC=C1)C2CCN(CCC3=CC=CC=C3)CC2	322590	57930.9	84803.6	121985	177941	260668	226599	163202	275252	252472	212476	290051	40376.2	45350.5	33330.4	50362.1	55977.3	32897.7	277397	261141	263061	259793	265003	164866	229086	106036	194331	129063	332025	247624	273533	259919	283704	389858	138662
POS_7570	[M+H]+	Feruloyl agmatine	0.137887	0.459062	0.0237597	307.175	3.733		Benzenoids	Phenols	Methoxyphenols	C15H22N4O3	UBMDAKWARMURDL-UHFFFAOYSA-N	COC1=CC(=CC=C1O)C=CC(=O)NCCCCNC(N)=N	5073.92	1984.46	2283.23	2919.42	3417.01	10350.1	16395.3	5772.83	19537.3	9680.5	13989.6	21576.8	1544.85	1017.79	1069.47	414.597	1334.35	613.457	28586.4	31000.8	64060.5	24669.4	55797.5	45923.2	1004.64	779.779	1869.76	1935.53	4935.9	2290.46	5362.59	4255.73	4177.09	7784.85	3714.88
POS_10781	[M+H]+	Fibleucin	0.806428	0.580756	0.00155303	357.199	8.366		Organoheterocyclic compounds	Naphthopyrans		C20H20O6	KVIOMDMYQSLLQA-UHFFFAOYSA-N	CC12CC(OC(=O)C1=CCC3(C)C2C4OC(=O)C3(O)C=C4)C5=COC=C5	119834	23265.4	33712.1	39558.5	110825	85284.5	176844	215369	84105.1	179064	199819	95692.5	23390.8	59544.7	14988.9	14855.6	21654.9	27420.7	327457	257068	268394	280701	294397	232983	111602	144478	110150	109647	106248	163745	265338	190229	238849	159746	173742
POS_11982	[M+H]+	Finasteride	0.248433	0.953064	0.538745	373.287	11.775		Lipids and lipid-like molecules	Steroids and steroid derivatives	Androstane steroids	C23H36N2O2	DBEPLOCGEIEOCV-WSBQPABSSA-N	OC1=NC2CCC3C(CCC4(C)C(C(O)=NC(C)(C)C)CCC34)C2(C=C1)C	131146	76738.2	77221.4	95941.4	86109.9	121533	136286	96466.8	142225	118295	114875	93305.5	70776.6	105984	88567.3	108754	101345	71000.8	102675	112566	120813	114677	140047	130623	103014	100611	93173	84702.3	129389	108596	95721.9	104405	99875.6	128927	116459
POS_21798	[M+H]+	Flavone base + 3O, 2MeO, O-guaiacylglycerol	0.333499	0.693916	0.0320665	527.154	4.537		Phenylpropanoids and polyketides	Flavonoids	O-methylated flavonoids	C27H26O11	WXNJNHFYIWEHIL-UHFFFAOYSA-N	COC1=CC(=CC=C1O)C(C(CO)OC2=C(C=C(C=C2OC)C3=CC(=O)C4=C(C=C(C=C4O)O)O3)OC)O	202910	178417	146112	243186	252151	243850	208193	154438	251327	271417	185468	212852	149015	171939	163160	155159	179148	130376	146387	161668	177423	133769	156287	218920	27460.7	54009.1	38383.9	32927.2	22111.8	37884.9	41335.6	39154.5	67404	56120.1	56262.7
POS_35875	[M+H]+	Flavone base + 3O, 2MeO, O-HexA-CoumaroylHex	0.260281	1.6002	0.00534586	815.203	4.835		Phenylpropanoids and polyketides	Flavonoids	Flavonoid glycosides	C38H38O20	BGFPUQODHQFMFB-VMPITWQZSA-N	COC1=CC(=CC(=C1O)OC)C2=CC(=O)C3=C(C=C(C=C3O)OC4C(C(C(C(C(=O)O)O4)O)O)OC5C(C(C(C(COC(=O)/C=C/C6=CC=C(C=C6)O)O5)O)O)O)O2	314645	324240	330124	372690	461264	353827	498723	321793	536429	510661	612094	500888	199586	167997	190272	156238	294490	142810	238550	219433	331573	298850	300448	290034	23319	43676	41412.2	32780.5	37319.4	35544.3	19523	15913.2	26231.5	31698.2	22007.5
POS_14742	[M+H]+	Flecainide	0.314427	1.42722	0.208484	415.135	3.784	C07001	Benzenoids	Benzene and substituted derivatives	Benzoic acids and derivatives	C17H20F6N2O3	DJBNUMBKLMJRSA-UHFFFAOYSA-N	C1CCNC(C1)CN=C(C2=CC(=CC=C2OCC(F)(F)F)OCC(F)(F)F)O	92160.8	74830.2	80777.7	93576.3	76285.1	88363.2	90784.6	59160.1	96944.8	89537.3	68288.2	86889.9	49538.8	45674.5	45913.5	46890.9	41864.9	32168.6	50569.3	52083.9	65545.5	54167.5	53652.2	60609	81412.5	66205.2	60259.7	43756.6	167757	87466.6	63608.6	55134.4	57355.8	46277.2	85999.6
POS_15313	[M+H]+	Fludrocortisone acetate	0.0773993	1.06484	0.63959	423.221	6.288	C00762	Lipids and lipid-like molecules	Steroids and steroid derivatives	Pregnane steroids	C23H31FO6	SYWHXTATXSMDSB-GSLJADNHSA-N	CC(=O)OCC(=O)[C@]1(CC[C@H]2[C@@H]3CCC4=CC(=O)CC[C@]4(C)[C@]3([C@H](C[C@@]21C)O)F)O	78055.4	11716.8	2254.24	10095.1	42385.6	15233.7	107640	62180.1	104744	138521	64198.9	109944	8595.81	11686.2	6306.42	10880.2	4696.31	6425.41	46657.9	33999.2	34331.9	19389.1	21376.2	92069	40825.4	35482.1	51851.3	39341.1	56445.4	41306.4	48879.5	24293.5	42031.9	51841.9	32470.9
POS_10611	[M+H]+	Flumioxazin	0.298675	0.475777	0.0185833	355.099	2.141	C11035	Organoheterocyclic compounds	Benzoxazines	Benzoxazinones	C19H15FN2O4	FOUWCSDKDDHKQP-UHFFFAOYSA-N	C#CCN1C2=CC(=C(C=C2OCC1=O)F)N3C(=O)C4=C(CCCC4)C3=O	141548	25070.8	15963.3	22134.1	65030	104922	213765	110134	212125	190986	158987	280264	18113.4	10878.6	19214.3	23312.2	6478.07	6441.28	273852	234485	290965	366099	332757	327942	15308.7	14286.4	6054.49	17964	10102.7	8905.83	17048.5	25656.1	42207.1	12378.7	22931.6
POS_7743	[M+H]+	Fluoxetine	0.344452	0.366769	2.36184e-05	310.137	2.474		Benzenoids	Benzene and substituted derivatives	Trifluoromethylbenzenes	C17H18F3NO	RTHCYVBBDHJXIQ-UHFFFAOYSA-N	CNCCC(C1=CC=CC=C1)OC2=CC=C(C=C2)C(F)(F)F	19857.6	5159.33	7962.92	9416.07	11107.6	13476.6	19401.4	10216.5	17304.6	17093.5	17262.8	22524.5	3105.83	3875.62	3954.92	3254.74	4547.05	3974.62	19697.4	18547.4	21619	18521.1	21782.9	21644.7	6476.48	9673.32	7343.13	4938.97	13828.6	8885.79	26358.6	20364.9	20301.8	29296.1	20498.3
POS_9085	[M+H]+	Flurtamone	0.338332	0.138193	1.64194e-05	334.1	1.978		Benzenoids	Benzene and substituted derivatives	Trifluoromethylbenzenes	C18H14F3NO2	NYRMIJKDBAQCHC-UHFFFAOYSA-N	CNC1=C(C2=CC(=CC=C2)C(F)(F)F)C(=O)C(C3=CC=CC=C3)O1	2998.27	2438.48	1343.39	1830.34	3225.27	2611.64	10182.7	873.881	1638.05	2809.5	2057.88	854.444	1671.83	1600.74	584.119	1546.62	772.036	1279.39	1272.36	1059.64	892.039	2255.7	3309.49	3457.73	2286	1859.02	2114.78	2229.41	2752.74	3005.84	13889.4	13586.6	19991	12064.5	24001.3
POS_7922	[M+Na]+	Fonsecin	0.178463	2.71412	0.023245	313.069	6.061		Organoheterocyclic compounds	Naphthopyrans	Naphthopyranones	C15H14O6	FKCYENFBFZUSDP-UHFFFAOYSA-N	CC1(CC(=O)C2=C(C=C3C=C(C=C(C3=C2O)OC)O)O1)O	21007.6	31569.2	19128.5	14220.9	16025.7	13042.5	552.293	437.001	1132.59	809.265	1102.08	366.538	23289.9	18195.1	21569.6	8888.4	17881.6	8820.48	794.357	253.361	490.412	410.146	390.51	587.386	10786.4	20730.8	5983.96	4295.25	11913.1	14094.6	3215.01	3301.7	3219.15	9319.74	4786.45
POS_5473	[M+H]+	Formononetin	1.51216	1.07614	0.853777	269.136	4.635	C00858	Phenylpropanoids and polyketides	Isoflavonoids	O-methylated isoflavonoids	C16H12O4	HKQYGTCOTHHOMP-UHFFFAOYSA-N	COC1=CC=C(C=C1)C2=COC3=CC(=CC=C3C2=O)O	2.4036e+06	67087.5	161802	204176	665657	2.02621e+06	2.06634e+06	1.61645e+06	2.28087e+06	2.06899e+06	1.76193e+06	1.77864e+06	11182.9	96178.5	22358.3	40143	24088.8	20156.3	1.52289e+06	1.37152e+06	1.64e+06	1.78677e+06	1.67382e+06	2.4304e+06	1.48636e+06	1.03077e+06	1.36616e+06	1.17044e+06	2.28636e+06	1.59536e+06	1.11632e+06	699177	863386	3.9979e+06	665896
POS_16117	[M+H]+	Forskolin	0.37522	0.793184	0.412752	433.22	13.064	C09076	Lipids and lipid-like molecules	Prenol lipids	Triterpenoids	C22H34O7	OHCQJHSOBUTRHG-KGGHGJDLSA-N	CC(=O)O[C@H]1[C@H]([C@@H]2[C@]([C@H](CCC2(C)C)O)([C@@]3([C@@]1(O[C@@](CC3=O)(C)C=C)C)O)C)O	16471.5	26829.8	13939.2	42746.9	75088.5	62529.5	63284.6	18497.2	88078	59226.8	46652	67386	1486.7	24813.5	947.768	25744.9	20608.5	22734.9	82855.6	137808	86791.6	98665	140481	123637	107541	71931.1	109118	39629.1	56790.2	124598	81835.4	87578.9	164054	59573	185209
POS_26002	[M+H]+	Fortunellin	0.471349	0.681492	0.00383371	593.177	4.306		Phenylpropanoids and polyketides	Flavonoids	Flavonoid glycosides	C28H32O14	MLWDGPFGTFOLRJ-CUVHLRMHSA-N	O=C1C=C(OC2=CC(OC3OC(CO)C(O)C(O)C3OC4OC(C)C(O)C(O)C4O)=CC(O)=C12)C=5C=CC(OC)=CC5	57026.5	54100.2	73566.5	51807.2	49636.1	44642.5	18675.5	18914.1	18125.4	21861.4	21469.8	18918.6	64610.7	44843.7	51096.2	19137.9	50554.4	17935	24782.6	22611.1	36555.1	23240.7	17843.9	28784.3	52548.5	64191.1	73326.3	45909.7	89437	49838.6	95732.2	97690.2	91830.3	89889.2	101227
POS_15575	[M+Na]+	Fragransin B2	0.435582	2.60806	2.43753e-05	427.168	4.355		Lignans, neolignans and related compounds	Furanoid lignans	Tetrahydrofuran lignans	C22H28O7	CAUANPLJFMVCHO-UHFFFAOYSA-N	CC1C(C)C(C2=CC(=C(C(=C2)OC)O)OC)OC1C3=CC(=C(C(=C3)OC)O)OC	29807.9	50823.9	44558.9	37647.3	39135.3	35163.2	50511.3	46535.5	63493.3	45073.5	45265.3	36106.3	35955.1	16080.8	30506.6	24001.5	68415.4	13800.4	16974.8	15800	24271.5	21188.5	20499.1	19604.3	50309	39260	42784.7	37790.5	53940.8	32120.8	21937	14792	14648.6	14442	18659.4
POS_3498	[M+H]+	Fraxidin	0.0862479	0.948647	0.584722	223.06	4.221	C17479	Phenylpropanoids and polyketides	Coumarins and derivatives	Hydroxycoumarins	C11H10O5	QNFBKOHHLAWWTC-UHFFFAOYSA-N	COC1=CC2=C(C(=C1OC)O)OC(=O)C=C2	59991.5	65662.1	58272	95990.9	67437	74972.3	70457.4	44672.2	84125.8	91636.1	44213.8	68379.8	42105.6	32400.4	37918.6	39196.1	45514.8	38296.8	48091.6	35298.8	46121.5	41020.6	48092.1	59776.4	25882.1	26500.5	26552.3	30414.3	28003.9	21458.2	31814.2	28591.9	20677.7	29255.4	34825.5
POS_2767	[M+Na]+	Fructose (Generic Ketohexose)	0.418645	0.744426	0.107326	203.052	0.646		Organic oxygen compounds	Organooxygen compounds	Carbohydrates and carbohydrate conjugates	C6H12O6	LKDRXBCSQODPBY-UHFFFAOYSA-N	C1C(C(C(C(CO)(O)O1)O)O)O	280315	181406	334278	162451	98969.9	158127	118624	113115	253640	280911	244331	282689	124792	100260	98168.3	85114.9	180750	154924	186390	204667	240295	250420	305685	152912	105526	84175.3	74688.2	114450	124071	84731.2	153305	126241	198967	83460.4	135219
POS_2224	[M+H]+	Fuberidazole	0.0548339	0.59434	0.0980226	185.071	5.807		Organoheterocyclic compounds	Benzimidazoles		C11H8N2O	UYJUZNLFJAWNEZ-UHFFFAOYSA-N	C1=CC2=C(C=C1)N=C(C3=CC=CO3)N2	1915.59	1461.27	1494.5	1402.91	849.553	2204.95	13261.1	7116.45	13240.7	14661.3	15563	5964.01	935.447	1512.66	1012.6	1193.84	1472.12	2096.95	876.223	1791.71	968.568	2374.04	3476.5	2311.33	1258.72	617.475	1619.23	1012.29	372.98	1697.38	2249.95	826.489	1059.45	2357.85	1527.98
POS_13418	[M+H-H2O]+	Fucosterol	0.649316	1.21636	0.242163	395.366	12.517		Lipids and lipid-like molecules	Steroids and steroid derivatives	Stigmastanes and derivatives		OSELKOCHBMDKEJ-UHFFFAOYSA-N	CC=C(CCC(C)C1CCC2C1(CCC3C2CC=C4C3(CCC(C4)O)C)C)C(C)C	785943	579772	535347	275109	466725	732939	626685	507436	620095	613190	601827	645197	522209	374350	682316	408570	369420	372257	316103	370269	517536	549370	452217	517596	1.1676e+06	920903	596696	616021	584501	648530	575902	481699	513833	691590	679898
POS_21	[M+H]+	Furan	0.448308	0.694615	0.000741047	69.0332	0.663					C4H4O	YLQBMQCUIZJEEH-UHFFFAOYSA-N	C1=COC=C1	91753	75544	87321.4	95348.3	86282.8	96581.4	132984	92265.4	143044	119768	138361	125275	71060.2	78099.4	63425.2	67992.6	59117.5	66484.1	145394	143022	147452	133725	168123	136753	60244.3	61146.1	58523.3	56026.7	67862	57624.3	86143.2	72241.2	94399.6	77131.3	82401
[truncated: 595 more rows]
[truncated: 11 more columns]

## Sheet: DN(V12)_vs_SN(V12)
ID	adduct	Name	VIP	Fold change	p-value	m/z	rt(min)	KEGG	Superclass	Class	Subclass	Formula	INCHIKEY	SMILES	DN(R1)1	DN(R1)2	DN(R1)3	DN(R1)4	DN(R1)5	DN(R1)6	SN(R1)1	SN(R1)2	SN(R1)3	SN(R1)4	SN(R1)5	SN(R1)6	DN(V12)1	DN(V12)2	DN(V12)3	DN(V12)4	DN(V12)5	DN(V12)6	SN(V12)1	SN(V12)2	SN(V12)3	SN(V12)4	SN(V12)5	SN(V12)6	DN(V4)1	DN(V4)2	DN(V4)3	DN(V4)4	DN(V4)5	DN(V4)6	SN(V4)1	SN(V4)2	SN(V4)3	SN(V4)4	SN(V4)5
[truncated: 1,324 more rows]
[truncated: 11 more columns]

## Sheet: DN(R1)_vs_SN(R1)
ID	adduct	Name	VIP	Fold change	p-value	m/z	rt(min)	KEGG	Superclass	Class	Subclass	Formula	INCHIKEY	SMILES	DN(R1)1	DN(R1)2	DN(R1)3	DN(R1)4	DN(R1)5	DN(R1)6	SN(R1)1	SN(R1)2	SN(R1)3	SN(R1)4	SN(R1)5	SN(R1)6	DN(V12)1	DN(V12)2	DN(V12)3	DN(V12)4	DN(V12)5	DN(V12)6	SN(V12)1	SN(V12)2	SN(V12)3	SN(V12)4	SN(V12)5	SN(V12)6	DN(V4)1	DN(V4)2	DN(V4)3	DN(V4)4	DN(V4)5	DN(V4)6	SN(V4)1	SN(V4)2	SN(V4)3	SN(V4)4	SN(V4)5
[truncated: 1,324 more rows]
[truncated: 11 more columns]
