# Supplementary material for: Analysis of metabolic differences in maize in different growth stages under nitrogen stress based on UPLC-QTOF-MS
Source: Front Plant Sci. 2023 Apr 3;14:1141232. doi: 10.3389/fpls.2023.1141232 (PMC10106645; doi:10.3389/fpls.2023.1141232)
Supplement: Supplementary file 2 [file Table_2.xlsx]

## Sheet: DN(V4)_vs_SN(V4)
ID	adduct	Name	VIP	Fold change	p-value	m/z	rt(min)	KEGG	Superclass	Class	Subclass	Formula	INCHIKEY	SMILES	DN(R1)1	DN(R1)2	DN(R1)3	DN(R1)4	DN(R1)5	DN(R1)6	SN(R1)1	SN(R1)2	SN(R1)3	SN(R1)4	SN(R1)5	SN(R1)6	DN(V12)1	DN(V12)2	DN(V12)3	DN(V12)4	DN(V12)5	DN(V12)6	SN(V12)1	SN(V12)2	SN(V12)3	SN(V12)4	SN(V12)5	SN(V12)6	DN(V4)1	DN(V4)2	DN(V4)3	DN(V4)4	DN(V4)5	DN(V4)6	SN(V4)1	SN(V4)2	SN(V4)3	SN(V4)4	SN(V4)5
NEG_1047	[M-H]-	3,4-Dihydroxybenzaldehyde	3.00601	0.169654	5.21426e-08	137.025	2.752	C16700	Organic oxygen compounds	Organooxygen compounds	Carbonyl compounds	C7H6O3	IBGBGRVKPALMCQ-UHFFFAOYSA-N	C1=CC(=C(C=C1C=O)O)O	174881	163857	131754	174065	212939	154341	225574	156845	187902	205448	183983	168869	77741.8	70880.3	62228.3	47786.7	35311.1	37558.3	217689	212809	275896	195199	202752	218908	383608	411255	283517	470063	583270	176960	2.16445e+06	2.34961e+06	2.5602e+06	1.7423e+06	2.42193e+06
NEG_16391	[M-H]-	Lactose	7.46708	0.313699	1.41733e-06	387.115	0.677					C12H22O11	GUBGYTABKSRVRQ-PICCSMPSSA-N	C([C@@H]1[C@H]([C@@H]([C@H]([C@H](O1)O[C@@H]2[C@H](OC([C@@H]([C@H]2O)O)O)CO)O)O)O)O	2.16691e+06	4.40672e+06	1.53363e+06	6.95145e+06	5.28624e+06	4.66584e+06	1.67368e+07	1.51342e+07	2.22408e+07	1.90648e+07	2.23068e+07	1.6924e+07	3.09683e+06	2.4751e+06	2.45695e+06	3.62193e+06	2.58191e+06	1.62204e+06	1.47436e+07	1.53004e+07	1.45259e+07	1.07987e+07	1.40629e+07	1.89598e+07	5.53325e+06	5.72777e+06	4.40331e+06	4.17005e+06	7.06557e+06	3.66358e+06	1.87107e+07	1.20839e+07	1.58885e+07	1.74395e+07	1.53888e+07
NEG_12626	[M-H]-	Trehalose	8.60071	0.309952	3.7065e-06	341.11	0.676	C01083	Organic oxygen compounds	Organooxygen compounds	Carbohydrates and carbohydrate conjugates	C12H22O11	HDTRYLNUVZCQOY-LIZSDCNHSA-N	C([C@@H]1[C@H]([C@@H]([C@H]([C@H](O1)O[C@@H]2[C@@H]([C@H]([C@@H]([C@@H](CO)O2)O)O)O)O)O)O)O	2.91346e+06	5.62746e+06	2.05545e+06	9.16795e+06	7.08057e+06	6.29595e+06	2.15227e+07	1.86194e+07	2.87521e+07	2.45096e+07	2.92014e+07	2.24976e+07	4.02665e+06	3.35702e+06	3.30193e+06	4.73095e+06	3.34452e+06	2.18869e+06	1.92226e+07	1.98536e+07	1.88305e+07	1.46172e+07	1.89801e+07	2.42174e+07	7.12343e+06	7.66084e+06	5.64061e+06	5.27307e+06	9.42949e+06	4.66323e+06	2.53796e+07	1.56358e+07	2.03531e+07	2.37378e+07	1.97356e+07
NEG_4454	[M-H]-	13-Oxotrideca-9,11-dienoic acid	9.00665	0.254751	3.80781e-06	223.135	7.03		Lipids and lipid-like molecules	Fatty Acyls	Fatty acids and conjugates	C13H20O3	XHDHWGKEDVWKAN-UHFFFAOYSA-N	C(CC=CC=CC=O)CCCCCC(=O)O	4.22414e+07	619706	787805	2.2416e+06	5.06675e+06	1.7399e+07	1.03898e+07	3.53715e+06	1.36888e+07	9.79705e+06	5.71001e+06	1.97221e+07	59017.1	1.82393e+06	84892.2	232616	154075	113766	1.54823e+07	1.66654e+07	1.68519e+07	1.25137e+07	1.35122e+07	2.41858e+07	5.427e+06	4.25185e+06	4.15469e+06	3.8469e+06	7.44954e+06	7.72547e+06	2.46326e+07	1.85054e+07	1.9909e+07	2.70677e+07	1.64658e+07
NEG_7335	[M-H]-	FA 18:4	1.4695	0.501083	5.19003e-06	275.203	9.15		Lipids and lipid-like molecules	Fatty Acyls	Fatty acids and conjugates	C18H28O2	JIWBIWFOSCKQMA-UHFFFAOYSA-N	O=C(O)CCCCC=CCC=CCC=CCC=CCC	1.42468e+06	158521	184725	599907	521729	745210	806701	450887	670867	1.11495e+06	718611	979433	80913	164994	72283.7	84192.6	93517	56349.9	942566	622157	713544	630943	585123	996026	377397	516275	420969	469301	394694	654108	979323	894629	1.048e+06	924947	815865
NEG_6163	[M-H]-	Purpurin	1.13471	1.78618	8.86363e-06	255.029	6.313		Benzenoids	Anthracenes	Anthraquinones	C14H8O5	BBNQQADTFFCFGB-UHFFFAOYSA-N	C1=CC=C2C(=C1)C(=O)C3=C(C2=O)C(=C(C=C3O)O)O	588.769	988.644	2730.55	844.856	3592.26	975.213	239.48	305.969	670.188	293.94	171.029	189.705	5014.36	5897.69	986.887	2391.83	2344.44	1082.25	1276.77	1746.85	322.078	691.954	1107.01	2051.78	528869	529591	473122	510813	528265	440105	331219	240715	233892	290060	356860
NEG_7972	[M-H]-	6-Hydroxyapigenin	2.07065	4.4874	1.0773e-05	283.024	5.561	C10184	Phenylpropanoids and polyketides	Flavonoids	Flavones	C15H10O6	JVXZRQGOGOXCEC-UHFFFAOYSA-N	O=C1C=C(OC2=CC(O)=C(O)C(O)=C12)C=3C=CC(O)=CC3	3672.49	6954.28	14815.4	20215.4	15710.2	20026.9	28242.7	33145.4	24363.3	30912.4	28256.1	29135.7	12980.3	18376.2	8322.7	21573.6	9003.95	23938.9	83990.8	70192.4	35087.2	29580.5	72618.9	76450.9	904744	890627	1.21494e+06	1.4389e+06	847890	1.04973e+06	190036	157556	150025	339016	207824
NEG_5440	[M-H]-	Pentadecanoic acid	1.16592	2.0218	1.86818e-05	241.216	11.144	C16537	Lipids and lipid-like molecules	Fatty Acyls	Fatty acids and conjugates	C15H30O2	WQEPLUUGTLDZJY-UHFFFAOYSA-N	O=C(O)CCCCCCCCCCCCCC	604632	240660	282758	269141	312915	751147	685688	332950	913244	536014	727065	664246	210008	424052	394057	212622	337553	439064	624215	526628	681566	786809	649875	1.00696e+06	495022	519931	592329	439313	507057	639796	350760	219070	228947	257852	240158
NEG_927	[M-H]-	L-Malic acid	1.30033	0.430816	5.23864e-05	133.014	0.645	C00149	Organic acids and derivatives	Hydroxy acids and derivatives	Beta hydroxy acids and derivatives	C4H6O5	BJEPYKJPYRNKOW-REOHCLBHSA-N	C([C@@H](C(=O)O)O)C(=O)O	102245	174298	229386	204218	196033	171288	285551	205137	337104	253098	315693	237726	362724	373515	230215	307538	226937	266573	341700	284169	294774	279558	223220	368249	231272	317883	406045	252679	293445	340944	510040	872067	841671	660384	657270
NEG_831	[M-H]-	Mesaconic acid	3.12987	1.94193	0.000101845	129.019	0.677		Lipids and lipid-like molecules	Fatty Acyls	Fatty acids and conjugates	C5H6O4	HNEGQIOMVPPMNR-NSCUHMNNSA-N	C/C(=C\C(=O)O)/C(=O)O	4.58086e+06	4.28843e+06	4.30575e+06	4.18873e+06	5.00184e+06	4.54864e+06	4.04225e+06	2.62444e+06	4.14889e+06	3.81887e+06	4.07455e+06	3.80669e+06	4.13017e+06	3.48001e+06	3.9932e+06	3.71834e+06	3.09219e+06	3.58669e+06	3.20546e+06	3.43709e+06	2.9819e+06	3.40455e+06	3.43215e+06	3.48964e+06	3.61631e+06	3.06606e+06	4.13281e+06	3.87369e+06	4.37948e+06	3.439e+06	1.34325e+06	1.94338e+06	2.34292e+06	1.20326e+06	2.3841e+06
NEG_193	[M-H]-	2-Butyne-1,4-diol	2.29516	2.0055	0.000112877	85.0289	0.671		Organic oxygen compounds	Organooxygen compounds	Alcohols and polyols	C4H6O2	DLDJFQGPPSQZKI-UHFFFAOYSA-N	OCC#CCO	2.34962e+06	2.16322e+06	2.09434e+06	2.24919e+06	2.57702e+06	2.37994e+06	2.07766e+06	1.42083e+06	2.17246e+06	1.98533e+06	2.12263e+06	1.99831e+06	2.00127e+06	1.84266e+06	1.96929e+06	1.98616e+06	1.6166e+06	1.92273e+06	1.75164e+06	1.72276e+06	1.64077e+06	1.92342e+06	1.83221e+06	1.8665e+06	1.86158e+06	1.59275e+06	2.14466e+06	2.07344e+06	2.26614e+06	1.82304e+06	664220	1.01451e+06	1.24462e+06	533929	1.19777e+06
NEG_11426	[M-H]-	9,10-Dihydroxy-8-oxooctadec-12-enoic acid	2.67323	0.586359	0.000394946	327.218	7.329		Lipids and lipid-like molecules	Fatty Acyls	Lineolic acids and derivatives	C18H32O5	NIOKCFABUMZUDL-UHFFFAOYSA-N	CCCCCC=CCC(C(C(=O)CCCCCCC(=O)O)O)O	3.02687e+06	515554	1.09448e+06	935291	2.21846e+06	3.68801e+06	5.98644e+06	4.75798e+06	4.59355e+06	6.96391e+06	6.04218e+06	5.86446e+06	316361	1.51475e+06	392401	583560	501773	372690	8.12519e+06	6.83194e+06	7.34957e+06	7.24226e+06	6.77678e+06	6.34409e+06	1.78114e+06	2.23457e+06	2.6383e+06	1.67631e+06	2.55583e+06	3.29835e+06	4.58282e+06	3.47969e+06	4.39261e+06	4.28608e+06	3.35981e+06
NEG_49265	[M-H]-	Saikosaponin a	1.30399	0.357007	0.000396722	779.43	11.204					C42H68O13	KYWSCMDFVARMPN-UHFFFAOYNA-N	OCC1OC(OC2C(O)C(OC(C)C2O)OC3CCC4(C)C5C=CC67OCC8(CCC(C)(C)CC68)C(O)CC7(C)C5(C)CCC4C3(C)CO)C(O)C(O)C1O	365216	158341	177455	160728	340747	604456	583456	245502	627113	423098	482731	539968	214421	164743	164868	125658	183513	118587	498854	569536	783484	671322	558850	658531	155831	200212	287719	108933	188205	250521	707415	429221	594819	306768	630219
NEG_9152	[M-H]-	Demethylwedelolactone	1.06269	2.09507	0.000602254	299.019	5.068					C15H8O7	LUTYTNLPIUCKBJ-UHFFFAOYSA-N	C1=C(C=C2C(=C1O)C3=C(C4=CC(=C(C=C4O3)O)O)C(=O)O2)O	12981.5	4842.03	4251.11	8923.47	15724.6	22522	10797.7	14086.6	10397.8	11333.3	13050.5	11814.6	2533.26	4854.04	5340.22	7693.53	2800.22	4320.06	14195.1	23012.2	10967.3	12222.5	19427.3	30270.9	535881	459540	253715	423599	529685	495247	223320	258531	151747	272823	227885
NEG_8604	[M-H]-	8-(2-Oxo-5-pent-2-enylcyclopent-3-en-1-yl)octanoic acid	3.4553	0.694455	0.00101291	291.196	9.114		Lipids and lipid-like molecules	Fatty Acyls	Eicosanoids	C18H28O3	IYEHRWJNUWAXAD-UHFFFAOYSA-N	CCC=CCC1C=CC(=O)C1CCCCCCCC(=O)O	1.7664e+07	671665	1.09446e+06	2.89567e+06	5.1661e+06	7.47636e+06	6.27791e+06	4.57595e+06	6.1012e+06	9.37121e+06	2.46369e+06	8.2033e+06	181849	952998	222415	417457	343772	218754	7.35706e+06	6.12021e+06	6.59541e+06	2.70434e+06	6.65123e+06	1.09235e+07	6.41247e+06	6.39781e+06	5.85766e+06	6.7919e+06	7.55351e+06	9.68498e+06	1.02337e+07	8.80828e+06	1.12886e+07	1.1183e+07	9.55448e+06
NEG_32150	[M-H]-	5,7-Dihydroxy-6-[(2S,3R,4R,6R)-4-hydroxy-6-methyl-5-oxo-3-[(2S,3R,4R,5R,6S)-3,4,5-trihydroxy-6-methyloxan-2-yl]oxyoxan-2-yl]-2-(4-hydroxyphenyl)chromen-4-one	1.08605	1.86899	0.00118929	559.145	5.583		Phenylpropanoids and polyketides	Flavonoids	Flavonoid glycosides	C27H28O13	LCQVQAZLYBJMGJ-LUSKEGLYSA-N	C[C@@H]1O[C@@H](O[C@@H]2[C@@H](O)C(=O)[C@@H](C)O[C@H]2C3=C(O)C=C4OC(=CC(=O)C4=C3O)C5=CC=C(O)C=C5)[C@H](O)[C@H](O)[C@H]1O	2.29883e+06	3.41454e+06	3.18665e+06	1.6535e+06	2.26496e+06	2.02365e+06	147798	176626	278975	280213	466497	174736	1.57451e+06	1.03893e+06	1.24891e+06	1.1902e+06	1.53343e+06	1.07629e+06	468758	392759	263877	356073	209090	301257	549383	524344	342409	425011	670843	529227	216115	229810	260937	256353	393287
NEG_2203	[M-H]-	cis-Aconitic acid	1.97663	1.295	0.00247014	173.008	0.685	C00417	Organic acids and derivatives	Carboxylic acids and derivatives	Tricarboxylic acids and derivatives	C6H6O6	GTZCVFVGUGFEME-IWQZZHSRSA-N	O=C(O)C=C(C(=O)O)CC(=O)O	2.87899e+06	3.07215e+06	2.64677e+06	3.01893e+06	3.58819e+06	3.15994e+06	3.29775e+06	2.53155e+06	3.32413e+06	3.20911e+06	3.09791e+06	3.10041e+06	2.75008e+06	2.24315e+06	2.57465e+06	2.41003e+06	2.31341e+06	2.27387e+06	2.65037e+06	2.94144e+06	2.97907e+06	2.87795e+06	2.83147e+06	2.80572e+06	2.69091e+06	2.53614e+06	3.04069e+06	2.67138e+06	3.24808e+06	2.51732e+06	1.83821e+06	1.95694e+06	2.26145e+06	2.13076e+06	2.55892e+06
NEG_1078	[M-H]-	4-Nitrophenol	1.01124	1.43402	0.00261762	138.019	4.499	C00870	Benzenoids	Phenols	Nitrophenols	C6H5NO3	BTJIUGUIPKRLHP-UHFFFAOYSA-N	O=N(=O)C1=CC=C(O)C=C1	440668	515124	598239	536641	503618	480676	420293	381327	430900	464166	444677	444001	708140	600495	594215	653740	689686	544551	559333	602740	571684	559938	578718	603406	616389	554410	653369	537092	839849	715875	457269	464092	434668	397823	537121
NEG_50251	[M-H]-	28-Dioic acid, 3-[(6-deoxy-4-O-beta-D-glucopyranosyl-alpha-L-mannopyranosyl)oxy]-, (3beta,5xi,9xi,18xi)-urs-12-ene-27	1.79388	0.46256	0.00293345	793.443	11.095		Lipids and lipid-like molecules	Prenol lipids	Terpene glycosides	C42H66O14	IIIOQVDDEWZCEQ-YKQGQIHISA-N	O=C(O)C12C(=CCC3C4(C)CCC(OC5OC(C)C(OC6OC(CO)C(O)C(O)C6O)C(O)C5O)C(C)(C)C4CCC31C)C7C(C)C(C)CCC7(C(=O)O)CC2	482627	50060.8	113410	135727	553604	1.18202e+06	981729	567595	1.4403e+06	935313	957235	1.27639e+06	15222.9	213318	19454.5	69014.1	42040.6	19354.9	1.19105e+06	1.56631e+06	1.74153e+06	1.50014e+06	1.06054e+06	1.21379e+06	529211	426049	1.1124e+06	380271	740878	870181	1.73949e+06	1.28802e+06	1.50482e+06	776629	1.93965e+06
NEG_21869	[M]-	Kaempferol 7-O-glucoside	2.57917	0.423281	0.00332628	447.093	5.303		Phenylpropanoids and polyketides	Flavonoids	Flavonoid glycosides	C21H20O11	YPWHZCPMOQGCDQ-HMGRVEAOSA-N	OCC1OC(OC2=CC(=C3C(=O)C(=C(OC3=C2)C4=CC=C(O)C=C4)O)O)C(O)C(O)C1O	972606	1.32372e+06	2.48346e+06	885543	1.05098e+06	541251	110357	86345	132434	142849	155321	137441	2.85808e+06	1.57774e+06	1.30731e+06	1.08286e+06	1.48774e+06	1.89304e+06	127032	187866	110858	109482	94795.9	124213	994028	1.68244e+06	1.12854e+06	1.20135e+06	782702	482905	2.7334e+06	2.66586e+06	2.60258e+06	1.40309e+06	1.71856e+06
NEG_54119	[M-H]-	Smiglaside C (Not validated) + 1Acetyl	1.20447	2.66603	0.00371524	861.247	6.228		Organic acids and derivatives	Carboxylic acids and derivatives	Hexacarboxylic acids and derivatives	C40H46O21	OGAPXYQOTIOKDV-UHFFFAOYSA-N	COC1=C(O)C=CC(=C1)C=CC(=O)OCC2OC(COC(C)=O)(OC3OC(COC(C)=O)C(OC(C)=O)C(O)C3OC(C)=O)C(OC(=O)C=CC4=CC(=C(O)C=C4)OC)C2O	573998	5.85963e+06	2.50464e+06	2.12111e+06	1.94263e+06	1.01531e+06	685181	795681	762076	827843	784243	1.01961e+06	2.2613e+06	1.15662e+06	4.34537e+06	2.73586e+06	3.10343e+06	3.24808e+06	761280	638382	595008	494122	567839	732272	318760	547345	446479	713393	202319	427081	156424	144192	179285	137325	220366
NEG_8156	[M-H]-	Fisetin	5.87273	0.216841	0.00403463	285.04	6.139	C10041	Phenylpropanoids and polyketides	Flavonoids	Flavones	C15H10O6	XHEFDIBZLJXQHF-UHFFFAOYSA-N	C1=CC(=C(C=C1C2=C(C(=O)C3=C(O2)C=C(C=C3)O)O)O)O	378834	279614	361217	451434	512028	615517	1.06808e+06	1.1466e+06	706700	1.20188e+06	1.36874e+06	860708	430666	345396	359240	486213	679653	417768	1.92421e+06	2.26497e+06	1.23165e+06	1.11462e+06	1.22372e+06	1.11822e+06	2.30466e+06	2.1716e+06	1.06987e+06	2.96326e+06	1.9835e+06	1.1552e+06	7.80858e+06	8.31562e+06	8.77481e+06	3.8993e+06	7.33077e+06
NEG_9333	[M-H]-	5,7-Dihydroxy-2-(4-hydroxy-3-methoxyphenyl)-2,3-dihydrochromen-4-one	1.10504	0.555943	0.00432904	301.071	5.823		Phenylpropanoids and polyketides	Flavonoids	O-methylated flavonoids	C16H14O6	FTODBIPDTXRIGS-UHFFFAOYSA-N	O=C1C=2C(O)=CC(O)=CC2OC(C3=CC=C(O)C(OC)=C3)C1	169577	521385	469102	94891.4	323718	324707	91708.7	93805.2	90834	93115.2	89719.7	83149	822669	602263	691127	407434	343121	601746	151126	153868	191230	123458	135477	117823	311000	381391	340949	327025	427353	334522	714653	610990	662235	289535	821216
NEG_3984	[M-H]-	12-Hydroxydodec-3-enoic acid	1.62543	0.346569	0.00499257	213.15	6.902		Organic acids and derivatives	Hydroxy acids and derivatives	Medium-chain hydroxy acids and derivatives	C12H22O3	RRJILZUCEDMMNU-UHFFFAOYSA-N	C(CCC=CCC(=O)O)CCCCCO	2.80625e+06	291788	636862	1.74056e+06	1.12486e+06	1.48512e+06	697241	443798	1.91758e+06	915034	1.39904e+06	1.42471e+06	16246.4	691408	40973.4	302120	86889.7	59672.2	1.78923e+06	1.31196e+06	1.38715e+06	1.11755e+06	706937	1.35802e+06	562946	262534	244060	196905	333060	233291	1.44305e+06	695198	1.01802e+06	554672	478043
NEG_35258	[M-H]-	Violanone	2.06701	0.608307	0.00633632	593.152	3.747	C10195	Phenylpropanoids and polyketides	Flavonoids	Flavonoid glycosides	C27H30O15	FIAAVMJLAGNUKW-VQVVXJKKSA-N	OCC1OC(C(O)C(O)C1O)C2=C(O)C3=C(OC(=CC3=O)C4=CC=C(O)C=C4)C(=C2O)C5OC(CO)C(O)C(O)C5O	2.90182e+06	7.89945e+06	5.07168e+06	3.45064e+06	3.79552e+06	4.97807e+06	4.02752e+06	2.98646e+06	3.6946e+06	4.30325e+06	3.74996e+06	3.80281e+06	7.0607e+06	3.95858e+06	8.17326e+06	3.83758e+06	6.73984e+06	4.3504e+06	3.96557e+06	3.92579e+06	4.28453e+06	4.17484e+06	4.67675e+06	3.88044e+06	1.95146e+06	2.39556e+06	2.75822e+06	2.13168e+06	1.81144e+06	2.53889e+06	3.47993e+06	2.7517e+06	3.63036e+06	5.50086e+06	3.96153e+06
NEG_36549	[M-H]-	Tulipanin	1.61239	0.72023	0.00644313	609.146	4.28	C16315	Phenylpropanoids and polyketides	Flavonoids	Flavonoid glycosides	C27H31O16	PLKUTZNSKRWCCA-LTSKFBHWSA-O	C[C@@H]1O[C@@H](OC[C@H]2O[C@@H](OC3=C([O+]=C4C=C(O)C=C(O)C4=C3)C5=CC(=C(O)C(=C5)O)O)[C@H](O)[C@@H](O)[C@@H]2O)[C@H](O)[C@H](O)[C@H]1O	1.14447e+06	1.1649e+06	1.79114e+06	1.07525e+06	1.16312e+06	741655	210254	259052	208231	265690	206551	232308	1.95874e+06	1.08921e+06	1.23993e+06	732985	1.02701e+06	749385	282289	291464	703764	372812	170663	346186	2.36845e+06	2.07093e+06	2.53904e+06	1.95728e+06	2.9525e+06	1.98079e+06	3.88309e+06	3.10783e+06	2.88048e+06	3.58335e+06	3.34521e+06
NEG_571	[M-H]-	Succinic acid	1.03285	0.637386	0.00796657	117.02	0.774		Organic acids and derivatives	Carboxylic acids and derivatives	Dicarboxylic acids and derivatives	C4H6O4	KDYFGRWQOYBRFD-UHFFFAOYSA-N	C(CC(=O)O)C(=O)O	516524	403700	218413	449360	508190	728009	891813	705203	1.08141e+06	607368	762721	997463	317038	395579	291518	283094	465643	264299	924835	926022	884812	523363	447915	463708	620825	577628	445867	539729	534943	400827	952124	501360	797041	1.10056e+06	727111
NEG_6121	[M-H]-	9-Hexadecenoic acid	2.48488	0.594602	0.00925723	253.217	11.133		Lipids and lipid-like molecules	Fatty Acyls	Fatty acids and conjugates	C16H30O2	SECPZKHBENQXJG-BQYQJAHWSA-N	O=C(O)CCCCCCCC=CCCCCCC	3.23957e+06	505528	821442	965955	799871	3.04627e+06	3.23689e+06	789640	3.10315e+06	2.03812e+06	3.14399e+06	1.9414e+06	382122	2.72676e+06	1.06616e+06	1.11592e+06	741563	2.20124e+06	3.85766e+06	2.99858e+06	5.76585e+06	4.92291e+06	4.12089e+06	5.82682e+06	3.00766e+06	2.81236e+06	1.82987e+06	3.26821e+06	2.20504e+06	3.83165e+06	7.19482e+06	4.26849e+06	4.63998e+06	4.87151e+06	3.7703e+06
NEG_3716	[M-H]-	Jasmonic acid	1.42194	1.49699	0.0133355	209.118	4.715		Lipids and lipid-like molecules	Fatty Acyls	Lineolic acids and derivatives	C12H18O3	ZNJFBWYDHIGLCU-UHFFFAOYSA-N	CCC=CCC1C(CCC1=O)CC(=O)O	1.9096e+06	98611.7	194653	349594	1.01869e+06	3.82456e+06	5.26183e+06	2.83817e+06	5.52477e+06	5.11169e+06	3.45038e+06	4.09122e+06	10906.3	200656	24331.9	98553.3	37492.8	35256.3	2.57075e+06	2.46617e+06	3.27554e+06	3.59386e+06	3.16134e+06	2.54926e+06	1.49549e+06	1.1479e+06	1.47408e+06	1.22041e+06	1.63127e+06	1.8374e+06	1.09778e+06	613915	972600	1.45208e+06	686118
NEG_12320	[M-H]-	1,3,4-Trihydroxy-5-[[3-(4-hydroxyphenyl)-1-oxo-2-propenyl]oxy]-,(1r,3r,4s,5r)-cyclohexanecarboxylic acid	1.92915	0.624875	0.0158016	337.093	2.358		Organic oxygen compounds	Organooxygen compounds	Alcohols and polyols	C16H18O8	BMRSEYFENKXDIS-UHFFFAOYSA-N	C1=C(C=CC(=C1)O)C=CC(=O)OC2CC(CC(C2O)O)(C(=O)O)O	1.34933e+06	3.50765e+06	3.52986e+06	1.88606e+06	2.19724e+06	1.24243e+06	1.39458e+06	939803	1.63391e+06	1.73656e+06	1.45419e+06	1.14741e+06	5.96036e+06	1.94277e+06	5.27976e+06	2.79712e+06	1.25547e+07	3.27401e+06	1.4825e+06	1.64252e+06	2.2682e+06	1.6087e+06	1.8973e+06	1.62835e+06	2.05595e+06	2.4219e+06	4.10947e+06	1.89538e+06	3.05441e+06	2.06501e+06	3.7782e+06	3.01095e+06	4.0675e+06	5.35127e+06	5.40479e+06
NEG_46532	[M-H]-	PE 36:4	2.13157	5.47292	0.0158391	738.509	12.456					C41H74NO8P	SSCDRSKJTAQNNB-MAZCIEHSSA-N		539600	113855	618867	90533.8	47075.7	29864.6	572753	15436.6	381809	458963	452860	31498.6	119027	154755	228682	876364	94808.4	57890.9	665871	544341	26713.3	590551	30219.9	31967.4	2.19473e+06	1.71506e+06	1.77218e+06	116186	245428	2.09131e+06	199235	343810	334195	58363.3	335972
NEG_9394	[M-H]-	Eicosapentaenoic acid	1.15417	6.48246	0.0163519	301.219	11.14	C06428	Lipids and lipid-like molecules	Fatty Acyls	Fatty acids and conjugates	C20H30O2	JAZBEHYOTPTENJ-JLNKQSITSA-N	CC/C=C\C/C=C\C/C=C\C/C=C\C/C=C\CCCC(=O)O	68077	84894	272311	92816.8	67082	136831	260244	252197	245714	312953	291844	171640	16881.5	126469	45976.8	18523.9	37898.1	34404.6	27704	13706.8	22785.7	15053	18236	31142.7	434696	236827	323140	109316	1.01669e+06	604730	93766.4	141934	31843	51328.4	84336.8
NEG_35077	[M-H]-	2O-Rhamnosyl-swertisin	1.74515	1.44549	0.0175484	591.172	5.895		Phenylpropanoids and polyketides	Flavonoids	Flavonoid glycosides	C28H32O14	UINZSMIFSIQGBZ-JGMSOPABSA-N	C[C@@H]1[C@H]([C@@H]([C@@H]([C@@H](O1)O[C@@H]2[C@H]([C@@H]([C@@H](CO)O[C@H]2C3=C(C=C4C(=C3O)C(=O)C=C(C5=CC=C(C=C5)O)O4)OC)O)O)O)O)O	5.14542e+06	8.28494e+06	6.58706e+06	3.25815e+06	5.50648e+06	6.02811e+06	954863	1.18277e+06	1.82223e+06	2.90493e+06	1.68011e+06	728814	7.93428e+06	4.70227e+06	6.74952e+06	4.81885e+06	947573	4.63226e+06	514994	656640	752793	663244	341204	560449	1.843e+06	2.03982e+06	1.81814e+06	1.36139e+06	1.78402e+06	1.9349e+06	1.21743e+06	1.3357e+06	1.41069e+06	484658	1.75045e+06
NEG_2939	[M-H]-	Quinic acid	1.76648	0.307071	0.0185963	191.055	0.763	C00296	Organic oxygen compounds	Organooxygen compounds	Alcohols and polyols	C7H12O6	AAWZDTNXLSGCEK-LNVDRNJUSA-N	O=C(O)C1(O)CC(O)C(O)C(O)C1	199628	154862	290777	151913	77693.5	127719	14378.5	38066.2	78132.6	56639.2	78578.6	87023.6	510439	426991	383434	480646	351279	666883	319152	471637	172307	228762	45822.8	242279	257010	560255	203696	551906	106671	394761	1.04195e+06	813822	1.23872e+06	97137.5	2.01274e+06
NEG_7188	[M-H]-	2-Phenyl-3H-benzimidazol-1-ium-5-sulfonate	1.12789	0.0143302	0.0202178	273.034	3.76		Organoheterocyclic compounds	Benzimidazoles	Phenylbenzimidazoles	C13H10N2O3S	UVCJGUGAGLDPAA-UHFFFAOYSA-N	C1=CC=C(C=C1)C2=NC3=C(C=C(C=C3)S(=O)(=O)O)N2	4726.09	3050.66	2429.97	2354.55	1116.93	2274.08	2358	750.544	1992.39	1231.22	2093.45	2938.71	3886.45	96921.8	17215.1	9886.84	10495	9735.2	9563.79	18972.4	12593.2	6266.89	12613.5	11711.4	6023.5	2741.71	3901.1	7282.42	4187.07	5522.12	917496	276709	428426	153890	120116
NEG_18932	[M-H]-	Phenethyl 2-O-(beta-D-xylopyranosyl)-beta-D-glucopyranoside	1.52967	2.15118	0.0264884	415.16	2.65		Organic oxygen compounds	Organooxygen compounds	Carbohydrates and carbohydrate conjugates	C19H28O10	CGZNTHDUAFIKOH-BMVMOQKNSA-N	OCC1OC(OCCC2=CC=CC=C2)C(OC3OCC(O)C(O)C3O)C(O)C1O	679707	410565	267532	968979	659709	1.13024e+06	3.62843e+06	1.32435e+06	2.81105e+06	2.66921e+06	1.86812e+06	2.52816e+06	119971	125804	134938	307312	248865	40641.1	1.20635e+06	1.22625e+06	2.18627e+06	1.32214e+06	1.30733e+06	1.31734e+06	961129	536689	1.23958e+06	738717	2.07298e+06	1.06188e+06	611604	372028	516843	420066	752131
NEG_46927	[M-H]-	PG 34:3	2.11652	0.61111	0.0488098	743.489	12.749					C40H73O10P	PTJBFPPEYDFAAQ-RUGCENDASA-N	CCCCC/C=C\C/C=C\CCCCCCCC(=O)OC(COC(=O)CCCCCCC/C=C\CCCCCC)COP(=O)(O)OCC(CO)O	1.2849e+07	4.5725e+06	5.81566e+06	8.20872e+06	5.4152e+06	7.24337e+06	4.84854e+06	2.74288e+06	5.30193e+06	4.94886e+06	5.57294e+06	4.47499e+06	4.23488e+06	1.24298e+07	4.63316e+06	6.20259e+06	5.2036e+06	5.02351e+06	5.0153e+06	5.87771e+06	4.09459e+06	5.36827e+06	4.36859e+06	8.61325e+06	1.68092e+06	1.65796e+06	1.82932e+06	1.54599e+06	1.96164e+06	1.22124e+06	1.54256e+06	2.40602e+06	3.46887e+06	1.37527e+06	3.21543e+06
NEG_33856	[M-H]-	Rhoifolin	1.8759	1.49425	0.0603346	577.157	5.88					C27H30O14	RPMNUQRUHXIGHK-URYCSNAJSA-N	CC1[C@@H]([C@@H](C([C@@H](O1)OC2[C@@H]([C@@H](C(O[C@H]2OC3=CC(=C4C(=C3)OC(=CC4=O)C5=CC=C(C=C5)O)O)CO)O)O)O)O)O	1.23705e+06	3.03367e+06	2.28279e+06	979159	1.32612e+06	323951	7980.92	7282.99	17726.9	12410.3	11719.7	6029.58	3.79404e+06	2.03497e+06	2.53024e+06	1.43479e+06	2.672e+06	1.61509e+06	10890.5	12747	10458	8902.24	3382.22	14229.6	2.2854e+06	2.35118e+06	1.79405e+06	1.5281e+06	2.77116e+06	1.39033e+06	1.32945e+06	982380	1.10738e+06	2.46164e+06	1.19988e+06
NEG_8788	[M-H]1-	9-HOTrE	3.31783	0.749857	0.0653589	293.213	9.177		Lipids and lipid-like molecules	Fatty Acyls	Lineolic acids and derivatives	C18H30O3	RIGGEAZDTKMXSI-CUHSZNQNSA-N	CC/C=C\C/C=C\C=C\C(CCCCCCCC(=O)O)O	4.03534e+07	1.5413e+06	1.81535e+06	6.06544e+06	7.07275e+06	1.96604e+07	1.38464e+07	5.87821e+06	1.69328e+07	1.63193e+07	1.13872e+07	2.19533e+07	623560	1.8615e+06	594105	803399	857263	477549	1.6276e+07	1.24715e+07	1.63138e+07	1.26292e+07	1.22327e+07	2.24063e+07	1.05773e+07	9.22462e+06	9.27012e+06	9.95157e+06	1.57295e+07	1.36971e+07	1.47619e+07	1.27273e+07	1.54375e+07	2.22363e+07	1.26242e+07
NEG_29717	[M-H]-	Flavone base + 3O, C-Pen, C-Pen	1.01848	0.641656	0.0807944	533.132	4.551		Phenylpropanoids and polyketides	Flavonoids	Flavonoid glycosides	C25H26O13	LDVNKZYMYPZDAI-UHFFFAOYSA-N	C1=CC(=CC=C1C2=CC(=O)C3=C(C(=C(C(=C3O)C4C(C(C(CO4)O)O)O)O)C5C(C(C(CO5)O)O)O)O2)O	1.23953e+06	554841	1.96461e+06	2.00829e+06	1.90699e+06	509277	2.41652e+06	1.60198e+06	1.97486e+06	2.60526e+06	2.46932e+06	2.29318e+06	2.45399e+06	1.69459e+06	615282	1.93492e+06	717213	2.05748e+06	2.1377e+06	2.39786e+06	2.42574e+06	2.26477e+06	2.13195e+06	2.01632e+06	339953	581477	454562	396481	220064	498088	703200	617525	921984	158681	817054
NEG_23006	[M+FA-H]-	(-)-Podophyllotoxin	0.235893	2.15681	0.00139506	459.123	3.468					C22H22O8	YJGVMLPVUAXIQN-UHFFFAOYNA-N	O=C1OCC2C(O)C3=CC=4OCOC4C=C3C(C5=CC(OC)=C(OC)C(OC)=C5)C12	17888.4	21814.1	20902.9	16547	20602.8	18901.4	25304.3	36202.8	21161.3	19982.5	18954.7	26099.8	14325.2	15458.5	15789.6	17117	13140.8	11251.4	13411.7	11881.8	15454.3	19521.4	11994.3	15618.9	23870.6	15476.4	18541.9	17957	26816.6	17251.7	12297.5	6031.48	7450.4	16248	7328.06
NEG_34095	[M-H]-	(+)-7-Epi-Syringaresinol 4'-glucoside	0.646346	1.58548	0.000938016	579.206	4.712		Lignans, neolignans and related compounds	Lignan glycosides		C28H36O13	WEKCEGQSIIQPAQ-UHFFFAOYSA-N	COC1=CC(=CC(=C1O)OC)C2OCC3C2COC3C4=CC(=C(OC5OC(CO)C(O)C(O)C5O)C(=C4)OC)OC	338963	161875	199954	215670	261560	287527	169055	193394	201868	226547	158567	220897	129078	128821	120099	149055	172673	91052.1	149918	199266	196865	171010	128449	193272	204157	160716	219540	201227	231434	200431	95842.5	152232	122909	115662	178464
NEG_10636	[M-H]-	(+/-)-18-Hydroxy-5Z,8Z,11Z,14Z,16E-eicosapentaenoic acid	0.0995408	0.780792	0.128626	317.209	9.566		Lipids and lipid-like molecules	Fatty Acyls	Eicosanoids	C20H30O3	LRWYBGFSVUBWMO-UXNZXXPISA-N	CCC(/C=C/C=C\C/C=C\C/C=C\C/C=C\CCCC(=O)O)O	55013.7	5648.7	8451.03	7552.52	23515.4	43041.8	46443.3	32628.8	39566.3	44260.8	38688.8	44750	3739.25	6824.34	1957.44	2045.78	2074.91	1689.37	42144.3	35281.3	43999.1	43690.2	44005.1	46249.6	30701.3	24802.3	18676	26527	23390.5	32339.3	32331.5	25483.1	33476.2	52088.9	28666
NEG_10339	[M-C6H8O6-H]-	(12Z)-9,10-Dihydroxyoctadec-12-enoic acid	0.0886862	0.877745	0.181797	313.236	9.008	C14828	Lipids and lipid-like molecules	Fatty Acyls	Fatty acids and conjugates	C18H34O4	XEBKSQSGNGRGDW-YFHOEESVSA-N	CCCCC/C=C\CC(C(CCCCCCCC(=O)O)O)O	19874.7	16725.8	15998.9	15911.2	19454.2	19323.3	18118.7	23869.5	21583.8	19328.6	20157.5	18402.3	17400.4	19103	16026	17906.5	19306.3	15181	16886	27114.8	18125	18906.8	18810.6	18960.4	23088.3	17136.1	17796.8	15797.3	17588	17722.3	19989.3	17123.4	19733.4	19595.6	27509.5
NEG_25496	[M-H]-	(1R,2S,5aR,5bR,7aS,10R,12bR)-2-Hydroxy-10-isopropenyl-3,3,5a,5b,12b-pentamethyloctadecahydrodicyclopenta[a,i]phenanthrene-1,7a(1H)-dicarboxylic acid	0.107391	1.74264	0.383932	485.33	10.325		Lipids and lipid-like molecules	Prenol lipids	Triterpenoids	C30H46O5	WLCHQSHZHFLMJH-GAVPBTRYSA-N	O=C(O)C1C(O)C(C)(C)C2CCC3(C)C(CCC4C5C(C(=C)C)CCC5(C(=O)O)CCC43C)C12C	22419.5	712.429	1305.84	1471.72	1723.79	7384.21	7611.29	3093.67	8851.8	6514.06	3359.05	7180.53	916.491	1128.41	621.788	828.126	795.327	559.548	5410.9	5525.03	7777	6093.89	7011.29	12694.7	1529.75	3782.38	3882.37	5034.77	17637.7	6763.5	1811.2	2309.99	2575.19	13075.2	1286.67
NEG_12980	[M-H]-	(1R,9R)-3,4,9-Trihydroxy-11,11-dimethyl-5-propan-2-yl-16-oxatetracyclo[6.6.2.01,10.02,7]hexadeca-2,4,6-trien-15-one	0.0798143	1.08697	0.747556	345.172	5.786		Lipids and lipid-like molecules	Prenol lipids	Terpene lactones	C20H26O5	UXVPWKDITRJELA-QVUWHDNHSA-N	O=C1OC2C3=CC(=C(O)C(O)=C3C14CCCC(C)(C)C4C2O)C(C)C	37187.1	846.846	1054.86	680.32	14489.4	12756.9	13438.3	3819.63	15478	15868.4	12460.1	11316.6	428.139	923.821	558.782	2390.03	841.133	986.63	13815.1	11771.4	9893.96	8029.07	10902.4	16630.1	11729.5	13554.5	18977.8	12810	27728.7	10592.3	15644.2	12441.8	11196.7	27759.5	8505.1
NEG_27085	[M-H]-	(1S,4aR,6aS,6bR,9R,10R,11R,12aR,14bS)-1,10,11-trihydroxy-9-(hydroxymethyl)-2,2,6a,6b,9,12a-hexamethyl-1,3,4,5,6,6a,7,8,8a,10,11,12,13,14b-tetradecahydropicene-4a-carboxylic acid	0.280393	0.715414	0.0895506	503.34	9.756		Lipids and lipid-like molecules	Prenol lipids	Triterpenoids	C30H48O6	IFIQVSCCFRXSJV-ZIZFEDMCSA-N	O=C(O)C12CCC3(C(=CCC4C5(C)CC(O)C(O)C(C)(CO)C5CCC43C)C2C(O)C(C)(C)CC1)C	444962	7286.14	12483.7	21267.7	64646.1	238988	147295	40291.4	193208	158962	77122	195795	1061.13	9160.59	1384.9	3496.44	2191.15	1327.42	90314.4	79508.5	95882.5	97264.5	113716	174238	65085.6	42196.5	53887.8	44886.6	110608	87377.3	84793.2	71565.4	97841.9	136204	90257.2
NEG_30156	[M-H]-	(1S,4aS,7S,7aS)-1-[(2S,3R,4S,5S,6R)-6-[[(E)-3-(3,4-dihydroxyphenyl)prop-2-enoyl]oxymethyl]-3,4,5-trihydroxyoxan-2-yl]oxy-7-hydroxy-7-methyl-4a,5,6,7a-tetrahydro-1H-cyclopenta[c]pyran-4-carboxylic acid	0.0222951	0.803224	0.339731	537.162	3.786		Lipids and lipid-like molecules	Prenol lipids	Terpene glycosides	C25H30O13	AEBORMNUOJEQOL-OWDFILOBSA-N	C[C@@]1(CC[C@@H]2C(=CO[C@H]([C@@H]21)O[C@H]3[C@@H]([C@H]([C@@H]([C@@H](COC(=O)/C=C/C4=CC=C(C(=C4)O)O)O3)O)O)O)C(=O)O)O	128515	143333	69991.1	111909	118808	26202.9	24612.9	22259.7	26741.4	58770.9	30944.8	24386.8	11403.5	16892.8	13993.9	21844.6	68471.2	3581.09	17610.3	15003.8	20188.4	11873.1	5423.49	10437.2	3311.24	3584.23	2570.97	2857.26	4019.67	746.727	1559.4	2818.34	4871.98	4165.69	4637.16
NEG_32695	[M+HCOO]-	(2-Hydroxy-3-octadeca-9,12-dienoyloxypropyl) 2-(trimethylazaniumyl)ethyl phosphate	0.839647	3.317	0.00983429	564.33	10.346		Lipids and lipid-like molecules	Glycerophospholipids	Glycerophosphocholines	C26H50NO7P	SPJFYYJXNPEZDW-UHFFFAOYSA-N	CCCCCC=CCC=CCCCCCCCC(=O)OCC(COP(=O)([O-])OCC[N+](C)(C)C)O	230750	103284	164407	202007	159302	119746	48632.9	32342.1	78080.8	72891.8	105730	105045	98517.4	372087	100282	138758	106467	89801.2	160902	117466	62600	62571.3	61102.9	187646	172618	115344	256652	215867	434717	164218	60029.7	57383.3	45285.5	161480	34556.4
NEG_32504	[M+HCOO]-	(2-Hydroxy-3-octadeca-9,12,15-trienoyloxypropyl) 2-(trimethylazaniumyl)ethyl phosphate	0.563541	7.72828	0.051011	562.314	9.929		Lipids and lipid-like molecules	Glycerophospholipids	Glycerophosphocholines	C26H48NO7P	WKQNRCYKYCKESD-UHFFFAOYSA-N	CCC=CCC=CCC=CCCCCCCCC(=O)OCC(COP(=O)([O-])OCC[N+](C)(C)C)O	38661.2	80797.5	76549.4	95865	44065.2	24360.2	23986	13708	30537.1	30430.1	42000.8	30191.6	80483.9	86305	65199.5	70660.2	68370.5	35223.4	27624.3	19071.8	14196.2	11117.4	11993.4	39368	68788.7	27761.7	118245	72604.3	296660	38605.9	13939.8	11912.8	8916.22	26418.3	9518.02
NEG_40976	[M-H]-	(2E,4E)-12-[(10E,12E)-13-Carboxy-3-hydroxy-2-(hydroxymethyl)-8,10,12-trimethyltrideca-10,12-dienoyl]oxy-13-(hydroxymethyl)-3,5,7-trimethyltetradeca-2,4-dienedioic acid	0.0610494	1.17895	0.432996	665.385	11.034		Lipids and lipid-like molecules	Fatty Acyls	Fatty acid esters	C36H58O11	DQBXBQIOPVLJEV-SLTMLOGKSA-N	O=C(O)C=C(C=C(C)CC(C)CCCCC(O)C(C(=O)OC(CCCCC(C)CC(=CC(=CC(=O)O)C)C)C(C(=O)O)CO)CO)C	16505.7	14246.1	14851.4	17190.6	13587.8	5845.02	40697	3427.82	43647.4	40054.6	5127.43	36448	7115.03	5606.88	5673.19	6947.07	14422	5026.74	11604.6	4433.03	39215	12806.9	9067.86	12771.6	6172.6	4556.25	7903.07	5502.19	10621.9	6068.32	6267.31	6103.95	3462.53	9719.46	4813.84
NEG_40487	[M-H]-	(2E,6E,10E)-14-{[2-O-(beta-D-Glucopyranosyl)-beta-D-glucopyranosyl]oxy}-4-hydroxy-2,6,10,14-tetramethyl-2,6,10,15-hexadecatetraenoic acid	0.175934	0.563022	0.0268934	659.332	7.242		Lipids and lipid-like molecules	Fatty Acyls	Fatty acyl glycosides	C32H52O14	ISQUNAAALVXWGI-PGEVILJJSA-N	O=C(O)C(=CC(O)CC(=CCCC(=CCCC(OC1OC(CO)C(O)C(O)C1OC2OC(CO)C(O)C(O)C2O)(C=C)C)C)C)C	23398.4	9063.77	20504.7	21344.2	39398.6	36653.7	32332.7	33458.4	44413.7	33143.2	37608.6	40423.5	3484.31	24450	5792.94	12787.7	4810.84	4231.4	37120.7	56105	64202.6	40933.3	38462.6	27860	7060.51	10417.5	19333	7443.2	10604.4	9158.99	15288.3	16803.4	21887.9	9332.19	27242.9
NEG_25595	[M-H]-	(2E)-3-[4-({2-O-[(2S,3R,4R)-3,4-Dihydroxy-4-(hydroxymethyl)tetrahydro-2-furanyl]-beta-D-glucopyranosyl}oxy)-3-methoxyphenyl]acrylic acid	0.347424	0.496624	0.00146339	487.144	2.951		Organic oxygen compounds	Organooxygen compounds	Carbohydrates and carbohydrate conjugates	C21H28O13	WJKBOZUMKGXZHT-ODBGGHPZSA-N	COC1=CC(=CC=C1O[C@H]2[C@@H]([C@H]([C@@H]([C@@H](CO)O2)O)O)O[C@H]3[C@@H]([C@@](CO)(CO3)O)O)/C=C/C(=O)O	11138.1	6960.28	7490.3	10775.9	9072.74	9314.99	17766.9	12629.1	17812.5	16288.1	17875	13310.1	6826.72	7550.89	5788.54	8448.09	10444	4840.74	21251	21961.3	20670.4	19536.9	20246.1	17629.3	27673	25505.6	48497.4	27542.2	29413.2	38111.4	63726	58129.6	64585.9	48537.3	97402.8
NEG_56002	[M+Cl]-	(2R,3R,4R,5R,6S)-2-[(4S,6R,7S,8R,9S,13R,14R,16R)-14-[(2R,3R,4S,5R,6R)-4,5-dihydroxy-6-methyl-3-[(2S,3R,4R,5R,6S)-3,4,5-trihydroxy-6-methyloxan-2-yl]oxyoxan-2-yl]oxy-7,9,13-trimethyl-5'-methylidenespiro[5-oxapentacyclo[10.8.0.02,9.04,8.013,18]icos-18-ene-6,2'-oxane]-16-yl]oxy-6-methyloxane-3,4,5-triol	0.199471	0.171767	0.00106479	901.443	8.616		Lipids and lipid-like molecules	Steroids and steroid derivatives	Steroidal glycosides	C45H70O16	QNYOCAYOHKMFCQ-OLPWHGRMSA-N	OC1C(O)C(OC2CC3=CCC4C(CCC5(C)C4CC6OC7(OCC(=C)CC7)C(C)C65)C3(C)C(OC8OC(C)C(O)C(O)C8OC9OC(C)C(O)C(O)C9O)C2)OC(C)C1O	10254.8	1450.89	5605.04	4068.2	12327.9	13431	6103.19	11944.5	15943.7	9776.31	26318.2	12668.4	147.538	3242.79	239.314	1029.32	380.512	336.452	12721.5	19515.5	20888.6	11039	5022.07	4794.57	3046.79	2354.86	2269.17	1865.58	987.818	978.639	15792.7	7874.64	11316.8	3428.95	16425
NEG_23046	[M-H]-	(2R,3S,4S,5R,6R)-2-[[(2S,3R,4R)-3,4-dihydroxy-4-(hydroxymethyl)oxolan-2-yl]oxymethyl]-6-[4-(4-hydroxyphenyl)butan-2-yloxy]oxane-3,4,5-triol	0.101526	2.90264	0.02491	459.18	2.513		Lipids and lipid-like molecules	Fatty Acyls	Fatty acyl glycosides	C21H32O11	QJVVGCSWIOLQDG-PROUKMOUSA-N	OC1=CC=C(C=C1)CCC(OC2OC(COC3OCC(O)(CO)C3O)C(O)C(O)C2O)C	27979.3	11898.7	9425	25956.9	27975.2	30272.7	37716.5	27477.2	39816.1	29641.6	30519.3	30378.4	11134.8	9607.72	4884.99	10081.6	4611.99	4095.57	9938.36	10045.4	8397.06	12545.7	6028.63	5040.5	2243.32	2140.7	4468.98	3009.08	8562.28	3625.55	1892.09	747.318	1241.83	1866.4	1556.74
NEG_7101	[M-H]-	(2r)-1-(2,4-Dihydroxyphenyl)-2-(4-methoxyphenyl)propan-1-one	0.152584	0.831474	0.671084	271.097	7.416		Phenylpropanoids and polyketides	Alpha-methyldeoxybenzoin flavonoids		C16H16O4	CCOJFDRSZSSKOG-SNVBAGLBSA-N	O=C(C1=CC=C(O)C=C1O)C(C2=CC=C(OC)C=C2)C	28573.6	27912.5	21199.2	85122.8	26088.7	34581.7	29437.1	22261.8	16470.1	16264.7	23010.2	49994.7	11488.1	35787.5	42261.2	60735.9	22844.1	2842.5	47781	19766.2	15175.3	41366.5	41316.9	64288.5	41436.5	49008.4	22407.5	86559.7	12561.7	23466.3	38813.8	74692.9	106110	19348.7	21483.7
NEG_50132	[M-H]-	(2S,3R,4R,5R,6S)-2-[(2R,3S,4R,5R,6R)-4,5-dihydroxy-2-(hydroxymethyl)-6-[[7-[2-hydroxy-1-[3,4,5-trihydroxy-6-(hydroxymethyl)oxan-2-yl]oxyethyl]-1,1,4a,7-tetramethyl-3,4,4b,5,6,8,10,10a-octahydro-2H-phenanthren-2-yl]oxy]oxan-3-yl]oxy-6-methyloxane-3,4,5-triol	0.71855	0.22367	0.00015717	791.401	8.625		Lipids and lipid-like molecules	Prenol lipids	Terpene glycosides	C38H64O17	IYTSQVVPSDQONH-BINIWEQPSA-N	OCC1OC(OC(CO)C2(C)CC3=CCC4C(C)(C)C(OC5OC(CO)C(OC6OC(C)C(O)C(O)C6O)C(O)C5O)CCC4(C)C3CC2)C(O)C(O)C1O	129772	13427.2	31591.2	35780.4	126652	166088	90806.6	83327	150667	83523.1	138599	155352	2744.29	36039.9	4961.9	11623.4	5035.46	3079.73	137125	224675	239657	138473	130445	141371	27173.2	27262.6	47141.7	19680.6	35345.7	38447.2	123633	132404	147428	77090.2	206277
NEG_61637	[M-H]-	(2S,3R,4R,5R,6S)-2-[4-Hydroxy-2-(hydroxymethyl)-6-[[(4S,6R,7S,8R,9S,13S,16S)-6-hydroxy-7,9,13-trimethyl-6-[(3R)-3-methyl-4-[(2R,3R,4S,5S,6R)-3,4,5-trihydroxy-6-(hydroxymethyl)oxan-2-yl]oxybutyl]-5-oxapentacyclo[10.8.0.02,9.04,8.013,18]icosan-16-yl]oxy]-5-[3,4,5-trihydroxy-6-(hydroxymethyl)oxan-2-yl]oxyoxan-3-yl]oxy-6-methyloxane-3,4,5-triol	0.0479838	0.642964	0.125624	1065.54	9.345		Lipids and lipid-like molecules	Steroids and steroid derivatives	Steroidal glycosides	C51H86O23	YLKFQDKSCLMOGF-HBUYZUPUSA-N	OCC1OC(OCC(C)CCC2(O)OC3CC4C5CCC6CC(OC7OC(CO)C(OC8OC(C)C(O)C(O)C8O)C(O)C7OC9OC(CO)C(O)C(O)C9O)CCC6(C)C5CCC4(C)C3C2C)C(O)C(O)C1O	5907.1	461.672	1137.94	670.258	6524.78	8948.53	2740.99	1272.83	4002.4	2508.72	6020.43	5856.92	126.803	1376.6	151.992	376.505	194.341	208.519	6825.12	6148.66	7043.02	5796.27	4611.03	3506.29	1934.7	1662.32	4108.98	466.272	1928.26	1562.78	2236.51	2179.39	4194.98	2241.46	4460.43
NEG_15041	[M-H]-	(2S,3S,4S,5R,6R)-6-(3-benzoyloxy-2-hydroxypropoxy)-3,4,5-trihydroxyoxane-2-carboxylic acid	0.110162	0.443073	0.295643	371.097	1.312		Organic oxygen compounds	Organooxygen compounds	Carbohydrates and carbohydrate conjugates	C16H20O10	DLZMKPZOEYKXHQ-MQCRQNCBSA-N	O=C(O)C1OC(OCC(O)COC(=O)C=2C=CC=CC2)C(O)C(O)C1O	56877.7	41420.4	37311	139445	19749.2	49560	47524.9	17218.5	39128.5	38285.1	32708.6	28686.5	45362.3	11520.1	29001.1	84016.9	42679	19503.9	24342.5	32200.5	34110.8	24073.7	25013.9	37753.6	32916.2	5737.74	5710.97	3003.72	10823	6461.4	51783.6	9121.11	7372.76	4606.23	67665.8
NEG_62121	[M-H]-	(2S,3S,4S,5R,6R)-6-[[(2S,3R,4S,6aR,6bS,8aS,14bR)-4-carboxy-8a-[(2R,3R,4S,5S)-3-[(2S,3R,4S,5R,6S)-3,4-dihydroxy-6-methyl-5-[(2S,3R,4S,5R)-3,4,5-trihydroxyoxan-2-yl]oxyoxan-2-yl]oxy-4,5-dihydroxyoxan-2-yl]oxycarbonyl-2-hydroxy-4,6a,6b,11,11,14b-hexamethyl-1,2,3,4a,5,6,7,8,9,10,12,12a,14,14a-tetradecahydropicen-3-yl]oxy]-3,4,5-trihydroxyoxane-2-carboxylic acid	0.119883	0.880755	0.539693	1087.49	13.25		Lipids and lipid-like molecules	Prenol lipids	Terpene glycosides	C52H80O24	RPWKGRUCXRZSSG-JTABRCNJSA-N	O=C(O)C1OC(OC2C(O)CC3(C)C(CCC4(C)C3CC=C5C6CC(C)(C)CCC6(C(=O)OC7OCC(O)C(O)C7OC8OC(C)C(OC9OCC(O)C(O)C9O)C(O)C8O)CCC54C)C2(C(=O)O)C)C(O)C(O)C1O	23576.1	27713.3	23153.8	33972.5	32122.3	28823.2	34158	40453.8	31444.8	33903.8	34628.5	25857.8	20339.9	29042.8	30150.1	40786.2	39354.4	53839.5	21363.4	31970.1	44527.7	26600.4	45852	5760.35	25154.3	20396	39069.7	38403.7	21850.3	18858.4	23892.9	48813.2	40257.2	25252.5	21439.9
NEG_57538	[M-H]-	(2S,3S,4S,5R,6R)-6-[[(3S,6aR,6bS,8aS,14bR)-8a-carboxy-4,4,6a,6b,11,11,14b-heptamethyl-1,2,3,4a,5,6,7,8,9,10,12,12a,14,14a-tetradecahydropicen-3-yl]oxy]-3-hydroxy-5-[(2S,3R,4S,5S,6R)-3,4,5-trihydroxy-6-(hydroxymethyl)oxan-2-yl]oxy-4-[(2S,3R,4R,5R,6S)-3,4,5-trihydroxy-6-methyloxan-2-yl]oxyoxane-2-carboxylic acid	0.0582358	0.679194	0.278883	939.49	10.079		Lipids and lipid-like molecules	Prenol lipids	Terpene glycosides	C48H76O18	HRDMCVCODUFPBQ-YULPUZKJSA-N	O=C(O)C1OC(OC2CCC3(C)C(CCC4(C)C3CC=C5C6CC(C)(C)CCC6(C(=O)O)CCC54C)C2(C)C)C(OC7OC(CO)C(O)C(O)C7O)C(OC8OC(C)C(O)C(O)C8O)C1O	13611.4	3110.9	8532.67	6015.62	8592.42	23024.7	3048.63	5334.27	15137.3	15134.7	15152.4	14012.3	2299.97	13092.2	2887.21	4058.77	4227.18	2500.13	14395.4	24702.9	14497.6	16097.6	10252.9	19445.2	4421.93	6997.62	20927.9	5209.49	11837.8	7589.31	12806.7	6478.8	9744.56	15123.7	27746.5
NEG_62278	[M-H]-	(2S,3S)-2-[(2S,4R,5R,6R)-4-[(4R,5S,6R)-4-[(2S,4S,5R,6R)-4,5-Dihydroxy-4,6-dimethyloxan-2-yl]oxy-5-hydroxy-6-methyloxan-2-yl]oxy-5-hydroxy-6-methyloxan-2-yl]oxy-3-[(1S,3S,4R)-3,4-dihydroxy-1-methoxy-2-oxopentyl]-6-[(2S,4R,5R,6R)-4-[(2S,4R,5S,6R)-4,5-dihydroxy-6-methyloxan-2-yl]oxy-5-methoxy-6-methyloxan-2-yl]oxy-8,9-dihydroxy-7-methyl-3,4-dihydro-2H-anthracen-1-one	0.0717661	0.361303	0.00189907	1097.48	9.592		Organic oxygen compounds	Organooxygen compounds	Carbohydrates and carbohydrate conjugates	C53H78O24	GRZRQKSQIMICPO-RSCYJRMKSA-N	O=C1C2=C(O)C3=C(O)C(=C(OC4OC(C)C(OC)C(OC5OC(C)C(O)C(O)C5)C4)C=C3C=C2CC(C(OC)C(=O)C(O)C(O)C)C1OC6OC(C)C(O)C(OC7OC(C)C(O)C(OC8OC(C)C(O)C(O)(C)C8)C7)C6)C	3803.17	115.82	247.385	513.649	1766.31	1800.48	7396.38	2912.83	13505.4	16559.8	7117.6	6469.92	253.485	255.729	70.1337	204.512	166.568	176.482	1522.56	1761.76	1753.45	1142.73	1723.86	2869.13	857.705	1170.39	811.174	228.864	829.932	601.293	2959.28	1670.16	2127.77	1129.06	2831.28
NEG_11283	[M-H]-	(2S)-3-(4-Hydroxyphenyl)-2-[[(Z)-3-(4-hydroxyphenyl)prop-2-enoyl]amino]propanoic acid	0.367203	0.0320993	0.344607	326.104	4.014		Organic acids and derivatives	Carboxylic acids and derivatives	Amino acids, peptides, and analogues	C18H17NO5	LEEDEKWKJVUWGA-AVFOEOQDSA-N	O=C(O)C(N=C(O)C=CC1=CC=C(O)C=C1)CC2=CC=C(O)C=C2	2401.11	1766.61	1898.54	1584.26	1971.89	2717.12	1884.8	1691.83	3325.45	3124.1	2976.73	696.688	3311.3	3098.68	1784.74	3085.67	2285.18	609.913	2329.2	3392.32	2093.33	2624.3	2412.65	6326.08	1286.52	2942.56	366.361	389.166	871.796	1573.07	425.95	431.118	2116.29	226758	1065.3
NEG_34087	[M-H]-	(2S)-5,7-Dihydroxy-2-(4-hydroxyphenyl)-6-[(2S,3R,4R,5S,6R)-3,4,5-trihydroxy-6-[[(2R,3R,4R,5R,6S)-3,4,5-trihydroxy-6-methyloxan-2-yl]oxymethyl]oxan-2-yl]-2,3-dihydrochromen-4-one	0.390008	1.23573	0.418548	579.173	4.061		Phenylpropanoids and polyketides	Flavonoids	Flavonoid glycosides	C27H32O14	HFSJWNXFQYKQNX-GTTIYPEBSA-N	O=C1C2=C(O)C(=C(O)C=C2OC(C3=CC=C(O)C=C3)C1)C4OC(COC5OC(C)C(O)C(O)C5O)C(O)C(O)C4O	42294.9	77641.8	68595.5	122672	34030.5	36280.6	22397.5	12236.3	23381	20034.4	23488.9	17435.9	127689	56183.3	80931.4	83312	145604	51591.5	28758.4	33001.5	41597.4	48345.7	32639.2	26201.4	158706	129317	196116	139794	258042	200318	155829	78316.1	92892.8	315584	132621
NEG_11559	[M-H]-	(2Z)-4,6-Dihydroxy-2-[(4-hydroxy-3,5-dimethoxyphenyl)methylidene]-1-benzofuran-3-one	0.0973961	0.798092	0.373556	329.065	5.652		Phenylpropanoids and polyketides	Aurone flavonoids		C17H14O7	LOVMOOUQHWMIHZ-RZNTYIFUSA-N	O=C1C(OC=2C=C(O)C=C(O)C12)=CC=3C=C(OC)C(O)=C(OC)C3	80463.3	76815.2	78582.5	109806	99323.2	103471	130404	87617	113849	141265	112867	120198	94116.4	92496.3	83162.1	81994.7	105921	79837.7	99551.8	116482	124309	98055.9	108411	101070	9538.74	13858.9	9349.77	7508.39	2845.21	12226.7	9995.86	10775.6	21077.4	7761.8	10038.8
NEG_24360	[M+FA-H]-	(3beta,5alpha,8xi,14xi,25S)-3-Hydroxyspirost-9(11)-en-12-one	2.68987	1.06964	0.151841	473.281	10.829		Lipids and lipid-like molecules	Prenol lipids	Triterpenoids	C27H40O4	YLZUMNXGXFXZNQ-ROUOJVSVSA-N	C[C@H]1CC[C@@]2([C@@H](C)[C@H]3[C@H](CC4C5CC[C@H]6C[C@H](CC[C@]6(C)C5=CC(=O)[C@@]43C)O)O2)OC1	9.97573e+06	9.18539e+06	8.94076e+06	9.81508e+06	8.36497e+06	8.50171e+06	8.55585e+06	9.83747e+06	9.2353e+06	9.32744e+06	9.58321e+06	8.85353e+06	8.64832e+06	9.23441e+06	9.64079e+06	9.3342e+06	9.80239e+06	9.07233e+06	9.69483e+06	9.37882e+06	8.51785e+06	8.84134e+06	8.93546e+06	9.22612e+06	1.18437e+07	1.00049e+07	9.78851e+06	1.0031e+07	1.01094e+07	9.92415e+06	9.28689e+06	8.9581e+06	9.33495e+06	1.01354e+07	1.08346e+07
NEG_55747	[M-H]-	(3beta,5xi,9xi,18xi)-22-Hydroxyolean-12-en-3-yl O--6-deoxyhexopyranosyl-(1->2)-O-pentopyranosyl-(1->2)-hexopyranosiduronic acid	0.306839	0.452812	4.48324e-05	895.504	10.807		Lipids and lipid-like molecules	Prenol lipids	Terpene glycosides	C47H76O16	AVJNWIDNAJCPRK-AHDPYWBXSA-N	O=C(O)C1OC(OC2CCC3(C)C(CCC4(C)C3CC=C5C6CC(C)(C)CC(O)C6(C)CCC54C)C2(C)C)C(OC7OCC(O)C(O)C7OC8OC(C)C(O)C(O)C8O)C(O)C1O	40830.1	3926.81	6921.82	9826.6	27598.3	32424.7	27438.6	18563.5	42324.4	22128.3	12186.3	55010.2	1323.67	8544.47	2499.4	5581.07	1607.98	1166.43	26470.5	58990.8	57054	46425.3	55044.8	57901.9	11911.5	18000.3	23094.1	14149.8	19721.2	20051.9	35214.9	32609.4	50173.7	35145.4	43155.7
NEG_20162	[M-H]-	(3R,7R,8R,8aS)-3,4'-Dihydroxy-7'-(2-hydroxyethyl)-4,4,7,8a-tetramethylspiro[2,3,4a,5,6,7-hexahydro-1H-naphthalene-8,2'-3,8-dihydrofuro[2,3-e]isoindole]-6'-one	0.0485968	1.05225	0.750856	428.251	4.572		Organoheterocyclic compounds	Isoindoles and derivatives	Isoindolines	C25H35NO5	ZHECNBLIOXZXBL-TVDJWTRXSA-N	O=C1C2=CC(O)=C3C(OC4(C3)C(C)CCC5C(C)(C)C(O)CCC54C)=C2CN1CCO	16221.9	24696.7	40749	30272.8	28168.5	21937.9	15270.4	10212.8	11955.1	13989.6	14009.3	13568.2	11739.9	25586.5	12615.2	16634	23997.3	10974	10260.9	11772.4	10004.4	8753.25	7895.54	11151.2	3111.98	5947.17	7595.2	3328.04	4581.2	4590.49	4179.44	3528.43	4663.25	4920.99	5269.09
NEG_14435	[M-H]-	(3R,8R)-10-[(2R,5R)-3,5-Dihydroxy-6-methyloxan-2-yl]oxy-3,8-dihydroxyundecanoic acid	0.0862573	1.40532	0.200116	363.203	5.735		Organic oxygen compounds	Organooxygen compounds	Carbohydrates and carbohydrate conjugates	C17H32O8	KOPWGKUEIMDQOP-YSEGPLCXSA-N	CC(C[C@@H](CCCC[C@H](CC(=O)O)O)O)O[C@H]1C(C[C@H](C(C)O1)O)O	12069.1	16966.2	12152.3	34570.3	23285.3	28870.8	18101.4	19766.6	24521.1	30789	18301.6	24328.9	6482.76	9365.51	6179.34	8725.72	7127.41	821.479	11011.7	18524.8	14386.6	14278.6	8882.97	33653.2	9293.43	2614.86	9161.6	7713.96	10470.9	13734.9	6865.95	5296.85	4355.25	11504	4688.19
NEG_11084	[M-H]-	(3S)-5-[(1R,2R,8aS)-2-hydroxy-2,5,5,8a-tetramethyl-3,4,4a,6,7,8-hexahydro-1H-naphthalen-1-yl]-3-methylpentanoic acid	0.280962	0.773717	0.506139	323.261	10.218		Lipids and lipid-like molecules	Prenol lipids	Diterpenoids	C20H36O3	KHCCSRVJJDOANA-ZOSGAXDSSA-N	O=C(O)CC(C)CCC1C(O)(C)CCC2C(C)(C)CCCC12C	211549	3940.71	5822.12	10126.3	35788.8	115984	72101.7	29125.1	99647.8	90066.4	69358.5	124459	2744.23	7078	2180.08	2967.11	2516.21	2613.25	89919.6	68995.4	90416.3	82858	75654.2	153459	96947.1	59732.1	68607.5	76915.3	138389	116205	100517	67067.3	87632.1	305292	73955
NEG_13950	[M-H]-	(4-Hydroxy-2,5,5,9-tetramethylcycloundeca-2,9-dien-1-yl) 4-hydroxybenzoate	0.0912982	1.41554	0.0899318	357.216	2.491		Lipids and lipid-like molecules	Prenol lipids	Sesquiterpenoids	C22H30O4	JDZBITULCWBIMC-UHFFFAOYSA-N	CC1=CCC(C(=CC(C(C)(C)CCC1)O)C)OC(=O)C2=CC=C(C=C2)O	23635.3	10812.3	17554.5	12210.2	20564.1	19260.6	18845.4	5515.04	10220.4	9715.88	15016.4	14599	7866.12	8671.38	5760.18	7029.01	7124.17	7029.88	5183.26	6624.98	9490.77	10327.5	7789.6	8186.08	4915.95	7044.21	9328.09	4106.01	6876.81	6503.7	3000.34	4246.95	6539.39	4168.77	6631.25
NEG_62548	[M-H]-	(4Ar,5R,6aS,6bR,10S,12aR)-10-[(2R,3R,4R,5S,6R)-3-acetamido-6-[[(2R,3R,4S,5R,6R)-4,5-dihydroxy-6-methyl-3-[(2S,3R,4S,5R)-3,4,5-trihydroxyoxan-2-yl]oxyoxan-2-yl]oxymethyl]-4,5-dihydroxyoxan-2-yl]oxy-2,2,6a,6b,9,9,12a-heptamethyl-5-[(2R,3R,4S,5S,6R)-3,4,5-trihydroxy-6-(hydroxymethyl)oxan-2-yl]oxy-1,3,4,5,6,6a,7,8,8a,10,11,12,13,14b-tetradecahydropicene-4a-carboxylic acid	0.197998	0.13344	2.58252e-08	1114.57	12.286		Lipids and lipid-like molecules	Prenol lipids	Terpene glycosides	C55H89NO22	ZJVAFHQPKMPTIF-DFHFZADESA-N	O=C(O)C12CCC(C)(C)CC2C3=CCC4C5(C)CCC(OC6OC(COC7OC(C)C(O)C(O)C7OC8OCC(O)C(O)C8O)C(O)C(O)C6N=C(O)C)C(C)(C)C5CCC4(C)C3(C)CC1OC9OC(CO)C(O)C(O)C9O	1203.66	921.598	467.492	820.44	1185.65	748.272	1024.92	2119.11	3123.43	2484.02	2702.54	1395.49	667.557	536.066	487.246	569.936	571.217	405.61	5306.96	3713.47	4221.01	5987.36	4657.35	6122.84	1296.01	1347.86	1001.41	1107.1	694.545	2305.08	11026.8	10933.8	9845.69	9185.5	9292.68
NEG_26166	[M+FA-H]-	(6,6-Dimethylbicyclo[3.1.1]hept-2-yl)methyl 6-O-[(2R,3R,4R)-3,4-dihydroxy-4-(hydroxymethyl)tetrahydro-2-furanyl]-beta-D-glucopyranoside	0.103023	1.2693	0.430454	493.227	3.785		Lipids and lipid-like molecules	Prenol lipids	Terpene glycosides	C21H36O10	RSKTWDAINBIMPD-MCVCZSGFSA-N	CC1(C)C2CCC(CO[C@H]3[C@@H]([C@H]([C@@H]([C@@H](CO[C@H]4[C@@H]([C@@](CO)(CO4)O)O)O3)O)O)O)C1C2	51724.7	26376.8	22756.4	56293.2	39961.7	40678.1	31118.7	10487.2	34648.7	31492.1	12220.5	28431	21167.9	19591.9	18778.6	18919.4	6831.32	6325.22	12257.6	14747.3	19094.7	22385.9	13340.6	27091.1	8139.79	9260.58	8062.32	4050.57	12675.3	6672.25	7049.6	4795.05	4347.89	14339.9	6217.65
NEG_11656	[M-H]-	(6E,10Z,14E)-6,14-dimethyl-3-methylidene-2-oxo-3a,4,5,8,9,12,13,15a-octahydrocyclotetradeca[b]furan-10-carboxylic acid	0.0433607	0.972149	0.915073	329.175	9.838		Lipids and lipid-like molecules	Prenol lipids	Terpene lactones	C20H26O4	SORYERHBQFTRIK-AMVXUGKJSA-N	O=C(O)C1=CCCC(=CC2OC(=O)C(=C)C2CCC(=CCC1)C)C	7170.41	5417.66	3043.35	6786.99	3454.75	2941.09	7820.62	7687.33	2230.79	2753.92	2101.49	7681.22	10673.1	10418.4	76709.1	8899.89	19971.3	8885.95	16869.5	20546.4	6003.46	5372.54	4854.73	5747.69	8894.25	11769.3	5548.22	8168.73	4896.68	16453.5	7957.08	8590.55	15277	13343.1	8390.68
NEG_6215	[M-H]-	(6E)-2,6,10-Trimethyl-6,11-dodecadiene-2,3,10-triol	0.0712307	1.11032	0.706344	255.195	8.127		Lipids and lipid-like molecules	Prenol lipids	Sesquiterpenoids	C15H28O3	BGUYVWYUIXKRDO-XYOKQWHBSA-N	OC(CCC(=CCCC(O)(C=C)C)C)C(O)(C)C	1405.42	2658.74	5129.17	4445.71	4450.19	2933.06	8132.64	3483.18	35600.7	7075.35	11807.1	13189.2	3224.17	7761.48	7269.21	3545.22	2669.25	2728.62	3634.59	9514.41	1935.22	6050.19	4091.28	3923.09	2682.15	2731	4009.08	3982.96	1615.66	6910.67	2405.01	3796.07	1886.08	2349.81	3683.75
NEG_28025	[M-H]-	(8S,9R,13R,14S,16R,17R)-17-[(E,2R)-2,6-Dihydroxy-6-methyl-3-oxohept-4-en-2-yl]-2,16-dihydroxy-4,4,9,13,14-pentamethyl-8,10,12,15,16,17-hexahydro-7H-cyclopenta[a]phenanthrene-3,11-dione	0.290157	0.490285	0.000504523	513.305	10.063		Lipids and lipid-like molecules	Steroids and steroid derivatives	Cucurbitacins	C30H42O7	NISPVUDLMHQFRQ-DRMFCQGMSA-N	CC(C)(/C=C/C(=O)[C@@](C)([C@H]1[C@@H](C[C@@]2(C)[C@@H]3CC=C4C(C=C(C(=O)C4(C)C)O)[C@]3(C)C(=O)C[C@]12C)O)O)O	33661.7	12534.1	14850.1	21500.1	23214.9	32558.6	20583.9	22111.9	29263.6	23818.6	21995.6	32978.9	12218.4	24925.7	10423.1	13641.8	15599.1	10053.7	48871.2	41648.8	43024.6	35190.8	36430	65033.7	22128	17313.9	19126	18706.9	24776.4	19127.5	45793.3	42005.4	39465.1	56925.5	34784.2
NEG_6674	[M-H]-	(9E)-11a-hydroxy-3,6,10-trimethyl-6,7,8,11-tetrahydro-4H-cyclodeca[b]furan-2,5-dione	0.0773563	0.931605	0.374508	263.126	7.673		Lipids and lipid-like molecules	Prenol lipids	Terpene lactones	C15H20O4	SCOXWKWLFRIELY-WEVVVXLNSA-N		13845.6	8767.39	8969.53	10137.9	10103	11195.6	10918.4	11206.3	12699.8	12788.1	11009.2	11586.8	8562.7	10035.3	9464.45	8682.97	8225.76	7861.06	10611.7	10983.3	10974	9756.76	10499.4	14742	12130.4	9287.06	9999.84	9429.38	11725.5	10607.8	10603	10655.1	12646	8921.93	13611.3
NEG_10143	[M-H]-	(9Z,15Z)-12,13-Dihydroxyoctadeca-9,15-dienoate	0.328119	0.494898	0.000565085	311.22	11.029		Lipids and lipid-like molecules	Fatty Acyls	Fatty acids and conjugates	C18H32O4	NMONGVDUESEHOK-UHFFFAOYSA-N	O=C(O)CCCCCC(O)C(O)C=CCC=CCCCCC	31145.4	7557.92	8255.08	3098.57	11746.3	33089.8	55684.3	30996.6	45543.6	56513.6	26248.2	55660.9	5051.59	6971.82	6531.85	6337.35	6451.46	5696.59	45136	43604.4	54231.7	60073.8	61161	59120.4	23607.7	18219.3	19065.2	17909.7	30214.1	32294.3	37383.8	39791.2	59225.9	55178.2	38522.4
NEG_7001	[M-C6H10O5-H]-	(E)-2-Decylpent-2-enedioic acid	0.120108	0.761027	0.0397423	269.139	6.305		Lipids and lipid-like molecules	Fatty Acyls	Fatty acids and conjugates	C15H26O4	BWSQDEWKZUMVIG-ACCUITESSA-N	O=C(O)C(=CCC(=O)O)CCCCCCCCCC	21728.9	131.619	1109.66	282.885	3244.27	13104.7	9891.36	3648.78	13064.6	10953	6418.16	15776.8	596.387	2082.87	32.6831	102.767	470.338	215.802	11496.9	11732.9	10850	11722.5	12303	14639.2	16604.1	17172.3	14117.2	9876.08	21740.8	17250.2	20394.9	16349.9	21603.6	26137.7	23759.4
NEG_14699	[M-H]-	(E)-3-(3,4-Dihydroxyphenyl)acrylic acid (1R,2R,3R)-2,3,5-trihydroxy-5-(methoxycarbonyl)cyclohexyl ester	0.0644181	1.23353	0.398651	367.102	1.9		Organic oxygen compounds	Organooxygen compounds	Alcohols and polyols	C17H20O9	MZNIJRAPCCELQX-MHYYFZQMSA-N	COC(=O)C1(C[C@H]([C@H]([C@@H](C1)OC(=O)/C=C/C2=CC=C(C(=C2)O)O)O)O)O	19451.1	12564.5	9253.63	10971.3	11486.4	15469.3	24315.7	27749.4	25207.4	30514.5	23176.9	9242.62	11266.6	8344.74	8705.61	9886.32	13510.7	8051.47	23246	19094.5	21439.5	16205.8	14689.4	18284.2	14012	5848.57	10662	5556.15	14609.1	6790.32	7877.99	2382.03	8382.79	11338.6	7984.4
NEG_9261	[M-H]-	(R)-2-Hydroxystearic acid	0.240204	1.01571	0.806739	299.258	10.188					C18H36O3	KIHBGTRZFAVZRV-QGZVFWFLSA-N	CCCCCCCCCCCCCCCC[C@H](C(=O)O)O	72035.8	82107.7	92554.2	87819.6	90558.5	72824.9	79603.3	108607	110284	99512.1	91292.3	98075.2	88305.4	89578.8	82752.2	80723.7	75680.1	73476.3	77940.2	100556	79798.2	80339	83401.1	63542.9	96163.2	88061.3	84085.8	78793.4	67627.2	85701.9	79670.8	74965.1	83248.8	79521.3	97754.8
NEG_1287	[M-H]-	(S)-2-Hydroxy-2-methylsuccinic acid	0.910357	0.311965	8.20001e-07	147.029	0.71	C00815	Lipids and lipid-like molecules	Fatty Acyls	Fatty acids and conjugates	C5H8O5	XFTRTWQBIOMVPK-YFKPBYRVSA-N	C[C@](CC(=O)O)(C(=O)O)O	159767	196083	362584	235514	172496	161392	165611	64991	175355	123358	146328	167050	199326	236385	152724	173369	154212	252722	86877.3	94745.2	84741.2	84547.9	78658.4	102662	55391	89378.9	88904.2	51673.2	97162.8	81969.1	270685	246382	232017	300908	203030
NEG_11680	[M-H]-	(Z)-5,8,11-Trihydroxyoctadec-9-enoic acid	0.845433	0.685937	0.015084	329.235	7.122		Lipids and lipid-like molecules	Fatty Acyls	Fatty acids and conjugates	C18H34O5	FITAKYVPWCVTII-QBFSEMIESA-N	O=C(O)CCCC(O)CCC(O)C=CC(O)CCCCCCC	2.05849e+06	966045	738468	647202	1.22838e+06	1.40845e+06	1.99661e+06	943680	1.53228e+06	2.05543e+06	1.10224e+06	1.78796e+06	595663	1.41308e+06	979090	1.03835e+06	1.42619e+06	664700	1.118e+06	977465	1.31591e+06	1.23241e+06	1.13762e+06	1.386e+06	361978	362928	366853	332900	597288	586239	578896	527771	633366	843143	562007
NEG_39182	[M-H]-	[(1S,4As,6S,7R,7aS)-6-acetyloxy-4-[[(2R,3R,4S,5S,6R)-3-acetyloxy-4,5-dihydroxy-6-(hydroxymethyl)oxan-2-yl]oxymethyl]-7-(acetyloxymethyl)-7-hydroxy-4a,5,6,7a-tetrahydro-1H-cyclopenta[c]pyran-1-yl] 3-methylbutanoate	0.106141	1.59101	0.251726	643.167	5.445		Lipids and lipid-like molecules	Prenol lipids	Terpene glycosides	C27H40O15	CPMZLIRNESDGDD-RTKYVFNWSA-N	O=C(OCC1(O)C(OC(=O)C)CC2C(=COC(OC(=O)CC(C)C)C21)COC3OC(CO)C(O)C(O)C3OC(=O)C)C	23595.4	18430.5	18088.7	26971.8	16739.5	19839.1	26685.4	19797.5	28998.4	32158.6	24807.7	25074.3	17144.3	11688.5	12729.9	18787.3	7479.43	9955.3	24681.1	24016.5	28626.9	29241.1	33381.7	21983.8	10815.8	9818.63	12581.7	2009.75	4107.57	7042.05	837.626	3038.99	3540.35	4267.08	12719.6
NEG_57846	[M-H]-	[(2R,3S,4S,5R,6S)-6-[(2S,3R,4S,5R,6R)-6-[[(1S,3R,4S,4Ar,8aR)-4-[(3S)-3-[(2S,3R,4R,5R,6R)-3,4-dihydroxy-6-methyl-5-[(2S,3R,4R,5R,6S)-3,4,5-trihydroxy-6-methyloxan-2-yl]oxyoxan-2-yl]oxy-3-methylpent-4-enyl]-3,4,8,8a-tetramethyl-1,2,3,4a,5,6-hexahydronaphthalen-1-yl]oxy]-4,5-dihydroxy-2-methyloxan-3-yl]oxy-3,4,5-trihydroxyoxan-2-yl]methyl acetate	0.052105	0.968789	0.768923	947.479	12.643		Lipids and lipid-like molecules	Prenol lipids	Terpene glycosides	C46H76O20	YGAXNRUXTMXSJA-LDGQGHTNSA-N	O=C(OCC1OC(OC2C(O)C(O)C(OC2C)OC3CC(C)C(C)(CCC(OC4OC(C)C(OC5OC(C)C(O)C(O)C5O)C(O)C4O)(C=C)C)C6CCC=C(C)C36C)C(O)C(O)C1O)C	39701.7	8645.7	6644.16	15368.7	16710.7	24855.6	10804.7	17276.2	13355.3	14374.3	10690	13477.1	8137.53	28742.8	14173.5	19450.6	19360	14412.9	22924.8	23809.8	15761.3	14058.8	16070.7	19673.6	16870.4	13587.1	22799.9	18120.9	25995.2	21061.4	21133.3	19096.3	20725	24056.3	21082.1
NEG_57674	[M-H]-	[(2S,3R,4S,5R,6S)-6-[(2S,3R,4S,5R,6R)-4,5-Dihydroxy-2-[5-hydroxy-2-(4-hydroxyphenyl)-4-oxo-7-[(2S,3R,4S,5S,6R)-3,4,5-trihydroxy-6-(hydroxymethyl)oxan-2-yl]oxychromen-3-yl]oxy-6-[[(2R,3R,4R,5R,6S)-3,4,5-trihydroxy-6-methyloxan-2-yl]oxymethyl]oxan-3-yl]oxy-4,5-dihydroxy-2-methyloxan-3-yl] acetate	0.122754	1.83394	0.370399	943.274	3.912		Phenylpropanoids and polyketides	Flavonoids	Flavonoid glycosides	C41H52O25	QTJRRBYZPWQMKO-FBTMAVONSA-N	O=C(OC1C(O)C(O)C(OC1C)OC2C(O)C(O)C(OC2OC=3C(=O)C4=C(O)C=C(OC5OC(CO)C(O)C(O)C5O)C=C4OC3C=6C=CC(O)=CC6)COC7OC(C)C(O)C(O)C7O)C	22551.3	6153.15	4752.99	2661.48	8515.3	5859.92	4658.76	2943.76	5680.66	7064.56	6042.07	4533.81	3836.65	2083.05	2799.28	1579.53	3778.09	1177.86	11301.3	6531.64	11082.1	2667.61	5844.06	11818.1	5000.74	9478.94	2536.57	12058.1	34498.5	1316.74	5407.48	3885.47	3047.79	12588.6	2995.16
NEG_22183	[M-H]-	[[(E)-5-Methylsulfinyl-2-[(2S,3R,4S,5S,6R)-3,4,5-trihydroxy-6-(hydroxymethyl)-2-sulfanyloxan-2-yl]pent-4-enoyl]amino] hydrogen sulfate	0.136831	1.83278	0.0969136	450.024	3.359		Organic oxygen compounds	Organooxygen compounds	Carbohydrates and carbohydrate conjugates	C12H21NO11S3	URMYQRGDHJRORU-IPQUCONDSA-N	CS(=O)/C=C/CC(C(=NOS(=O)(=O)O)O)[C@@]1([C@@H]([C@H]([C@@H]([C@@H](CO)O1)O)O)O)S	27932.6	6381.13	5970.28	13405.9	27465.5	26890.9	32389.1	50958.4	35157.2	32641.1	34152.7	29397.4	4015.76	5837.93	3247.67	3371.73	5905.3	2462.98	19230.1	24151.6	36596.9	33333	35200.3	32336.9	6387.43	7970.11	9165.52	5393.78	19621.6	9954.03	4205.22	3658.96	4431.65	11021.9	5845.12
NEG_32426	[M+HCOO]-	[2-Hydroxy-3-[3,4,5-trihydroxy-6-(hydroxymethyl)oxan-2-yl]oxypropyl] octadeca-9,12-dienoate	0.410324	0.283496	2.25236e-07	561.328	10.461		Lipids and lipid-like molecules	Glycerolipids	Glycosylglycerols	C27H48O9	LBHUIJRTHBBWHP-UHFFFAOYSA-N	CCCCCC=CCC=CCCCCCCCC(=O)OCC(COC1C(C(C(C(CO)O1)O)O)O)O	20113.2	7522.52	10033.6	8865.96	16521.5	15910.3	14738.5	19713.8	16096.4	15973.6	16625.8	20740.1	8309.95	19983.2	7475.44	7167.69	10678.1	6489.01	48179.1	47320.5	39289.5	35876.8	38774	32565.1	15614.9	13279	12482.9	12766.4	16459.3	18299.2	55375.4	61225.4	57785.9	48824.6	48068.8
NEG_28023	[M-H]-	[2-Hydroxy-3-[3,4,5-trihydroxy-6-(hydroxymethyl)oxan-2-yl]oxypropyl] octadeca-9,12,15-trienoate	0.549497	0.648797	0.00195037	513.304	12.751		Lipids and lipid-like molecules	Glycerolipids	Glycosylglycerols	C27H46O9	HUSISCNTLUEZCN-UHFFFAOYSA-N	CCC=CCC=CCC=CCCCCCCCC(=O)OCC(COC1C(C(C(C(CO)O1)O)O)O)O	218298	95776.2	75262.3	116892	126659	252263	173998	150721	214247	143407	128977	253435	82445	122599	123988	93457.9	91809.7	93855.8	312117	308047	297067	217060	219492	371075	145740	113712	173553	149996	216095	154931	232884	229308	262991	307229	242592
NEG_41784	[M-H]-	[2-Hydroxy-3-[3,4,5-trihydroxy-6-[[3,4,5-trihydroxy-6-(hydroxymethyl)oxan-2-yl]oxymethyl]oxan-2-yl]oxypropyl] octadeca-9,12,15-trienoate	0.523657	0.492945	0.000149865	675.357	12.743		Lipids and lipid-like molecules	Glycerolipids	Glycosylglycerols	C33H56O14	MPSGDHOYFIUPSO-UHFFFAOYSA-N	CCC=CCC=CCC=CCCCCCCCC(=O)OCC(O)COC1OC(COC2OC(CO)C(O)C(O)C2O)C(O)C(O)C1O	51007	40856.5	31375.5	33930.3	33661.6	65137.3	89348.3	85241.7	92233.1	86218.8	75985.8	84705.3	45465.1	45249.4	52024.6	49858.7	58020	38324.3	113814	105219	121530	118893	129235	109050	52479.8	54365.9	74118.6	54899.8	70256	79518.9	147614	101910	123336	166880	135684
NEG_24614	[M-H]-	[3-[2-Aminoethoxy(hydroxy)phosphoryl]oxy-2-hydroxypropyl] octadeca-9,12-dienoate	0.867447	2.89045	0.00199257	476.278	10.365		Lipids and lipid-like molecules	Glycerophospholipids	Glycerophosphoethanolamines	C23H44NO7P	DBHKHNGBVGWQJE-UHFFFAOYSA-N	CCCCCC=CCC=CCCCCCCCC(=O)OCC(COP(=O)(O)OCCN)O	161343	190796	275937	297489	210635	128083	79338	49120	100620	99910.7	156622	123255	177486	454810	178443	248988	199007	172994	174007	132199	78329.4	73692.7	76694.3	144977	203169	160720	270965	228714	391666	194027	61730.5	80463.3	74735.9	168897	41186.7
NEG_23956	[M+FA-H]-	[3,4,5-trihydroxy-6-[3,4,5-trihydroxy-6-(hydroxymethyl)oxan-2-yl]oxyoxan-2-yl]methyl (E)-2-methylbut-2-enoate	0.0129306	0.876835	0.755582	469.156	2.721		Lipids and lipid-like molecules	Saccharolipids		C17H28O12	ZMIQCOSRPMWYLS-ZZXKWVIFSA-N	C/C=C(\C)/C(=O)OCC1C(C(C(C(O1)OC2C(C(C(C(CO)O2)O)O)O)O)O)O	2350.66	822.735	1903.09	3204.74	2806.19	851.402	8440.5	222.164	4813.09	2775.15	16939	5918.5	1577.58	149.599	1577.37	95.4344	651.309	374.619	1119.68	572.549	977.426	443.674	754.727	1275.45	265.835	93.7047	313.93	221.018	1037.91	679.876	819.77	176.131	512.649	863.972	145.393
NEG_47655	[M-H]-	[4-[4,5-Dihydroxy-6-methyl-3-(3,4,5-trihydroxyoxan-2-yl)oxyoxan-2-yl]oxy-6-[2-(3,4-dihydroxyphenyl)ethoxy]-5-hydroxy-2-(hydroxymethyl)oxan-3-yl] (E)-3-(3,4-dihydroxyphenyl)prop-2-enoate	0.0402574	1.24914	0.488928	755.244	4.278		Organic oxygen compounds	Organooxygen compounds	Carbohydrates and carbohydrate conjugates	C34H44O19	UDHCHDJLZGYDDM-QPJJXVBHSA-N	O=C(OC1C(OC(OCCC2=CC=C(O)C(O)=C2)C(O)C1OC3OC(C)C(O)C(O)C3OC4OCC(O)C(O)C4O)CO)C=CC5=CC=C(O)C(O)=C5	8124.88	7617.51	13017.9	29885.1	8202.27	20417.5	20416	14301.4	55916.1	5714.11	21754.2	17966.8	13287.5	14421.7	13819.3	18973.7	9254.28	9689.6	15514.2	57415.9	22987.5	19456.9	22043.5	41471.8	2747.15	6044.88	4413.89	3815.59	11152.4	2572.63	2529.24	3090.93	4590.92	3614.07	6352.5
NEG_49657	[M-H]-	[4-[4,5-Dihydroxy-6-methyl-3-[3,4,5-trihydroxy-6-(hydroxymethyl)oxan-2-yl]oxyoxan-2-yl]oxy-6-[2-(3,4-dihydroxyphenyl)ethoxy]-3,5-dihydroxyoxan-2-yl]methyl (E)-3-(3,4-dihydroxyphenyl)prop-2-enoate	0.0288927	5.56054	0.123855	785.235	1.654		Organic oxygen compounds	Organooxygen compounds	Carbohydrates and carbohydrate conjugates	C35H46O20	PSFMBXYUQFAGAM-QPJJXVBHSA-N	O=C(OCC1OC(OCCC2=CC=C(O)C(O)=C2)C(O)C(OC3OC(C)C(O)C(O)C3OC4OC(CO)C(O)C(O)C4O)C1O)C=CC5=CC=C(O)C(O)=C5	7900.59	4624.55	3791.36	6779.86	6080.43	11280.2	2506.44	71.6725	3265.45	2182.32	1607.8	967.977	3116.05	1537.56	1261.84	1474.47	3192.35	153.849	763.359	1292.81	2329.46	1083.1	268.348	1905.72	12.019	124.004	533.575	179.393	1156.06	155.124	19.5046	33.8913	52.3522	99.3672	144.756
NEG_19454	[M-H]-	[5-[4-(3,4-Dihydroxyphenyl)-2,3-dimethylbutyl]-2-hydroxyphenyl] 4-hydroxybenzoate	0.155355	0.762205	0.000996516	421.161	3.527		Phenylpropanoids and polyketides	Depsides and depsidones		C25H26O6	ORMBYUPZHHWUEM-UHFFFAOYSA-N	O=C(OC1=CC(=CC=C1O)CC(C)C(C)CC2=CC=C(O)C(O)=C2)C3=CC=C(O)C=C3	47012	23101.6	32955.6	25381.4	30843.2	28531.5	53028.7	40078.9	50216.2	54224	51480.3	42580.6	28197.6	22008.7	25372.7	19705.3	29693.5	26225.3	33654.5	39490.7	46134.5	45209	42008.8	44397.2	23511.7	22183.2	20654.6	21454.6	27389.6	24174.1	28782	35881.5	29401.3	27440.6	31920.5
NEG_35237	[M-H]-	[6-[2-(3,4-Dihydroxyphenyl)-8-hydroxy-4-oxochromen-7-yl]oxy-3,4,5-trihydroxyoxan-2-yl]methyl (E)-3-(4-hydroxyphenyl)prop-2-enoate	0.737981	1.07568	0.585821	593.127	5.358		Phenylpropanoids and polyketides	Flavonoids	Flavonoid glycosides	C30H26O13	VXAHTPDZSOTOPQ-XCVCLJGOSA-N	O=C(OCC1OC(OC2=CC=C3C(=O)C=C(OC3=C2O)C=4C=CC(O)=C(O)C4)C(O)C(O)C1O)C=CC5=CC=C(O)C=C5	710431	1.19172e+06	848558	483733	604890	631980	33313.2	20080.5	55233.9	42669.8	79153.1	29015.5	1.14419e+06	178737	965742	451315	917233	524660	97820.9	58994.3	79237.6	33923.8	36731.4	149343	1.3255e+06	1.39281e+06	1.62441e+06	1.30482e+06	1.4078e+06	778444	1.04076e+06	1.00156e+06	978799	1.61951e+06	1.52443e+06
NEG_47651	[M-H]-	[6-[2-(3,4-Dihydroxyphenyl)ethoxy]-2-(hydroxymethyl)-4-(3,4,5-trihydroxy-6-methyloxan-2-yl)oxy-5-(3,4,5-trihydroxyoxan-2-yl)oxyoxan-3-yl] (E)-3-(3,4-dihydroxyphenyl)prop-2-enoate	0.104101	4.35736	0.000778651	755.24	3.237		Organic oxygen compounds	Organooxygen compounds	Carbohydrates and carbohydrate conjugates	C34H44O19	HZUURLOSYMEMET-QPJJXVBHSA-N	O=C(OC1C(OC(OCCC2=CC=C(O)C(O)=C2)C(OC3OCC(O)C(O)C3O)C1OC4OC(C)C(O)C(O)C4O)CO)C=CC5=CC=C(O)C(O)=C5	14676.4	7023.31	5283.05	13172.8	5322.15	37271	3861.1	5440.92	8819.11	7320.35	3094.16	5524.61	5800.08	5372.53	4192.78	8696.82	43573.5	2721.87	3656.9	5299.43	6335.31	7318.55	5293.55	7862.93	2270.98	2261.4	4860.63	1951.14	4347.6	2964.56	568.1	457.464	611.459	834.467	1075.16
NEG_48582	[M-H]-	[6-[2-(3,4-Dihydroxyphenyl)ethoxy]-2-(hydroxymethyl)-4-(3,4,5-trihydroxy-6-methyloxan-2-yl)oxy-5-(3,4,5-trihydroxyoxan-2-yl)oxyoxan-3-yl] (E)-3-(4-hydroxy-3-methoxyphenyl)prop-2-enoate	0.125486	0.673413	0.0472547	769.255	7.466		Organic oxygen compounds	Organooxygen compounds	Carbohydrates and carbohydrate conjugates	C35H46O19	DVKADJHCAQTKAS-VMPITWQZSA-N	O=C(OC1C(OC(OCCC2=CC=C(O)C(O)=C2)C(OC3OCC(O)C(O)C3O)C1OC4OC(C)C(O)C(O)C4O)CO)C=CC5=CC=C(O)C(OC)=C5	31569.3	27245.5	22207.4	18913.8	33126.3	37691.6	32120.8	32357.9	35463.6	37448.7	36518.3	40836.5	51421.4	41964.9	36762.1	35333.2	37431.7	43862.8	49183.9	59284.3	44965.5	40827.5	41887.6	47926.8	7698.01	14989.2	9729.74	10151.2	4667.46	12353.9	19220.6	11042.4	16562.4	10287.2	18253.5
NEG_11364	[M-H]-	1-(4-Hydroxyphenyl)-3-[(2R,3R,4S,5S,6R)-3,4,5-trihydroxy-6-(hydroxymethyl)oxan-2-yl]oxypropan-1-one	0.245564	1.74296	0.11417	327.109	2.731		Lipids and lipid-like molecules	Fatty Acyls	Fatty acyl glycosides	C15H20O8	NPAQHLFPEOMKAL-UXXRCYHCSA-N	O=C(C1=CC=C(O)C=C1)CCOC2OC(CO)C(O)C(O)C2O	93852.1	240097	326217	126762	113434	54624.1	34664.9	16497.6	37495.9	28710.1	80551.6	35219.1	418970	99392.1	190807	134048	167819	152275	26824.6	24457.5	18235.5	18624.4	23424.5	31518.3	28516	27322.6	84607.8	31705.2	37544.9	27668.8	25392.8	16445.6	13388	35059.5	28132.3
NEG_8827	[M-H]-	1-(5,10-Dioxohexahydro-1H,5H-dipyrrolo[1,2-a:1',2'-d]pyrazin-5a(6H)-yl)-2-propanyl carbamate	0.014402	0.872111	0.454749	294.152	7.486		Organic acids and derivatives	Carboxylic acids and derivatives	Amino acids, peptides, and analogues	C14H21N3O4	LZRMGGWCVAVBJA-UHFFFAOYSA-N	O=C1N2CCCC2(C(=O)N3CCCC13)CC(OC(=N)O)C	6598.78	6122.52	7093.46	4192.72	3834.25	4654.07	6338.01	7907.53	5201.03	5078.64	5051.28	5718.51	4532.34	4904.16	2616.96	4038.37	3506.11	3406.87	5085.25	8023.27	4721.45	6781.73	7170.17	7824.06	7795.75	4475.05	4964.95	4564.79	5864.89	5087.89	4215.24	5356.36	5992.84	7291.99	10133.9
NEG_1589	[M-H]-	1-Acetylproline	0.0845247	2.3267	0.0108624	156.067	1.088		Organic acids and derivatives	Carboxylic acids and derivatives	Amino acids, peptides, and analogues	C7H11NO3	GNMSLDIYJOSUSW-UHFFFAOYSA-N	CC(=O)N1CCCC1C(=O)O	13817.1	12307.6	22049.5	17471.7	22809.3	14230.3	52500.1	34126.3	34040.3	57102.4	59680.1	24159.7	15424.2	8609.88	17489.2	8187.81	14234.8	24735.3	16703.6	12496.8	21226.5	20539.8	23753.2	14712.9	2559.06	2673.76	4589.97	1817.63	5844.63	3214.52	1741.98	1261.47	1411.87	1135.06	1195.3
NEG_948	[M-H]-	1-Hydroxybenzotriazole	0.173028	1.42086	0.26136	134.037	2.695		Organoheterocyclic compounds	Benzotriazoles		C6H5N3O	ASOKPJOREAFHNY-UHFFFAOYSA-N	C1=CC2=C(C=C1)N(N=N2)O	103794	30044.3	29851.3	53857.3	67107.4	74507.1	80214.1	69012.2	82924.3	99192.4	73058.3	71579	19927.3	34439.4	14877.3	20946.5	41641.6	15768.2	49213.3	58127.6	75804.7	51251	66581.8	81946.5	16982.4	27131.7	24695	16350.3	60838.1	27757.8	19705.1	13810.4	19034.6	31432.1	23913.2
NEG_42103	[M-H]-	1-O-[(2alpha,3beta,5xi,9xi,18xi)-2,3,19,24-Tetrahydroxy-24,28-dioxoolean-12-en-28-yl]-beta-D-glucopyranose	0.11286	4.05691	0.0717626	679.358	5.565		Lipids and lipid-like molecules	Prenol lipids	Triterpenoids	C36H56O12	NZNHJGNBLPBNLU-YIKANFTBSA-N	O=C(O)C1(C)C(O)C(O)CC2(C)C1CCC3(C)C2CC=C4C5C(O)C(C)(C)CCC5(C(=O)OC6OC(CO)C(O)C(O)C6O)CCC43C	126852	45939.5	89516.5	168322	121265	199092	132506	25764.5	297290	198835	119342	84995.5	45814.6	23066	36718.8	34321.7	117330	15744.8	22352.8	45834.5	47529.1	22432.7	33806.3	72363	3326.59	6682.46	3791.89	764.317	13903.6	2569.01	463.701	478.38	1170.88	2031.36	1935.25
NEG_51269	[M-H]-	1-O-[(3beta,5xi,9xi,18xi)-3-(beta-D-Glucopyranuronosyloxy)-23-hydroxy-28-oxoolean-12-en-28-yl]-beta-D-glucopyranose	0.0783953	2.05718	0.0528415	809.421	6.974		Lipids and lipid-like molecules	Prenol lipids	Terpene glycosides	C42H66O15	RZQHWSDMLZHIRN-MCTPBCADSA-N	O=C(O)C1OC(OC2CCC3(C)C4CC=C5C6CC(C)(C)CCC6(C(=O)OC7OC(CO)C(O)C(O)C7O)CCC5(C)C4(C)CCC3C2(C)CO)C(O)C(O)C1O	19546.1	23475.1	19326.1	33263.9	22557.3	10540.6	7234.37	1790.54	12150.1	7536.48	4902.15	7103.55	11300.6	8048.98	11949.8	5602.96	7985.17	5504.71	1935.78	3640.83	3679.53	3038.48	1705.84	5074.14	2487.54	3444.71	3216	2187.59	7239.22	2268.49	1877.41	1624.04	2671.68	1125.43	1556.3
NEG_40799	[M-H]-	1-O-[(3beta,5xi,9xi,18xi)-3,19,24-trihydroxy-24,28-dioxours-12-en-28-yl]-hexopyranose	0.220247	2.60069	0.0583046	663.361	6.208		Lipids and lipid-like molecules	Prenol lipids	Terpene glycosides	C36H56O11	AWFZJSUJFSUBQU-FZEZCDDVSA-N	O=C(O)C1(C)C(O)CCC2(C)C1CCC3(C)C2CC=C4C5C(O)(C)C(C)CCC5(C(=O)OC6OC(CO)C(O)C(O)C6O)CCC43C	221951	161579	120729	178089	186241	253623	175504	40885.6	216119	129876	97082.7	145120	118493	41175	82682.9	65928.7	124994	34179.5	36398.9	48667.8	70605.6	35144.1	46554.1	74199.2	15640.2	18083.4	21448.2	9384.41	54170.6	18170.9	13424.8	7310.1	7383.9	8105.36	10150.9
NEG_30480	[M+HCOO]-	1-Palmitoylphosphatidylcholine	0.143243	2.16041	0.0107688	540.331	10.63		Lipids and lipid-like molecules	Glycerophospholipids	Glycerophosphocholines	C24H50NO7P	ASWBNKHCZGQVJV-UHFFFAOYSA-N	CCCCCCCCCCCCCCCC(=O)OCC(COP(=O)([O-])OCC[N+](C)(C)C)O	30241.8	2880.67	5578.52	4135.7	6124.18	13156.4	16977.7	10775.5	18855.6	25033.6	12810.4	17440.5	3281.98	4532.79	3097.59	3107.8	3253.52	2776.01	8690.11	7732.1	7653.89	9879.24	8844.43	16668.8	9798.26	6512.02	6194	6773.01	13036.7	8503.81	3681.59	3538.52	2680.42	8591.45	1641.64
NEG_12050	[M-H]-	1,10a-Dihydroxy-4,4,7,11b-tetramethyl-2,3,4,4a,5,6,6a,7,10a,11,11a,11b-dodecahydrophenanthro[3,2-b]furan-9(1H)-one	0.267224	0.648947	5.82363e-05	333.202	8.377		Organoheterocyclic compounds	Naphthofurans		C20H30O4	PUFYSEQCTZERQM-UHFFFAOYSA-N	O=C1OC2(O)C(=C1)C(C)C3CCC4C(C)(C)CCC(O)C4(C)C3C2	28721	4420.21	13586.6	11216	22766.3	31681.6	42704.3	46194.7	27794.2	48983.8	47001.3	46150.4	5994.82	6894.08	2395.27	2677.81	2280.98	2259.28	69020.9	55574.6	55009.6	59414.4	60815.4	46897	31170.4	34651.2	30113.5	35054.3	27824.2	30722.7	52159.6	45384.8	52503.7	52147.3	38503.9
NEG_13008	[M-H]-	1,3,4,9,10,10a-Hexahydro-5,6-dihydroxy-1,1-dimethyl-7-(1-methylethyl)-, methyl ester, (4aR)-4a(2H)-phenanthrenecarboxylic acid	0.0389629	0.699323	0.0765242	345.206	9.26		Lipids and lipid-like molecules	Prenol lipids	Diterpenoids	C21H30O4	IIJLVJMZYPZQLW-MZVUKIKXSA-N	O=C(OC)C12C=3C(O)=C(O)C(=CC3CCC1C(C)(C)CCC2)C(C)C	19424.1	5400.37	23702.8	12205.2	12842.5	11807.4	33094.5	41666.3	35389.7	64086.7	37344.4	46636.3	707.322	3163.97	1084.9	953.958	1815.43	792.322	4215.13	3864.98	2533.42	2072.06	2178.42	3460.67	1523	2879.56	1074.53	1315.23	1319.04	2176.65	2417.17	2823.97	2057.81	1977.96	3487.76
NEG_1649	[M]-	1,4-Naphthoquinone	0.257575	6.01192	0.133045	158.035	13.682		Benzenoids	Naphthalenes	Naphthoquinones	C10H6O2	FRASJONUBLZVQX-UHFFFAOYSA-N	C1=CC2=C(C=C1)C(=O)C=CC2=O	765.434	2073.91	1640.93	1221.52	1465.45	792.795	1392.42	781.713	984.418	1742.4	970.693	1015.48	2718.32	2113.66	3224.16	2181.63	4129.8	2345.54	1132.67	1338.09	1221.95	1903.91	804.671	1043.56	18453.7	5472.5	16692.9	9969.09	96300.4	17276.9	3863.01	3619.17	4434.02	6091.11	6130.94
NEG_28218	[M-H]-	1,5-Dicaffeoyl quinic acid	0.0159802	1.06447	0.711358	515.31	10.985					C25H24O12	YDDUMTOHNYZQPO-ZSGFIFMUSA-N	C1[C@@H]([C@@H]([C@H](C[C@]1(C(=O)O)OC(=O)/C=C/C2=CC(=C(C=C2)O)O)OC(=O)/C=C/C3=CC(=C(C=C3)O)O)O)O	20065.1	2596.79	9115.98	12983.1	12373.6	11121.7	8580.47	9561.35	9972.5	7409.59	16665.5	8689.85	2065.58	7294.41	3465.92	3494.04	2591.2	1815.93	14729.1	11853.5	8940.84	7614.2	6156.33	11464.4	3608.75	2573.13	2461.79	2365.03	4990.73	3917.96	3944.63	2996.72	3748.81	3275.44	1783.36
NEG_35312	[M-H]-	1,7-Bis(4-hydroxyphenyl)-3-heptanyl 6-O-[(2S,3R,4R)-3,4-dihydroxy-4-(hydroxymethyl)tetrahydro-2-furanyl]-beta-D-glucopyranoside	0.100091	2.53292	0.0285146	593.264	9.44		Phenylpropanoids and polyketides	Diarylheptanoids	Linear diarylheptanoids	C30H42O12	JLMGCBFIPZDHLZ-JKHMXVTDSA-N	OC1=CC=C(C=C1)CCCCC(OC2OC(COC3OCC(O)(CO)C3O)C(O)C(O)C2O)CCC4=CC=C(O)C=C4	9910.96	614.827	272.61	1220.29	3621.99	13393.9	6445.47	6448.09	12393	12962.5	6086.29	12907	377.494	637.39	460.374	116.041	557.191	340.729	5884.27	6144.08	5209.43	4047.95	6719.82	13271.6	3753.3	2567.34	4928.07	2901.19	10312.7	6563.25	1911.43	1075.11	2122.22	2787.09	1466.76
NEG_8928	[M-C6H8O6-H]-	1,7-Bis(4-hydroxyphenyl)hept-1-en-3-one	0.156089	0.845982	0.0509462	295.191	7.792		Phenylpropanoids and polyketides	Diarylheptanoids	Linear diarylheptanoids	C19H20O3	IHZRLGRBBLFVBQ-JXMROGBWSA-N	O=C(C=CC1=CC=C(O)C=C1)CCCCC2=CC=C(O)C=C2	56095.2	11864.4	19988	14341.2	30534.2	49525.4	35279.6	19551.2	29644.9	38518.2	27981.4	48812.9	24850	28799.2	18718.8	14068.1	34683.9	52563.9	58444.6	69769.9	58101.7	54399.6	50253.7	77947.7	30358.9	34362.4	23923.3	27501.7	32645	34296.5	38499.5	30472.8	36099.8	35673.2	32427.9
NEG_22643	[M-H]-	11-(2-Bromo-3,6-dimethoxyphenyl)-3,3-dimethyl-2,3,4-trihydro-5H,10H,11H-benzo[b]benzo[2,1-f]1,4-diazepin-1-one	0.063779	0.672615	0.0107902	455.1	2.659		Organoheterocyclic compounds	Benzodiazepines		C23H25BrN2O3	AHTIKTYAZWVOGR-UHFFFAOYSA-N	CC1(C)CC2=C(C(=O)C1)C(C3=C(C(=CC=C3OC)OC)Br)NC4=C(C=CC=C4)N2	8825.03	6841.28	6914.82	13896.6	11782.5	9051.78	13872.1	8246.44	10591.8	12603.3	13275.2	13396.9	9387.64	7058.15	7304.15	8000.09	5443.36	9381.01	9287.37	8444.88	9000.04	9010.25	10753.6	8079.06	2005.26	1841.3	1750.49	1334.99	1434.33	1822.39	2795.54	2543.11	2870.99	1617.51	2064.03
NEG_9945	[M-H]-	12-Hydroperoxyoctadeca-9,13,15-trienoic acid	0.387667	0.668944	0.0664066	309.205	10.206		Lipids and lipid-like molecules	Fatty Acyls	Lineolic acids and derivatives	C18H30O4	FLJRXICXLUZYBE-UHFFFAOYSA-N	CCC=CC=CC(CC=CCCCCCCCC(=O)O)OO	101635	16559.4	28888	43950.2	66095.7	96738.6	237269	155830	106872	219547	164747	131464	18556.4	37233.4	18233.3	22308	35167.1	21215.1	124045	115784	248664	219470	253618	124405	83335.1	168423	134273	84647.3	125066	96121.1	210220	120648	240797	104445	223385
NEG_9089	[M-H]-	12-Hydroxyoctadec-9-enoic acid	0.23339	0.693628	0.269582	297.244	10.889		Lipids and lipid-like molecules	Fatty Acyls	Fatty acids and conjugates	C18H34O3	WBHHMMIMDMUBKC-UHFFFAOYSA-N	CCCCCCC(CC=CCCCCCCCC(=O)O)O	20843.1	25871.9	24516.1	26379.5	29950.4	15011.5	43831.2	26052	15642.9	36828	35202.6	37842.4	89616.5	68526.5	50365.4	60571.9	77916.2	79438.5	59729.1	65958.5	56047.6	61954.8	64339.1	40676.9	24088	56722.2	21784.6	27777.5	14156.5	23755.9	20884.8	30024	53483.4	17178.4	48841.8
NEG_10641	[M-H]1-	12-Oxo-ETE	0.11609	1.68362	0.0958067	317.213	7.756	C14807	Lipids and lipid-like molecules	Fatty Acyls	Fatty acids and conjugates	C20H30O3	GURBRQGDZZKITB-VXBMJZGYSA-N	CCCCC/C=C\CC(=O)/C=C/C=C\C/C=C\CCCC(=O)O	28648.4	16594.1	52309.8	24829.9	26382.5	17015.5	37082.4	77619.3	48724.8	70435.8	36957.8	53181.5	2387.8	12596.7	2580.53	1298.54	3411.88	893.682	7003.6	4394.44	3959.92	1951.57	2856.48	5460.01	8062.68	17988.3	6142.74	5444.63	7251.16	13165	6978.18	6124.19	4351.63	6279.12	7890.83
NEG_10344	[M-H]-	12,13-Dihydroxyoctadec-9-enoic acid	0.378292	0.323506	0.187422	313.238	8.766		Lipids and lipid-like molecules	Fatty Acyls	Fatty acids and conjugates	C18H34O4	CQSLTKIXAJTQGA-UHFFFAOYSA-N	CCCCCC(C(CC=CCCCCCCCC(=O)O)O)O	186596	35326	119866	83251	298452	133794	162841	136411	145233	194270	190518	141874	24704.2	145368	32369.6	44683.6	27044.8	38148.8	161013	160456	133926	119526	110472	81666.8	19426.3	33593.4	18591.6	21054.9	15629	31935.1	31529.6	29078.4	52654.2	243353	34332.5
NEG_16417	[M-H]-	12:4+3O Fatty acyl hexoside	0.911422	0.584321	0.0132641	387.166	3.872		Lipids and lipid-like molecules	Fatty Acyls	Fatty acyl glycosides	C18H28O9	JFDNMLUPLXZXGV-UHFFFAOYSA-N	C(=CCC1C(CCC1=O)CC(=O)O)CCOC2C(C(C(C(CO)O2)O)O)O	711789	378501	441583	450647	464325	744259	1.04951e+06	646443	728833	990463	852805	726367	594980	499936	336466	537561	268673	280707	1.12223e+06	1.23744e+06	1.29891e+06	1.23896e+06	1.27538e+06	995133	387080	365971	562208	371089	579733	439910	785264	651905	757404	631637	1.23932e+06
NEG_10643	[M-H]-	12S-Hepe	0.0634167	0.512409	0.100381	317.214	8.329		Lipids and lipid-like molecules	Fatty Acyls	Eicosanoids	C20H30O3	MCRJLMXYVFDXLS-UOLHMMFFSA-N	CC/C=C\C/C=C\C[C@@H](/C=C/C=C\C/C=C\CCCC(=O)O)O	14243.7	5223.51	25448.3	29109.2	12057.7	7830.2	7327.04	21730.3	10889.4	8940.81	13363.9	13816.8	969.382	9388.79	934.828	581.551	2118.43	1094.93	4019.13	2345.66	919.759	1209.67	1365.21	1712.75	1087.32	1776.88	813.575	858.319	4564.37	588.068	2865.73	3052.13	4042.9	1584.27	5475.81
NEG_7639	[M-H]-	13-(Cyclopent-2-enyl)tridecanoic acid	0.074616	1.27435	0.407039	279.195	9.442		Lipids and lipid-like molecules	Fatty Acyls	Fatty acids and conjugates	C18H32O2	XMVQWNRDPAAMJB-UHFFFAOYSA-N	O=C(O)CCCCCCCCCCCCC1C=CCC1	17678.7	11551	12361.3	17328.6	7566.92	1870.01	3179.71	1407.6	1747.85	2398.6	4936.46	1935.18	42697.7	68642.8	44380.2	46796.6	200656	86415.6	16038.5	14725.9	9174.43	8641.8	7323.58	11596.4	4801.71	16518.7	5830.87	6279.76	5453.33	14034.6	9258.69	5616.78	7572.54	8289.91	6073.66
NEG_18929	[M-H]-	13:4+4O Fatty acyl hexoside	0.467589	1.86642	0.0226095	415.16	4.044		Lipids and lipid-like molecules	Fatty Acyls	Fatty acyl glycosides	C19H28O10	HWKCWIIFDARZFZ-NSCUHMNNSA-N	COC(/C=C/CC1=C(CCC1=O)CC(=O)O)COC2C(C(C(C(CO)O2)O)O)O	136771	106081	72133.9	174384	114261	133135	170936	91880.1	319421	208102	132898	252179	12783.3	48619.8	50527.4	63980.5	93229.1	6871.45	67695.1	62363.1	128853	100873	95351.2	85172.9	96286.1	72870.4	117999	73724.8	194437	140395	61037.8	58069.4	65577.9	63761.3	86355.5
NEG_8773	[M-H]-	14-(3-Ethyloxiran-2-YL)tetradeca-9,12-dienoic acid	0.126386	0.758724	0.0382726	293.211	13.366		Lipids and lipid-like molecules	Fatty Acyls	Fatty acids and conjugates	C18H30O3	HKSDVVJONLXYKL-UHFFFAOYSA-N	CCC1C(CC=CCC=CCCCCCCCC(=O)O)O1	27347.7	12881.5	12746.5	18877.9	9383.05	17995.7	8738.26	12800.6	17534.8	18828.7	6109.18	19982.2	19549.1	14015.8	21597.5	20940.7	39732.9	30311.3	20650.7	21114.1	15377.9	27144.8	25269.9	27015.6	20525.7	14894.9	18262.3	20295.7	19291.2	24775.5	21891.9	27523	20201.7	34828.6	22164
NEG_38486	[M-H]-	16-Hydroxy-3-(beta-D-xylopyranosyloxy)-, (3beta,5xi,9xi,16alpha)-olean-12-ene-23,28-dioic acid	0.0700305	1.0247	0.86697	633.358	11.089		Lipids and lipid-like molecules	Prenol lipids	Triterpenoids	C35H54O10	CFAJIMXUZRPYDP-GHCUZIKHSA-N	O=C(O)C1(C)C(OC2OCC(O)C(O)C2O)CCC3(C)C4CC=C5C6CC(C)(C)CCC6(C(=O)O)C(O)CC5(C)C4(C)CCC13	14712.2	5509.17	7338.66	7728.36	10276.9	18885.5	23313.8	12974.1	18230.9	17200.3	17088.4	16700.9	3381.09	7294.36	5145.45	6044.63	4245.66	5382.87	12316.5	14362.7	14952.7	15918.6	14950.2	12165.2	7576.15	11767.6	12876	9552.47	8410.89	12251.2	15533.6	9569.88	9558.1	9529.83	9680
NEG_9776	[M-H]-	16-Hydroxy-9-oxooctadeca-10,12,14-trienoic acid	0.698814	0.687194	0.000852288	307.19	9.11		Lipids and lipid-like molecules	Fatty Acyls	Lineolic acids and derivatives	C18H28O4	KLFMLBSZQZVKDC-UHFFFAOYSA-N	CCC(C=CC=CC=CC(=O)CCCCCCCC(=O)O)O	452198	21335.3	29915.7	81442	138359	303550	298679	177870	190028	331530	225684	381172	9696.89	33022.8	9487.86	15241.1	17676.6	11072.5	409933	404464	427855	336933	372594	500920	296409	252789	302489	258821	287827	388566	473284	370576	470752	492496	395013
NEG_902	[M-H]-	1H-Indazol-6-amine	0.0681899	1.72196	0.3873	132.055	2.803		Organoheterocyclic compounds	Benzopyrazoles	Indazoles	C7H7N3	KEJFADGISRFLFO-UHFFFAOYSA-N	N=1NC=C2C=CC(N)=CC12	405.587	1698.75	949.126	536.777	183.942	304.532	407.905	421.541	204.842	976.665	384.225	383.733	1926.96	863.006	2221.65	1270.23	1663.44	523.631	800.355	926.744	561.027	837.23	791.993	361.636	3690.71	1567.08	2635.68	1611.54	18711.7	7218.54	4761.02	3853.77	2438.89	4682.71	2378.46
NEG_8317	[M-H]-	2-(2-Hydroxyphenyl)benzo[h]chromen-4-one	0.174492	0.736985	0.338114	287.059	5.82		Phenylpropanoids and polyketides	Flavonoids	Flavones	C19H12O3	ZKMLQDNHMSFULN-UHFFFAOYSA-N	C1=CC2=C(C=C1)C3=C(C=C2)C(=O)C=C(C4=C(C=CC=C4)O)O3	27644.4	9884.92	129259	52057.5	42733.4	42898.1	18799	14778.9	19726.9	18683.2	27563.3	14858.5	56606.4	141986	147223	14352.2	123167	9975.75	19159.4	20713.2	25600.2	27705.6	18897	23579.9	49778.5	40357.4	14337.7	48872.6	80140.2	8518.39	53329.5	89797	50679.7	68887.6	20595.4
NEG_26110	[M+FA-H]-	2-(3,4-Dihydroxyphenyl)-5,7-dihydroxy-8-[(3R,4R,5R,6R)-3,4,5-trihydroxy-6-(hydroxymethyl)oxan-2-YL]chromen-4-one	0.105815	1.32793	0.0467716	493.097	4.106		Phenylpropanoids and polyketides	Flavonoids	Flavonoid glycosides	C21H20O11	PLAPMLGJVGLZOV-RKNSFIPESA-N	C1=CC(=C(C=C1C2=CC(=O)C3=C(C=C(C(=C3O2)C4[C@@H]([C@H]([C@H]([C@@H](CO)O4)O)O)O)O)O)O)O	12253.7	24103.5	25793.8	16950.1	14968.1	11547.3	5123.8	4060.09	7192.42	7238.11	7065.73	6243.19	17300.8	16250.4	15796.2	13542.9	9370.23	9606.76	13248.2	10017.7	10302.2	7297.64	5562.76	8796.18	8004.86	7384.16	11522.1	8825.25	12637.8	7104.35	6588.41	5786.88	6725.37	7688	8299.66
NEG_10093	[M-H]-	2-(3,4-Dimethoxyphenyl)-7-hydroxy-4H-chromen-4-one	0.125736	0.806135	0.440355	311.097	0.679		Phenylpropanoids and polyketides	Flavonoids	O-methylated flavonoids	C17H14O5	MEDOAKSPIIOKFU-UHFFFAOYSA-N	O=C1C=C(OC2=CC(O)=CC=C12)C=3C=CC(OC)=C(OC)C3	90081.8	75770.2	64650.7	90981.1	74185.2	103845	145434	119785	151240	168371	109543	151726	68677.2	45066.1	52510.2	49259.7	47757.8	31165.3	89896.4	81666.1	112692	79004.9	103252	102401	12469.6	13698	12663.7	8992.26	27372.7	12712.4	19205.1	11801.6	15585.9	34967	13823.9
NEG_36866	[M-H]-	2-(beta-D-Glucopyranosyloxy)benzyl-3-(hexopyranosyloxy)-6-hydroxy-2-methoxybenzoate	0.218126	1.34018	0.00711566	613.181	3.676		Organic oxygen compounds	Organooxygen compounds	Carbohydrates and carbohydrate conjugates	C27H34O16	WQQJTVODGXZMHF-XAYMNHNBSA-N	O=C(OCC=1C=CC=CC1OC2OC(CO)C(O)C(O)C2O)C=3C(O)=CC=C(OC4OC(CO)C(O)C(O)C4O)C3OC	34448.3	38140.2	50457.1	39855.2	37238	29003.8	50709.7	45930.9	41365.5	44626.6	37785.9	41781.8	73916	69132.6	58563.8	66397.2	56811.7	88484.1	57721.9	51579.2	64455.9	58501.6	63516.8	48798.6	28209.7	35904.6	30869	35930.5	25777.3	37948.4	26312	18438.7	28288.4	25885.4	23589.3
NEG_56575	[M-H]-	2-[[6-[[17-[5,6-Dimethyl-3-[3,4,5-trihydroxy-6-(hydroxymethyl)oxan-2-yl]oxyhept-5-en-2-yl]-1-hydroxy-10,13-dimethyl-2,3,4,7,8,9,11,12,14,15,16,17-dodecahydro-1H-cyclopenta[a]phenanthren-3-yl]oxy]-3,4,5-trihydroxyoxan-2-yl]methoxy]-6-(hydroxymethyl)oxane-3,4,5-triol	0.123585	2.39255	0.0333181	915.502	10.187		Lipids and lipid-like molecules	Steroids and steroid derivatives	Steroidal glycosides	C46H76O18	HBCGNAJUSBIBGA-UHFFFAOYSA-N	OCC1OC(OCC2OC(OC3CC4=CCC5C(CCC6(C)C(CCC56)C(C)C(OC7OC(CO)C(O)C(O)C7O)CC(=C(C)C)C)C4(C)C(O)C3)C(O)C(O)C2O)C(O)C(O)C1O	91180.5	1220.05	2594.81	4305.9	10347.9	20852.9	9754.96	6070.28	19126.8	15926.9	14650.2	22474.3	838.255	5740.57	674.186	1847.47	1539.87	1263.87	12703.9	14177.6	8499.79	9120.97	8506.85	26304.4	6359.43	4043.15	6013.73	6785.14	15061.8	4282.42	2219.29	3223.4	3157.19	2605.97	2780.2
NEG_60869	[M-H]-	2-[2-[5-[4-[4,5-Dihydroxy-6-methyl-3-(3,4,5-trihydroxy-6-methyloxan-2-yl)oxyoxan-2-yl]oxy-1,2,4a,5-tetramethyl-2,3,4,7,8,8a-hexahydronaphthalen-1-yl]-3-methylpent-1-en-3-yl]oxy-5-hydroxy-6-methyl-3-(3,4,5-trihydroxy-6-methyloxan-2-yl)oxyoxan-4-yl]oxy-6-methyloxane-3,4,5-triol	0.182437	0.425522	0.000535536	1035.53	10.129		Lipids and lipid-like molecules	Prenol lipids	Terpene glycosides	C50H84O22	CEERFMUHIRRAPN-UHFFFAOYSA-N	OC1C(O)C(OC(C)C1O)OC2C(O)C(O)C(OC2OC3CC(C)C(C)(CCC(OC4OC(C)C(O)C(OC5OC(C)C(O)C(O)C5O)C4OC6OC(C)C(O)C(O)C6O)(C=C)C)C7CCC=C(C)C37C)C	11489.6	604.089	436.82	777.013	2053.62	11468.3	4757.28	5142.73	6946.74	4350.46	4932.86	6522.95	343.803	511.154	254.571	444.898	388.112	364.989	6961.8	12323.8	13608.7	9623.59	8766.96	10677.6	5798.01	4670.62	7913.98	4262.59	5829.66	11275.7	16824.1	10713.1	18568.4	18072.2	17756.2
NEG_26615	[M-H]-	2-[4-[(3R,5R,6S,8S,9S,14S,17R)-3,6-Dihydroxy-10,13-dimethyl-2,3,4,5,6,7,8,9,11,12,14,15,16,17-tetradecahydro-1H-cyclopenta[a]phenanthren-17-yl]pentanoylamino]ethanesulfonic acid	0.024966	0.618923	0.0425673	498.292	8.385		Lipids and lipid-like molecules	Steroids and steroid derivatives	Bile acids, alcohols and derivatives	C26H45NO6S	HMXPOCDLAFAFNT-QMKMXMJNSA-N	CC(CCC(=NCCS(=O)(=O)O)O)[C@H]1CC[C@H]2[C@@H]3C[C@@H]([C@@H]4C[C@@H](CCC4(C)[C@H]3CCC12C)O)O	394.592	203.429	291.924	99.4982	602.753	421.741	826.104	936.283	1049.89	1090.18	380.319	379.022	140.378	182.284	40.4455	200.552	164.507	63.7078	593.169	343.517	510.41	598.432	364.537	485.826	461.722	164.068	256.894	263.69	617.731	324.927	639.562	767.2	294.344	570.886	549.567
NEG_28083	[M-H]-	2-[4-[(3R,5S,7R,8R,9S,12S,14S,17R)-3,7,12-Trihydroxy-10,13-dimethyl-2,3,4,5,6,7,8,9,11,12,14,15,16,17-tetradecahydro-1H-cyclopenta[a]phenanthren-17-yl]pentanoylamino]ethanesulfonic acid	0.0366972	1.18027	0.562642	514.284	7.677		Lipids and lipid-like molecules	Steroids and steroid derivatives	Bile acids, alcohols and derivatives	C26H45NO7S	WBWWGRHZICKQGZ-GITWXTAWSA-N	CC(CCC(=NCCS(=O)(=O)O)O)[C@H]1CC[C@H]2[C@H]3[C@H](C[C@@H](C12C)O)C4(C)CC[C@H](C[C@H]4C[C@H]3O)O	1396.9	130.619	517.069	506.293	3792.74	1373.97	2463.52	1046.66	2508.4	973.001	870.379	1796.66	974.043	689.693	749.399	634.02	818.295	826.72	1172.19	1324.41	1970.99	1207.85	1455.01	2901.81	6218.88	1577.21	2230.07	2035.43	3372.95	4828.08	2626.04	3143.26	1645.2	2665.65	2290.51
NEG_30179	[M-H]-	2-[4-[4-[Hydroxy-(4-hydroxy-3-methoxyphenyl)methyl]-3-(hydroxymethyl)oxolan-2-yl]-2-methoxyphenoxy]-6-(hydroxymethyl)oxane-3,4,5-triol	0.170476	0.562603	0.106491	537.196	3.586		Lignans, neolignans and related compounds	Lignan glycosides		C26H34O12	AWTYKUNFPBFFHC-UHFFFAOYSA-N	OC1=CC=C(C=C1OC)C(O)C2COC(C3=CC=C(OC4OC(CO)C(O)C(O)C4O)C(OC)=C3)C2CO	36746.4	29841.3	27064.2	37522.2	40617	33859.3	37969.2	27242.1	33399.2	40786.3	32145.3	38972	35344.8	35979	30097	31653.3	36264.3	32523.1	42926.8	52040.5	49145.1	41565.6	43093.9	41542.9	14112.3	18306.6	13132.6	15391.9	13315.8	13600.7	15701.3	17467.9	24577	57253.9	20602.8
NEG_62622	[M-H]-	2-[5-Hydroxy-4-methoxy-6-[4-methoxy-6-[4-methoxy-6-[4-methoxy-2-methyl-6-[[(3S,10R,11S,12S,13S,14S,17S)-11,12,14-trihydroxy-17-[(1S)-1-hydroxyethyl]-10,13-dimethyl-1,2,3,4,7,8,9,11,12,15,16,17-dodecahydrocyclopenta[a]phenanthren-3-yl]oxy]oxan-3-yl]oxy-2-methyloxan-3-yl]oxy-2-methyloxan-3-yl]oxy-2-methyloxan-3-yl]oxy-6-(hydroxymethyl)oxane-3,4,5-triol	0.0824945	0.632094	0.102611	1119.59	4.777		Lipids and lipid-like molecules	Steroids and steroid derivatives	Steroidal glycosides	C55H92O23	AGRZUANLVXMRCO-OZOQERRSSA-N	OCC1OC(OC2C(OC(OC3C(OC(OC4C(OC(OC5C(OC(OC6CC7=CCC8C(C(O)C(O)C9(C)C(CCC89O)C(O)C)C7(C)CC6)CC5OC)C)CC4OC)C)CC3OC)C)C(O)C2OC)C)C(O)C(O)C1O	2019.99	199.146	552.138	2256.19	3152.4	5180.55	17967.7	6336.31	12834.1	14506.2	13378.5	11140.8	64.7738	648.883	101.418	827.196	397.418	420.794	14560.9	14000.6	15140.7	16092.5	13765.5	11580	1630.39	3520.08	2515.99	2190.87	1337.2	2217.79	2872.48	3501.86	5126.92	998.867	3343.62
NEG_373	[M-H]-	2-Aminophenol	0.328815	0.200413	1.32451e-08	108.045	2.232		Benzenoids	Benzene and substituted derivatives	Aniline and substituted anilines	C6H7NO	CDAWCLOXVUBKRW-UHFFFAOYSA-N	OC=1C=CC=CC1N	1411.89	208.251	1025.29	289.164	1047.88	1724.9	1878.05	1785.57	1058.31	2027.88	1069.62	1219.31	544.348	441.501	425.373	930.135	393.91	356.712	2881.54	3242.96	2812.21	2377.03	4878.84	2228.64	5630.94	6185.61	5445.52	4979.93	4494.96	8556.9	31860.3	29145.8	28162.5	28155.3	33897.9
NEG_24807	[M-H]-	2-Azaniumylethyl (2-hydroxy-3-octadec-9-enoyloxypropyl) phosphate	0.412987	3.51018	0.000495827	478.291	10.796		Lipids and lipid-like molecules	Glycerophospholipids	Glycerophosphoethanolamines	C23H46NO7P	PYVRVRFVLRNJLY-UHFFFAOYSA-N	CCCCCCCCC=CCCCCCCCC(=O)OCC(COP(=O)(O)OCCN)O	60819.7	12354.7	21240.2	18005	18787.3	33288.1	21621.5	10633	20870.4	25564.5	22021.9	23371.6	14124.6	30055.2	13094	15174	9071.58	15575.6	22766.8	16662.1	12536.9	14785.5	12986.6	22371.6	44289.3	28597.8	52103.6	53323.3	80536.8	47343.4	11905.1	15565.6	11764.9	21378.9	7877.54
NEG_22455	[M-H]-	2-Azaniumylethyl (3-hexadecanoyloxy-2-hydroxypropyl) phosphate	0.613773	2.29951	5.14696e-06	452.278	10.81		Lipids and lipid-like molecules	Glycerophospholipids	Glycerophosphoethanolamines	C21H44NO7P	YVYMBNSKXOXSKW-UHFFFAOYSA-N	CCCCCCCCCCCCCCCC(=O)OCC(COP(=O)(O)OCCN)O	151086	445944	363491	519739	218420	127159	141599	123210	123604	175523	231383	135340	587026	496755	453875	508433	564216	474068	103177	101245	73545	89353	74662.6	94357.2	139126	128669	127123	119026	150400	113505	32951.6	56763.3	67345.5	62596.7	44125.9
NEG_4074	[M-H]-	2-Benzyl-4-chlorophenol	0.0694966	1.17532	0.367461	217.041	5.55		Benzenoids	Benzene and substituted derivatives	Diphenylmethanes	C13H11ClO	NCKMMSIFQUPKCK-UHFFFAOYSA-N	C1=CC=C(C=C1)CC2=CC(=CC=C2O)Cl	3618.69	2126.31	2813.39	4935.56	3225.85	4969.01	7774.66	12678.5	9590.67	8292.33	6552.11	9679.25	2700.45	3474.81	2334.99	4799.34	3297.91	3932.19	8334.82	11750.2	8280.75	8578.54	10172.4	6698.27	7635.63	3900.14	5680.45	4688.75	2326.09	5102.74	3395.51	4335.12	5152.35	4180.3	4402.96
NEG_13737	[M-H]-	2-beta-D-Glucopyranosyloxy-4-methoxy-cis-cinnamic acid	0.0284582	0.985785	0.925379	355.102	4.294		Organic oxygen compounds	Organooxygen compounds	Carbohydrates and carbohydrate conjugates	C16H20O9	FQWZGEBZILOCET-QEQKPWIDSA-N	O=C(O)C=CC1=CC=C(OC)C=C1OC2OC(CO)C(O)C(O)C2O	3904.65	2020.25	2392.63	6905.36	7740.19	5145.96	10805.6	7658.46	11475.2	12080.5	8498.23	9363.83	3771.71	1553.87	2333.53	2764.48	9190.47	1536.82	2805.8	2538.77	3518.73	3980.52	5495.96	5593.38	3562.85	3037.88	3798.73	1637.94	4398.58	2672.82	3141.11	3069.1	3411.91	2193.15	4249.14
NEG_9941	[M-H]-	2-Dodecoxyethyl hydrogen sulfate	0.233074	0.963568	0.626811	309.175	9.546		Organic acids and derivatives	Organic sulfuric acids and derivatives	Sulfuric acid esters	C14H30O5S	QTDIEDOANJISNP-UHFFFAOYSA-N	CCCCCCCCCCCCOCCOS(=O)(=O)O	229469	116468	116749	141590	122391	138234	158246	135977	193974	194961	187189	213967	99962.2	131540	98205.3	96614.5	120879	84895.4	146765	134447	111436	117186	130858	158720	160244	141586	132175	118949	124402	154794	173501	117340	147276	155803	132437
NEG_430	[M-H]-	2-Furoic acid	0.0984123	1.37869	0.151673	111.008	1.69	C01546	Organoheterocyclic compounds	Furans	Furoic acid and derivatives	C5H4O3	SMNDYUVBFMFKNZ-UHFFFAOYSA-N	O=C(O)C=1OC=CC1	18446.7	11103.8	16153.3	12435.1	32519.1	31109.9	31924.1	29878.7	34355.2	44321.8	59083.6	29347.8	19155	5826.32	8414.52	5460.3	11883.6	4418.82	12922.2	17919.2	14288.4	18374	17221.2	20787.5	6912.17	8848.15	15341.6	10432.6	19616.1	10112.2	6080.33	7453.13	8136.01	8474.55	9310.47
NEG_574	[M-H]-	2-Hydroxy-3-methylbutyric acid	0.0343454	1.21164	0.450513	117.055	1.639		Lipids and lipid-like molecules	Fatty Acyls	Fatty acids and conjugates	C5H10O3	NGEWQZIDQIYUNV-UHFFFAOYSA-N	O=C(O)C(O)C(C)C	2343.19	4518.72	5340.98	2259.05	4940.86	6468.5	44869.1	31877.9	64556.5	71261.3	82436.5	25837	5205.27	4089.87	5201.99	5316.04	4633	3356.43	6110.04	3149.39	9493.95	8319.26	10830.5	9298.68	2258.52	3974.4	4033.68	2125.4	6158.14	4405.22	3307.16	1679.01	2303.29	5672.12	2209.69
NEG_5214	[M-H]-	2-Hydroxy-4-methoxy-6-pentylbenzoic acid	0.40369	0.612174	0.0519968	237.112	5.198		Benzenoids	Benzene and substituted derivatives	Benzoic acids and derivatives	C13H18O4	JWSADSZPLGCVPA-UHFFFAOYSA-N	CCCCCC1=C(C(=CC(=C1)OC)O)C(=O)O	19964.5	21321.7	20395.3	33304.7	14461.9	14814.3	41637	62532.5	34470.3	57134.8	47800.8	44149.5	35025.2	14515.8	19548.7	19326.9	28159.3	18667.3	77756.5	71637	59467.4	65646.9	67417.9	48047.9	35965.5	69000.1	83824.6	49727.3	26643.7	69765.1	83221.3	99718	117030	29679.4	114997
NEG_12679	[M-H]-	2-Hydroxy-6-[(8Z,11Z)-pentadeca-8,11,14-trienyl]benzoic acid	0.0252725	0.858612	0.164439	341.267	9.958		Benzenoids	Benzene and substituted derivatives	Benzoic acids and derivatives	C22H30O3	QUVGEKPNSCFQIR-UTOQUPLUSA-N	O=C(O)C=1C(O)=CC=CC1CCCCCCCC=CCC=CCC=C	2698.7	2282.91	2545.12	3301.03	3793.23	3686.64	3938.63	3277.97	15376.3	4693.75	6834.96	7436.71	2447.78	3725.93	2903.04	2330.41	2135.2	1898.44	3468.72	3686.73	2622.26	3570.23	2049.79	4753.87	2029.62	2268.75	2591.53	2164.02	2791.72	2601.74	3387.44	2220.93	2671.94	3645.01	2455.46
NEG_4447	[M-H]-	2-Hydroxychalcone	0.0854399	1.84369	0.0188896	223.133	4.091		Phenylpropanoids and polyketides	Linear 1,3-diarylpropanoids	Chalcones and dihydrochalcones	C15H12O2	UDOOPSJCRMKSGL-ZHACJKMWSA-N	O=C(C=CC=1C=CC=CC1O)C=2C=CC=CC2	5108.5	4555.27	1715.09	8935.25	5604.26	4953.32	4632.38	2286.93	5870.8	4412.75	3237.94	3158.36	2872.77	1651.23	2430.74	2585.54	2812.19	1280.1	2184	2543.12	4771.7	3700.27	3027.24	3008.7	3342.53	2583.54	3499.64	2436.29	6194.01	3129.26	1921.93	1694.3	2008.63	2548.2	1792.27
NEG_13813	[M-H]-	2-Hydroxydocosanoic acid	0.150786	1.59456	0.0042951	355.319	11.388		Lipids and lipid-like molecules	Fatty Acyls	Fatty acids and conjugates	C22H44O3	RPGJJWLCCOPDAZ-UHFFFAOYSA-N	O=C(O)C(O)CCCCCCCCCCCCCCCCCCCC	34814.1	27692.9	32529.6	29122.9	30269.2	31220.8	36513.9	24619.8	54507.6	38441.5	32439	31211.3	27675.5	24804.3	24546	23929.6	36914.6	13576.8	14185.6	21613.8	19657.5	19170.8	19960.5	22105.9	9391.46	14301.1	13511	12071.9	7903.94	9766	5937.15	6228.15	6712.41	9078.67	7492.57
NEG_2327	[M-H]-	2-Isopropylmalic acid	0.126951	2.87701	0.459231	175.06	1.888		Lipids and lipid-like molecules	Fatty Acyls	Fatty acids and conjugates	C7H12O5	BITYXLXUCSKTJS-UHFFFAOYSA-N	CC(C)C(CC(=O)O)(C(=O)O)O	3777.76	1957.33	4772.9	2629.84	2970.99	2085.17	16222.4	3018.4	11616.8	11627.3	9040.42	2568.11	3074.3	1775.73	1915.38	1591.73	1410.93	2463.57	625.367	14733.8	809.78	550.079	1188.83	1221.33	1795.15	2601.89	2197.23	341.678	51638	633.425	3108.91	2849.39	3883.48	3744.74	3264.75
NEG_29849	[M-H]-	2-Lahpa	0.142246	0.427229	0.000493544	533.459	11.147		Lipids and lipid-like molecules	Fatty Acyls	Fatty acids and conjugates	C34H62O4	GYINRRUHPCQRDL-BCTRXSSUSA-N	O=C(OC(C(=O)O)CCCCCCCCCCCCCC)CCCCCCCC=CCC=CCCCCC	4661.98	751.211	969.789	1744.04	1323.09	2919.74	2743.61	694.858	2523.61	1730.23	1779.18	1982.14	455.846	2974.2	705.344	1445.65	1153.77	1363	8434.14	4653.31	4879.65	5824.44	5732	6172.34	3281.44	4622.94	1977.01	4070.64	3375.5	5910.76	8426.82	8812.71	10315	12634.3	7412.59
NEG_17584	[M+FA-H]-	2-O-Glucosyloxy-4-methoxycinnamic acid	0.243984	2.77407	0.00308985	401.108	2.777		Organic oxygen compounds	Organooxygen compounds	Carbohydrates and carbohydrate conjugates	C16H20O9	FQWZGEBZILOCET-BJGSYIFTSA-N	COC1=CC=C(/C=C/C(=O)O)C(=C1)O[C@H]2[C@@H]([C@H]([C@@H]([C@@H](CO)O2)O)O)O	16027.6	68968.3	57662.7	45228.8	38707.4	27743.3	15021.3	9279.1	18300	19035.8	15465.2	14841	47591.1	23308.1	63588	52631.2	31255.5	38012.9	7554.07	9940.21	8822.96	6710.79	4853.75	8862	34065.6	14197.2	17096.8	24359.4	14895.9	15054.4	5190.38	9237.69	7634.82	5031.77	7192.91
NEG_32656	[M-H]-	2-Oahsa	0.027029	1.01669	0.923118	563.502	11.535		Lipids and lipid-like molecules	Fatty Acyls	Fatty acids and conjugates	C36H68O4	XHLKZBFZGPVOIC-ZPHPHTNESA-N	O=C(OC(C(=O)O)CCCCCCCCCCCCCCCC)CCCCCCCC=CCCCCCCCC	13776.9	4555.41	5620.96	4649.74	2322.2	5141.79	4281.9	3846.13	3442.25	6751.72	4664	5461.14	2562.11	3854.64	2690.56	3293.69	3154.66	2959.25	4944.55	2266.33	2290.92	3263.23	3189.43	2995.43	13996.1	15000.3	11002.4	14263.2	20246.6	15256.3	18658.4	8763.77	18444.4	21117.6	10048.1
NEG_22379	[M-H]-	2-Picenecarboxylic acid	0.148096	0.490241	0.00417217	451.246	10.691		Benzenoids	Phenanthrenes and derivatives		C28H36O5	MEUCDRGPRSOAHE-BRUCSKOJSA-N	O=C1C=C2C(C3=CC(O)=C(O)C=C13)(C)CCC4(C)C5CC(C(=O)O)(C)CCC5(C)CCC24C	17515.9	808.688	1860.12	5247.67	3741.99	9359.89	9867.41	3964.45	9781.5	8066.08	9532.57	8101.73	562.657	5843.38	1744.34	6580.42	1179.53	1389.6	34965.9	22839.4	43704.4	39275.2	43420.6	38070.2	6004.47	5787.4	2133.54	5722.09	4253.81	6672.11	9043.13	8073.27	14479	11724.4	6283.48
NEG_935	[M-H]-	2,3-Dihydroxy-3-methylbutanoic acid	0.525494	0.544884	0.000741656	133.05	0.812		Lipids and lipid-like molecules	Fatty Acyls	Fatty acids and conjugates	C5H10O4	JTEYKUFKXGDTEU-UHFFFAOYSA-N	CC(C)(C(C(=O)O)O)O	73509.2	69596.4	66910	96765.9	84434.6	74680.7	64360.5	40520.2	50677	86529	73958.8	44619.9	88179.7	167642	99712.5	121749	257370	117836	73977.3	83210.8	62183	68560	69560.5	71656.5	85967.9	95283.1	81458.2	51109.4	92707.8	70007.5	185804	152436	164928	98951.7	139009
NEG_1468	[M-H]-	2,3-Dihydroxybenzoic acid	0.0492239	0.619476	0.0431317	153.017	1.516	C00196	Benzenoids	Benzene and substituted derivatives	Benzoic acids and derivatives	C7H6O4	GLDQAMYCGOIJDV-UHFFFAOYSA-N	O=C(O)C=1C=CC=C(O)C1O	1177.17	1002.95	694.905	1117.81	1612.37	1601.72	12280	14781	8243.06	52238	19062.9	11968.5	5245.94	1262.09	1802.24	1073.29	896.288	856.848	16093.2	8216.9	28023.9	9898.49	10958.5	5556.15	1710.76	1100.24	838.154	1215.31	1176.36	1165.42	1535.69	1852.28	2033.31	914.625	3100
NEG_13724	[M-H]-	2,3,4-Trihydroxy-5-[3-(4-hydroxyphenyl)prop-2-enoyloxy]hexanedioic acid	0.134426	1.02808	0.83898	355.065	0.821		Organic oxygen compounds	Organooxygen compounds	Carbohydrates and carbohydrate conjugates	C15H16O10	LWEUFDJHDOPWFE-UHFFFAOYSA-N	C1=C(C=CC(=C1)O)C=CC(=O)OC(C(C(C(C(=O)O)O)O)O)C(=O)O	39966.8	109538	119191	49443.9	67002.4	33633.9	22749.2	20523	28207.6	26620	28927.1	18144	191793	105633	167552	116057	274073	164450	24810.2	32067.2	24349.9	24908.5	22176.6	27825.2	30054.6	25226.8	26502	24781.8	20079.8	29160.6	22756.6	16122.4	37992.6	21653.9	29272.8
NEG_2616	[M-H]-	2,4-Dinitrophenol	0.263553	1.12598	0.440005	183.003	3.369		Benzenoids	Phenols	Nitrophenols	C6H4N2O5	UFBJCMHMOXMLKC-UHFFFAOYSA-N	C1=C(C=C(C(=C1)O)N(=O)=O)N(=O)=O	88139.8	78958.4	74533.3	75909.9	80486	72409.8	35820.1	53550.8	41073.3	84226	36819.3	75736.2	76785.2	85701.1	83593.4	88604	84124.4	102006	44154.5	112342	76004.9	56328.1	58522.7	82714.4	139922	100702	99172.7	101872	70519.5	77508.6	98650.2	93530	46818.8	76102.7	95828.4
NEG_11548	[2M-2H+Na]-	2,5-Dihydroxybenzoic acid	0.517089	1.20165	0.362842	329.029	3.016	C00628	Benzenoids	Benzene and substituted derivatives	Benzoic acids and derivatives	C7H6O4	WXTMDXOMEHJXQO-UHFFFAOYSA-N	C1=C(C=C(C(=C1)O)C(=O)O)O	50160.5	132535	152418	72015.2	241191	217855	2.32396e+06	2.96648e+06	1.28481e+06	3.03916e+06	1.61596e+06	2.35185e+06	608267	182717	274031	342365	537434	397224	1.83641e+06	2.44608e+06	2.89073e+06	2.77284e+06	3.11464e+06	1.37331e+06	142877	287694	295053	315505	138031	198022	213399	126132	286676	134871	192617
NEG_35433	[M-H]-	2,6-Dihydroxy-2-(4-hydroxybenzyl)-3-oxo-2,3-dihydro-1-benzofuran-4-yl 6-O-(6-deoxy-alpha-L-mannopyranosyl)-beta-D-glucopyranoside	0.150478	0.911951	0.648882	595.165	3.985		Phenylpropanoids and polyketides	Flavonoids	Flavonoid glycosides	C27H32O15	RQDVJSDWJAIKOJ-GQIYIWHVSA-N	O=C1C=2C(OC3OC(COC4OC(C)C(O)C(O)C4O)C(O)C(O)C3O)=CC(O)=CC2OC1(O)CC5=CC=C(O)C=C5	107402	225551	151900	152454	104993	109856	73783.8	51362.7	72814.5	73430.2	78891	72635.2	258769	110986	232490	113895	235820	113665	101288	97489.4	108140	86406.3	83158	112250	209112	206830	269334	230437	291989	236509	262799	168140	218643	489251	256949
NEG_6839	[M-H]-	2'-Deoxyguanosine	0.329986	0.539418	0.0294392	266.089	1.667		Nucleosides, nucleotides, and analogues	Purine nucleosides	Purine 2'-deoxyribonucleosides	C10H13N5O4	YKBGVTZYEHREMT-KVQBGUIXSA-N	N=C1N=C(O)C=2N=CN(C2N1)C3OC(CO)C(O)C3	91441.4	95079.2	93009.6	63991.8	71438.9	58863.3	42779	25374.8	27642.3	45985.4	39247.3	30985.6	88135.3	80002	72369.7	64047	75740.1	77193.1	84874.6	92065.8	61042.4	64844.4	63606.9	44659.9	19144.7	25927.9	27676.6	26456.5	13746.9	44369.4	39016.7	49307.7	51814.2	17164.4	64405.9
NEG_1994	[M-H]-	2',4',6'-Trihydroxyacetophenone	0.399901	0.298558	3.52053e-05	167.106	7.03		Organic oxygen compounds	Organooxygen compounds	Carbonyl compounds	C8H8O4	XLEYFDVVXLMULC-UHFFFAOYSA-N	O=C(C=1C(O)=CC(O)=CC1O)C	94058.2	2439.69	3334.63	6093.59	11975.3	37273.2	23449.2	8155.79	31557.6	24267.2	13722.5	46366.8	825.307	4588.48	1097.71	1321.08	890.196	614.018	32518.7	38529.1	37610.9	29628.1	28006.2	58536	14128.3	10087.4	10021.4	10431.1	18547.3	18838.8	46897.3	39951.6	40786.4	63639.2	33856.1
NEG_35276	[M-H]-	2',6'-Dihydroxy-4-methoxychalcone-4'-O-neohesperid	0.922067	1.60281	0.365666	593.18	5.568					C28H34O14	HWRDCYOHJBCWGW-UHFFFAOYNA-N	O=C(C=CC1=CC=C(OC)C=C1)C2=C(O)C=C(OC3OC(CO)C(O)C(O)C3OC4OC(C)C(O)C(O)C4O)C=C2O	473691	131509	506417	37103.6	161390	2.34379e+06	92047	200970	392991	340990	120814	279115	962062	384466	321792	21038.9	266598	231110	57328.6	153328	172453	80054.5	52779	199932	547049	1.04725e+06	544771	1.93629e+06	181502	343753	423040	273038	322045	615797	77282.1
NEG_3006	[M-H]-	3-(4-Hydroxy-3-methoxyphenyl)-2-propenoic acid	0.370653	1.46904	0.0147211	193.049	3.789		Phenylpropanoids and polyketides	Cinnamic acids and derivatives	Hydroxycinnamic acids and derivatives	C10H10O4	KSEBMYQBYZTDHS-UHFFFAOYSA-N	O=C(O)C=CC1=CC=C(O)C(OC)=C1	21587.4	15929.2	18457.4	24979.2	34751.5	32933.5	113835	99331.6	94442.9	118684	112307	93363.7	14444.1	16031.1	15133.5	18284.4	25484.5	17291	94214.3	92614.1	104032	102567	119809	75845.2	55506.9	72310.4	104428	76065.1	96260.2	100171	50260.2	51129.1	61873	45803.7	77747.4
NEG_1781	[M-H]-	3-(4-Hydroxyphenyl)-2-propenoic acid	0.12782	1.11749	0.604551	163.039	3.113		Phenylpropanoids and polyketides	Cinnamic acids and derivatives	Hydroxycinnamic acids and derivatives	C9H8O3	NGSWKAQJJWESNS-UHFFFAOYSA-N	O=C(O)C=CC1=CC=C(O)C=C1	25031.3	53034.8	44169.4	30437	38208.2	28844.4	30439.6	21557.3	33434.3	37785.4	26308.3	23592.9	58897.1	20130.1	44788.9	28406.9	121068	22626.3	22768.7	21036.2	32966.1	22583.2	23963.6	22155.5	28708.1	25876.2	47661.6	28283.8	53349.4	31207	27168.7	23093.3	26982.4	56780.5	34625.2
NEG_32235	[M+FA-H]-	3-(Hexopyranosyloxy)-2-hydroxypropyl ester, (9Z,12Z,15Z)-9,12,15-octadecatrienoic acid	0.790921	0.453943	0.000204629	559.315	10.063		Lipids and lipid-like molecules	Glycerolipids	Glycosylglycerols	C27H46O9	HUSISCNTLUEZCN-PDBXOOCHSA-N	CC/C=C\C/C=C\C/C=C\CCCCCCCC(=O)OCC(COC1C(C(C(C(CO)O1)O)O)O)O	215961	80046.7	92705.4	126301	134271	201191	130849	131910	185924	142918	127835	199100	72632.9	137931	67544.5	87476.2	101792	65889.5	326382	276252	268895	225345	226859	462372	133117	100375	119574	110533	168292	118755	291142	291919	282133	367956	227985
NEG_38893	[M-H]-	3-[(2S,3R,4S,5R,6R)-3-[(2S,3S,4R,5R,6S)-3,5-Dihydroxy-4-methoxy-6-methyloxan-2-yl]oxy-4,5-dihydroxy-6-methyloxan-2-yl]oxy-8-hydroxy-15-methyl-11,18-dioxapentacyclo[10.6.2.02,7.09,19.016,20]icosa-1(19),2(7),3,5,8,12(20),13,15-octaene-10,17-dione	0.0786813	0.733952	0.13661	639.173	4.241		Organoheterocyclic compounds	Naphthopyrans	Naphthopyranones	C32H32O14	PONPPNYZKHNPKZ-BAHCCNBTSA-N	O=C1OC2=CC=C(C=3C(=O)OC=4C=5C(OC6OC(C)C(O)C(O)C6OC7OC(C)C(O)C(OC)C7O)=CC=CC5C(O)=C1C4C23)C	96017	137261	104102	93959.8	107113	88978	100503	77692.2	72138.1	82920.9	58811.7	55167.1	150391	144623	209171	153701	109866	204929	55384.8	70074.3	85379	76505.6	69577.8	74800.6	8576.86	22459.9	12227.2	14858.1	14780.9	22621.8	19999.2	24856.6	26311.7	24572	25601
NEG_56534	[M-H]-	3-[(2S,3R,4S,5S,6R)-4,5-Dihydroxy-3-[(2S,3R,4R,5R,6S)-3,4,5-trihydroxy-6-methyloxan-2-yl]oxy-6-[[(2S,3R,4R,5R,6S)-3,4,5-trihydroxy-6-methyloxan-2-yl]oxymethyl]oxan-2-yl]oxy-5-hydroxy-2-(4-hydroxyphenyl)-6-methoxy-7-[(2S,3R,4R,5R,6S)-3,4,5-trihydroxy-6-methyloxan-2-yl]oxychromen-4-one	0.123089	0.644916	0.00908845	915.259	6.095		Phenylpropanoids and polyketides	Flavonoids	Flavonoid glycosides	C40H52O24	TXZUPPVCNIMVHW-AJMZACEDSA-N	O=C1C(OC2OC(COC3OC(C)C(O)C(O)C3O)C(O)C(O)C2OC4OC(C)C(O)C(O)C4O)=C(OC=5C=C(OC6OC(C)C(O)C(O)C6O)C(OC)=C(O)C15)C=7C=CC(O)=CC7	7579.9	7117.3	19221.4	16140.5	23957	21515.2	3906.94	2826.71	3583.34	2985.37	10570.3	2676.58	26110.8	20009.7	9768.55	18392.5	28149.6	18609.6	1943.76	9688.1	4542.02	5946.73	2789.13	8112.11	6587.51	10904.1	10975	8665.33	9132.12	9515.7	15111.7	8796.66	17700.3	18272.2	14340.8
NEG_19460	[M-H]-	3-[(7S,8S)-5-Hydroxy-2,2,7,8-tetramethyl-6-oxo-7,8-dihydropyrano[3,2-g]chromen-10-yl]-3-phenylpropanoic acid	1.1377	1.10285	0.418468	421.166	3.886		Organoheterocyclic compounds	Benzopyrans	1-benzopyrans	C25H26O6	CEJSYHIZUAMEQV-CBVZESEGSA-N	O=C(O)CC(C=1C=CC=CC1)C2=C3OC(C)C(C(=O)C3=C(O)C=4C=CC(OC42)(C)C)C	1.24998e+06	1.81053e+06	1.43972e+06	2.5577e+06	1.52044e+06	1.48435e+06	1.34425e+06	1.17295e+06	1.30033e+06	1.22008e+06	1.18563e+06	1.18826e+06	1.15854e+06	1.43205e+06	1.25436e+06	1.63457e+06	767625	594222	803760	1.01128e+06	1.24151e+06	887778	873330	920531	2.57925e+06	2.19483e+06	2.97945e+06	2.08984e+06	3.59541e+06	2.31402e+06	2.56314e+06	1.86977e+06	2.09297e+06	2.67263e+06	2.97465e+06
NEG_55967	[M-H]-	3-[2-O-(alpha-L-Rhamnopyranosyl)-beta-D-glucopyranosyloxy]-5,4'-dihydroxy-7-[2-O-[(E)-4-hydroxycinnamoyl]-beta-D-glucopyranosyloxy]flavone	0.0616827	1.29729	0.253509	901.245	4.38		Phenylpropanoids and polyketides	Flavonoids	Flavonoid glycosides	C42H46O22	UDSPVVBVMAWQTL-ZPEFJKHXSA-N		10522.4	15083.4	8818.41	8740.36	13096.8	10018.6	4495.91	10187.4	7348.13	5986.66	5429.18	7890.82	15758.1	9335.33	9972.11	5673.34	14151.8	9595.99	2079.57	1900.62	6490.7	3639.25	5100.7	7033.04	3695.12	2223.89	3812.64	3976.64	4250.46	3937.54	3725.02	2098.84	833.607	4545.65	4144.81
NEG_13568	[M-H]-	3-[3-(3,4-Dihydroxyphenyl)prop-2-enoyloxy]-1,4,5-trihydroxycyclohexane-1-carboxylic acid	0.339983	2.6657	0.0911738	353.086	2.252		Organic oxygen compounds	Organooxygen compounds	Alcohols and polyols	C16H18O9	CWVRJTMFETXNAD-UHFFFAOYSA-N	C1=C(C=CC(=O)OC2CC(CC(C2O)O)(C(=O)O)O)C=C(C(=C1)O)O	81063.3	129048	119531	83907.7	172730	26372.2	12200.4	12967.2	7464.63	4989.49	18969	11307.3	73295.7	61406.6	64909.9	74492	67459.5	52881.2	13270.9	43390	24735.4	5362.35	4085.64	11927.2	46183.9	42749	32608.6	28977	136966	26833.5	9509.8	13967.2	30496.4	26501.1	22260.1
NEG_12777	[M-H]-	3-[3-hydroxy-2-[(2S,3R,4S,5S,6R)-3,4,5-trihydroxy-6-(hydroxymethyl)oxan-2-yl]oxyphenyl]propanoic acid	0.631439	0.594919	0.00224437	343.103	2.925		Organic oxygen compounds	Organooxygen compounds	Carbohydrates and carbohydrate conjugates	C15H20O9	APQFDHZCDLNMLA-APACUCGBSA-N	C1=CC(=C(C(=C1)CCC(=O)O)O[C@H]2[C@@H]([C@H]([C@@H]([C@@H](CO)O2)O)O)O)O	136343	231130	292644	176478	155227	104847	75147.5	67049.1	68786.1	77961.5	74851.3	82541.5	296807	279436	279802	224096	280110	340996	123209	114477	93260.5	107268	96137.3	81616.8	111909	212494	216610	138750	106750	149856	260220	259233	283584	191264	320121
NEG_47637	[M-H]-	3-[6-[[(2R,3R,4R,5S,6S)-3,5-Dihydroxy-6-methyl-4-[(2S,3R,4R,5R,6S)-3,4,5-trihydroxy-6-methyloxan-2-yl]oxyoxan-2-yl]oxymethyl]-3,4,5-trihydroxyoxan-2-yl]oxy-2-(3,4-dihydroxyphenyl)-5,7-dihydroxychromen-4-one	0.217096	1.75139	0.161841	755.206	4.183		Phenylpropanoids and polyketides	Flavonoids	Flavonoid glycosides	C33H40O20	MNIDWWPXTZZMMY-FPMVPXBLSA-N	O=C1C(OC2OC(COC3OC(C)C(O)C(OC4OC(C)C(O)C(O)C4O)C3O)C(O)C(O)C2O)=C(OC=5C=C(O)C=C(O)C15)C=6C=CC(O)=C(O)C6	169656	68069.5	50959.9	46031.3	90928.7	81602.6	47284	40454.3	55594.7	77205.9	57884.9	43772.7	33014	24504.2	26152.8	17005.1	31966.6	12602.2	27913.5	28687.6	37952.5	22081.5	30790.3	26470.4	82710.4	19676.8	21996.5	22180.5	52415.7	27663.9	10556.5	22984.3	21487.4	31193.6	27985.9
NEG_13584	[M-H]-	3-Caffeoylquinic acid	0.143607	1.91272	0.0295342	353.098	2.354		Organic oxygen compounds	Organooxygen compounds	Alcohols and polyols	C16H18O9	CWVRJTMFETXNAD-KWXNVWGOSA-N	C1=C(/C=C/C(=O)O[C@@H]2CC(C[C@H]([C@@H]2O)O)(C(=O)O)O)C=C(C(=C1)O)O	50486.8	98962.8	25619.9	20063.3	110821	12868.8	35118	26404.4	36272.4	44976.3	25758	27859.6	16831.9	43818.5	35213.1	4613.12	20547.8	9100.62	5985.27	5182.55	10916.2	8243.31	15612.5	7816.56	12441.5	6164.51	7808.25	13834.7	5108.53	6773.85	5584.76	3161.49	5615.54	2506.41	7038.95
NEG_17999	[M-H]-	3-Dehydrocholic acid	0.299243	0.691185	0.435922	405.264	9.684		Lipids and lipid-like molecules	Steroids and steroid derivatives	Bile acids, alcohols and derivatives	C24H38O5	OEKUSRBIIZNLHZ-YXRVOZSUSA-N	C[C@H](CCC(=O)O)[C@@H]1CC[C@H]2[C@H]3[C@H](C[C@@H]([C@]12C)O)[C@@]4(C)CCC(=O)C[C@H]4C[C@H]3O	148418	1269.6	2105.17	9372.77	14832.4	49965.6	14937.4	5016.01	32581.9	17513	11327.9	47397.6	1068.92	2137.45	1043.11	2667.13	1833.86	1724.26	47263.7	18838.5	36180.7	38188.5	44058.8	82630	60333.4	36152.2	25131.2	40093.9	80849.5	41465.9	49820.1	35445.2	46045	191767	47689.8
NEG_14703	[M-H]-	3-Feruloylquinic acids	0.108151	1.29815	0.225596	367.103	2.474					C17H20O9	RAGZUCNPTLULOL-ZLCRQKIYSA-N	COC1=C(C=CC(=C1)/C=C/C(=O)O[C@H]2C[C@@](C[C@@H]([C@@H]2O)O)(C(=O)O)O)O	19814.5	22820.7	20848.4	17097.5	18670.3	24574.2	17149.4	7746.78	16075.3	64993.5	26436.1	50132.2	14160.5	13586.5	22225.8	20226.6	12809.2	15463.3	11205.8	5146.33	33354.4	13979.6	14573.2	24896.6	7968.78	12570.4	10280.1	21977.3	13335.8	14422.2	8305.43	7870.13	14223.3	11494.1	6226.8
NEG_20395	[M-H]-	3-Genistein-8-C-glucoside	0.946122	1.20331	0.710788	431.098	5.881		Phenylpropanoids and polyketides	Isoflavonoids	Isoflavonoid C-glycosides	C21H20O10	HIWJJOYYZFELEZ-UHFFFAOYSA-N	OCC1OC(C(O)C(O)C1O)C2=C3OC=C(C(=O)C3=C(O)C=C2O)C4=CC=C(O)C=C4	914443	1.85064e+06	1.25479e+06	262291	856969	512927	23265.7	13929.8	22565.1	25660	50767.6	14617.7	1.5973e+06	1.27867e+06	1.18943e+06	613517	1.68942e+06	735502	34054.8	26346.3	26775.9	31014.3	24216.6	51775.8	564620	650329	384289	354149	832063	334926	191706	279610	178564	1.5023e+06	305648
NEG_10754	[M-H]-	3-HYDROXY-4-(SUCCIN-2-YL)-CARYOLANE delta-LACTONE	0.0381737	0.665703	0.18583	319.192	7.261					C19H28O4	QKVNMVAISCKGFO-NYWNYWLFSA-N	O=C1OC23CC(C)(CCC2C(C(=O)O)C1)CCC4C3CC4(C)C	3033.87	825.731	1388.53	13849.4	1853.22	10149.3	3277.59	3672.23	5123.5	4523.69	5689.74	7095.8	626.694	2280.62	342.08	368.794	493.666	342.079	3409.65	4865.78	2007.62	2028.63	1979.49	4855.36	1234.22	1708.67	541.653	1604.46	1702.78	1581.99	2178.58	1624.12	1015	4143.32	2319
NEG_17765	[M-H]-	3-Hydroxy-4,9-dimethyl-10-oxo-10-[3,4,5-trihydroxy-6-(hydroxymethyl)oxan-2-yl]oxydeca-6,8-dienoic acid	0.133089	0.713662	0.0585162	403.162	2.458		Lipids and lipid-like molecules	Saccharolipids		C18H28O10	JWAGJGCOOSEMAU-UHFFFAOYSA-N	CC(CC=CC=C(C)C(=O)OC1C(C(C(C(CO)O1)O)O)O)C(CC(=O)O)O	36600.7	24123.9	27236.9	23941.2	21575.7	33092.9	64144.8	27747	31749.8	71720.7	29226.3	41778.7	24975.8	21476.7	17174.6	18908	14708.6	12655.1	35284.9	39595.2	46462.1	43880.4	23534.5	32594.2	21763.9	18180.6	33889.2	21446.7	34524.1	27953.9	35321.8	30206.7	31250.5	49930.2	48246.2
NEG_5236	[M-H]-	3-Hydroxy-5,5,8a-trimethyl-3,4,4a,6,7,8-hexahydronaphthalene-2-carboxylic acid	0.166328	0.823824	0.42618	237.15	8.111		Organic acids and derivatives	Hydroxy acids and derivatives	Beta hydroxy acids and derivatives	C14H22O3	LQZXAHKUYJVAAR-UHFFFAOYSA-N	O=C(O)C1=CC2(C)CCCC(C)(C)C2CC1O	77019.2	4154.67	8238.21	6409.67	19402	80669.4	83166.6	48494.6	102487	92873.2	75369.8	102795	4052.88	6362.92	3589.48	3072.27	3148.04	2582.96	82945.7	84371.3	100065	97024.1	76978.1	100412	71592.3	56382.8	84067.9	66496.2	124312	106570	104397	80067.8	93472	195264	68172.9
NEG_2794	[M-H]-	3-Hydroxy-N-(2-oxooxolan-3-yl)butanamide	0.175564	3.15488	0.00436274	186.075	1.134		Organic acids and derivatives	Carboxylic acids and derivatives	Amino acids, peptides, and analogues	C8H13NO4	FIXDIFPJOFIIEC-UHFFFAOYSA-N	CC(CC(=NC1CCOC1=O)O)O	4331.77	23487.5	23009.6	10098.4	8675.1	5139.01	5280.9	3824.24	5145.35	6801.02	4969.24	5199.66	33769.4	7691.05	22191.5	10959	13813.2	11255	5335.77	4202.13	6203.42	3440.47	4321.69	4082.21	6839.73	9105.67	19221.6	9080.71	8578.24	7554.17	3320.33	2654.84	2871.24	2935.34	3714.78
NEG_1440	[M-H]-	3-Hydroxyanthranilic acid	0.101673	0.97422	0.783663	152.035	1.971	C00632	Benzenoids	Benzene and substituted derivatives	Benzoic acids and derivatives	C7H7NO3	WJXSWCUQABXPFS-UHFFFAOYSA-N	C1=CC(=C(C(=C1)C(=O)O)N)O	52537.8	88128.8	68088	67469.7	59951.9	81703.6	80644	85454	67192.9	73191.8	65342.6	81860.5	62431.1	55280.9	82289	63383.3	60494.6	47614.7	59159.9	63795.5	78024.3	67879.7	68995.6	62040.2	80361.1	53521.5	68756.3	75963.3	97822.4	59382.1	74573.3	74020.4	71371.6	77936.3	82140.7
NEG_1049	[M-H]-	3-Hydroxybenzoic acid	0.0377509	0.824492	0.3128	137.025	11.102	C00587	Benzenoids	Benzene and substituted derivatives	Benzoic acids and derivatives	C7H6O3	IJFXRHURBJZNAO-UHFFFAOYSA-N	C1=CC(=CC(=C1)C(=O)O)O	13893.6	16047.4	12421.1	17778.7	17060.2	9606.35	10997.6	17446.5	12065.7	12027.7	15488	7681.01	13407.6	13024.1	14234.5	12800.4	16557.2	14095.9	13635.1	11403.7	10933.3	9815.26	11040.1	8658.05	13043.3	11664.6	12902.7	13202.7	12248.2	12808	13149.2	19889.7	8940.5	25525.4	11393
NEG_1785	[M-H]-	3-Hydroxycinnamic acid	0.0497702	0.613	0.00673146	163.039	0.994	C12621	Phenylpropanoids and polyketides	Cinnamic acids and derivatives	Hydroxycinnamic acids and derivatives	C9H8O3	KKSDGJDHHZEWEP-SNAWJCMRSA-N	C1=CC(=CC(=C1)/C=C/C(=O)O)O	2310.37	1662.7	2888.59	1527.2	2424.07	2230.51	3746.28	7060.8	2977.06	4412.37	5127.07	2668.54	2405.5	1935.34	2210.07	1926.87	2246.8	1907.94	3819.34	4206.93	5066.68	4916.53	5729.08	3426.13	918.915	1292.07	1502.98	881.612	1121.66	1175.14	2610.71	1300.05	1533.68	2180.58	1817.78
NEG_1401	[M-H]-	3-Hydroxyphenylacetic acid	0.174854	0.383263	0.00271453	151.04	3.926	C05593	Benzenoids	Phenols	1-hydroxy-4-unsubstituted benzenoids	C8H8O3	FVMDYYGIDFPZAX-UHFFFAOYSA-N	C1=CC(=CC(=C1)CC(=O)O)O	2476.1	11403.4	9607.75	11985.8	4392.16	10443	23124.3	21178.9	23175.8	28404.2	31652.2	25270.6	22085	14582.9	23229.7	13320.4	34061.3	14358.4	45487.3	56906.1	48541.5	52394.7	38703.3	31124	4421.09	5949.57	5370.15	5660.63	5655.33	4100.96	15294.9	9181.64	22884.6	10679.9	13403.3
NEG_2505	[M-H]-	3-Hydroxyphenylalanine	0.242795	0.51446	0.000555383	180.066	0.993		Organic acids and derivatives	Carboxylic acids and derivatives	Amino acids, peptides, and analogues	C9H11NO3	JZKXXXDKRQWDET-UHFFFAOYSA-N	O=C(O)C(N)CC=1C=CC=C(O)C1	34479	25082.8	30982.8	22869.2	38130.7	28837.2	53271.4	132725	44143.8	76258.7	73518.9	34788.9	30895.9	24137.8	27654	27706.6	29177.3	24142.1	60077.1	64036.1	83423.5	85784.2	87851.5	55679.2	13624.9	15030.8	20076.7	12468.6	12294.2	14876.8	40270	23818.7	24074	25706.4	27397
NEG_4085	[M-H]-	3-Hydroxysebacic acid	0.324794	0.394895	0.00216865	217.109	4.209		Organic acids and derivatives	Hydroxy acids and derivatives	Medium-chain hydroxy acids and derivatives	C10H18O5	OQYZCCKCJQWHIE-UHFFFAOYSA-N	C(CCCC(=O)O)CCC(CC(=O)O)O	25606.4	29534.2	27822.8	31802.6	22558.3	20207.1	18710.6	17857.7	17440.5	26445.1	26711.4	24641.7	34164.3	24950.4	25870.5	23567	50160.2	22131	31601.6	28031.5	23259.5	17776.1	20138.1	22711.1	9854.53	22267.3	17419.2	13998.3	10491.5	18128.4	32021.3	38046.9	52888.7	16507.5	47836.7
NEG_2890	[M-H]-	3-Hydroxysuberic acid	0.156847	2.97058	0.0541636	189.076	3.095		Organic acids and derivatives	Hydroxy acids and derivatives	Medium-chain hydroxy acids and derivatives	C8H14O5	ARJZZFJXSNJKGR-UHFFFAOYSA-N	C(CCC(=O)O)CC(CC(=O)O)O	23321	3447.56	9273.59	6100.39	9190.88	13145	33623.7	4474.37	39720.3	25230.4	28736.1	19620.1	4361.41	3337.09	2395.13	2540.69	5902.91	1949.02	3594.14	4425.09	7421.44	5051.32	4822.1	13517.4	7890.37	4998.76	14615.6	6596.34	27115.7	6808.16	4935.63	3259.36	4105.87	3644.23	3240.04
NEG_5559	[M-H]-	3-Hydroxytetradecanoic acid	0.119303	1.03599	0.644395	243.196	9.717		Lipids and lipid-like molecules	Fatty Acyls	Fatty acids and conjugates	C14H28O3	ATRNZOYKSNPPBF-UHFFFAOYSA-N	O=C(O)CC(O)CCCCCCCCCCC	28909	18711.2	19181.3	21207.2	24954.6	23958.1	21822.6	24854.4	30408.5	23689.9	24626.3	29217.1	26828.7	26179.4	22900.2	24491.5	22701.6	23078.6	27149.4	33287.7	28029.2	27919.7	23422	32972.1	29710.7	31170	24516	20842.3	24236.1	31556.8	26544.1	22313.8	27256.6	27433.4	27293.3
NEG_977	[M-H]-	3-Methylbenzoate	0.254967	1.0729	0.479437	135.008	3.017					C8H8O2	GPSDUZXPYCFOSQ-UHFFFAOYSA-N	CC1=CC=CC(=C1)C(=O)O	45276.9	80883.8	87554.6	61851.8	108346	107510	288866	266886	226010	348260	217301	275374	140648	80780	97014	103436	142689	100023	224485	260476	299728	280504	290298	211530	61175.8	88102.3	91427.1	87709.3	70214.8	72581.6	77049.9	56818.3	92104.2	61609.9	80626
NEG_14709	[M-H]-	3-O-Feruloylquinic acid	0.563782	1.24304	0.353154	367.104	3.069	C02572	Organic oxygen compounds	Organooxygen compounds	Alcohols and polyols	C17H20O9	RAGZUCNPTLULOL-KJJWLSQTSA-N	O=C(OC1CC(O)(C(=O)O)CC(O)C1O)C=CC2=CC=C(O)C(OC)=C2	1.79652e+06	593962	1.22828e+06	680572	1.26307e+06	978266	669472	627943	712921	1.01512e+06	628842	862979	227456	322584	169687	161754	470604	154403	385760	333389	415209	269033	299815	510186	298642	296884	314698	342995	713215	318480	283037	241037	274437	391758	441637
NEG_1720	[M-H]-	3-Oxoadipic acid	0.203858	1.89855	0.0413591	161.045	4.816	C00846	Organic acids and derivatives	Keto acids and derivatives	Medium-chain keto acids and derivatives	C6H8O5	RTGHRDFWYQHVFW-UHFFFAOYSA-N	C(CC(=O)O)C(=O)CC(=O)O	16988.3	26721.3	10389.3	47772	26231.2	16375.4	13820.4	6439.5	15170.3	13276.2	9555.24	10975.8	16152.9	14233.9	16232.1	17955.2	6467.9	5658.88	9008.12	10855	13862.8	11329.5	11104.8	10942.6	15686.5	14989.5	17195.5	11256	32227.8	13460.1	8629.68	7099.06	6477.98	17082.6	10730.1
NEG_12323	[M-H]-	3-p-Coumaroylquinic acid	1.22146	0.745441	0.120194	337.093	2.569	C12208	Organic oxygen compounds	Organooxygen compounds	Alcohols and polyols	C16H18O8	BMRSEYFENKXDIS-QHAYPTCMSA-N	OC1CC(O)(CC(OC(=O)C=CC2=CC=C(O)C=C2)C1O)C(O)=O	1.00843e+06	1.37932e+06	1.80798e+06	1.40735e+06	1.47498e+06	1.02404e+06	1.29397e+06	749957	1.46257e+06	1.45963e+06	1.22545e+06	1.30491e+06	2.65171e+06	1.04389e+06	1.89315e+06	1.83316e+06	6.60657e+06	1.2908e+06	1.50039e+06	1.8585e+06	2.20204e+06	1.54148e+06	1.60053e+06	1.54071e+06	3.28193e+06	2.7105e+06	5.88186e+06	2.70483e+06	4.26218e+06	3.12585e+06	4.30083e+06	3.36069e+06	4.43568e+06	6.73724e+06	6.32716e+06
NEG_3959	[M-H]-	3-Phenoxybenzoic acid	0.089431	1.0029	0.974271	213.066	7.397		Benzenoids	Benzene and substituted derivatives	Diphenylethers	C13H10O3	NXTDJHZGHOFSQG-UHFFFAOYSA-N	C1=CC=C(C=C1)OC2=CC(=CC=C2)C(=O)O	11798.8	17495.6	18394.6	17163.4	13821.1	14811.3	15152.3	22001.4	15453.8	16229.1	15051.1	16377.7	15556.6	15418.5	17433	18031.5	14495.8	17301.9	14827.3	19093.3	14475.4	14374.5	16351.9	13735.1	21544.8	14373.4	15276.5	16045.2	14383.9	14324.9	14098.8	16912.4	14981.3	14687.3	19438.4
NEG_1470	[M-H]-	3,4-Dihydroxybenzoic acid	0.236439	0.62597	0.00877693	153.018	1.74	C00230	Benzenoids	Benzene and substituted derivatives	Benzoic acids and derivatives	C7H6O4	YQUVCSBJEUQKSH-UHFFFAOYSA-N	O=C(O)C1=CC=C(O)C(O)=C1	20108.4	14704.7	17644.5	16860.8	18705.8	19387	24001.7	15884	20489.7	26223.3	20090.4	17944.8	14324.7	9396.92	9239.19	7557.16	11904.2	6149.38	20284.6	16128.2	20316.8	17281.4	18504.3	17179.6	20168.7	24479.3	19122.5	23852.6	45406.8	16293.9	39610.4	39513.6	35671.4	38631.8	47259.8
NEG_27179	[M-H]-	3,4,5-Trihydroxy-6-[5-hydroxy-2-(4-hydroxy-3-methoxyphenyl)-3-methoxy-4-oxochromen-7-yl]oxyoxane-2-carboxylic acid	0.138686	1.00535	0.968533	505.099	4.509		Phenylpropanoids and polyketides	Flavonoids	Flavonoid glycosides	C23H22O13	IHGAMZBDEOTTEW-UHFFFAOYSA-N	O=C(O)C1OC(OC2=CC(O)=C3C(=O)C(OC)=C(OC3=C2)C=4C=CC(O)=C(OC)C4)C(O)C(O)C1O	568966	1.63138e+06	1.35827e+06	491509	574712	326693	65353.8	32948.1	63647.6	129988	81006.2	55622.1	2.43641e+06	788597	1.25007e+06	428249	1.49666e+06	669601	35309.4	37112.3	38249.1	32385.1	25115.4	45213.3	61364.6	88404.3	69328.6	52975.3	94501.2	64209.5	71713.2	59196.9	79423.2	54306.6	99755.7
NEG_1875	[M-H]-	3,4'-Dihydroxypropiophenone	0.140047	1.23799	0.323716	165.04	3.11		Organic oxygen compounds	Organooxygen compounds	Carbonyl compounds	C9H10O3	LTEPZFZSPZASKJ-UHFFFAOYSA-N	O=C(C1=CC=C(O)C=C1)CCO	19850.5	25598	21409	22770.7	24565.9	23752.2	30930.3	21705.9	27022.4	35919.3	22735.3	24210.5	20527.2	9696.64	15443	14264.4	30717.9	7556.43	20367.3	18489.3	31038	19893.2	22104.9	20418.6	19925.6	16201.4	30319.8	19979.9	41945.7	23544.5	19762.9	15415.8	16904.4	31952.3	23875
NEG_26522	[M-H]-	3,5-Dihydroxy-4-[3,4,5-trihydroxy-6-[[4-(2-hydroxypropan-2-yl)cyclohexene-1-carbonyl]oxymethyl]oxan-2-yl]oxybenzoic acid	0.0348577	0.606171	0.359613	497.168	5.329		Lipids and lipid-like molecules	Saccharolipids		C23H30O12	PEERGVFNQUXNQA-UHFFFAOYSA-N	O=C(O)C1=CC(O)=C(OC2OC(COC(=O)C3=CCC(CC3)C(O)(C)C)C(O)C(O)C2O)C(O)=C1	2433.67	375.121	4142.75	692.084	2827.91	2716.82	19875.8	9133.18	10915.7	15898.2	28056.4	13853.1	444.196	0	0	1111.18	1752.34	0	18582.2	13721	10538.6	23680	15578.8	15100.2	1270.37	977.645	3505.26	0	1413.08	1495.33	610.117	1899.91	1703.38	6555.4	1854.2
NEG_6179	[M-H]-	3,9-Dihydroxypterocarpan	0.26185	0.230864	0.000495827	255.068	6.165		Phenylpropanoids and polyketides	Isoflavonoids	Furanoisoflavonoids	C15H12O4	ODMIEGVTNZNSLD-WFASDCNBSA-N	OC1=CC=C2C(OCC3C4=CC=C(O)C=C4OC23)=C1	5491.68	382.114	760.541	1631.86	3358.49	4575.93	14075.1	7530.53	10168.2	7400.95	7422.68	6855.03	477.846	385.916	657.059	704.271	1052.03	1089.23	16661.8	17165.8	21991.6	13270	18796.3	17392	4113.09	4069.31	3142.66	5268.88	3752	3906.88	17152.9	15679.3	22523.3	8834.05	13739.6
NEG_24644	[M-H]-	3',4',5,8-Tetrahydroxy-7-methoxy-flavonol 3-O-alpha-l-rhamnopyranoside	0.119328	0.513734	0.00903846	477.104	4.645		Phenylpropanoids and polyketides	Flavonoids	Flavonoid glycosides	C22H22O12	PTUBUBVQXWVBPI-QJCKQCIOSA-N	O=C1C(OC2OC(C)C(O)C(O)C2O)=C(OC3=C(O)C(OC)=CC(O)=C13)C=4C=CC(O)=C(O)C4	71061.1	141930	86998.1	85017.3	100126	36580.7	19475.6	14708.6	19969.9	29340.4	25779.4	19704.5	77844.5	34087.5	56412.4	29769.7	128250	29055.9	12901.2	14726.7	16060.6	11785.4	13605	13426.9	2449.29	4127.75	5107.98	5308.88	1632.98	3702.39	8946.44	4462.67	9353.28	7033.74	4637.11
NEG_13084	[M-H]-	3(2'-Chlorophenyl)-7-hydroxy-4-phenylcoumarin	0.0282865	0.614302	0.0537899	347.042	1.998		Phenylpropanoids and polyketides	Neoflavonoids	Neoflavones	C21H13ClO3	JBSCMIAEEWZQBR-UHFFFAOYSA-N	C1=CC=C(C=C1)C2=C(C3=C(C=CC=C3)Cl)C(=O)OC4=CC(=CC=C42)O	6251.86	6700.22	10210.6	7697.13	8689.73	7879.35	8558.25	3488.17	6835.26	8489.99	9262.95	7999.83	13244.5	7656.35	9749.75	8076.17	4044.03	8686.01	9722.2	8124.07	9435.42	8037.22	8462.68	8009.89	758.04	1231.77	652.751	522.334	762.614	1046.5	1270.24	1173.88	1474.19	1374.69	2208.08
NEG_11381	[M-H]-	4-(3-Hydroxybutyl)phenyl beta-D-glucopyranoside	0.156366	1.63362	0.0671999	327.145	0.688		Organic oxygen compounds	Organooxygen compounds	Carbohydrates and carbohydrate conjugates	C16H24O7	SCUSKAVTYFDOEU-YLHHEPAUSA-N	OCC1OC(OC2=CC=C(C=C2)CCC(O)C)C(O)C(O)C1O	21880.1	27907	14772.9	8210.05	29235.9	34524.4	53976.9	52311	41899.5	55038.3	18922.1	45257.2	12826.3	13746	10136.4	12228.8	10116.1	8527.51	26765.6	20721.1	69868.8	44026.5	16816.3	6684.5	29867.8	27226.8	4049.91	18021.4	25839.7	20070.2	11696.8	9465.73	11382.8	13297.8	15334.2
NEG_2032	[M-H]-	4-(Azaniumylmethyl)-5-(hydroxymethyl)-2-methylpyridin-3-olate	0.138561	0.977444	0.780764	169.085	6.972		Organoheterocyclic compounds	Pyridines and derivatives	Pyridoxamines	C8H12N2O2	NHZMQXZHNVQTQA-UHFFFAOYSA-N	CC1=C(C(=C(C=N1)CO)CN)O	15382	4372.61	5927.76	8546.79	13043.2	19980	21522.6	18527.2	21869	18595.6	19570.6	28063.1	1968.2	7363.07	3533.34	3227.37	4538.85	3221.13	34540.6	34421	29696.8	33787.1	40676.4	30808.8	23530.6	23163.5	27131.3	21730.6	28018.8	28103.2	28803.4	25915.5	26102.6	17779.6	28181.5
NEG_9065	[M-H]-	4-(Decan-4-yl)benzenesulfonic acid	0.13514	1.16519	0.0303194	297.151	9.314		Benzenoids	Benzene and substituted derivatives	Benzenesulfonic acids and derivatives	C16H26O3S	NANHIUZYPFDGJS-UHFFFAOYSA-N	CCCCCCC(CCC)C1=CC=C(C=C1)S(=O)(=O)O	19223.4	12117.4	12525.7	14258.7	13215.9	14396.7	14394.2	18331.5	18901.2	24656.9	19043.3	41321	12118.8	13475.6	12217.6	13987	24703.6	10571.7	22811	67535.3	13507	12804.3	13113.6	14208.8	18084.3	17447.7	16872.1	16779.9	19333.3	17505.9	13902.3	12552.7	16400.1	13114.7	17597.7
NEG_13574	[M-H]-	4-Caffeoylquinic acid;4-O-Caffeoylquinic acid	0.0544132	1.02616	0.927448	353.088	2.923		Organic oxygen compounds	Organooxygen compounds	Alcohols and polyols	C16H18O9	GYFFKZTYYAFCTR-UHFFFAOYSA-N	C1=C(C=CC(=O)OC2C(CC(CC2O)(C(=O)O)O)O)C=C(C(=C1)O)O	58134.9	13760.8	4734.12	6985.29	7868.89	34168.2	27755.3	25366.9	36917	40575.6	47148.8	25641.4	8243.21	12473.4	3142.1	3543.35	12055.3	2113.52	30550	32897.7	30424.3	14835.2	16108	38307	17000.7	17827.3	32323.5	3507.71	12042	14474.5	20126.7	7983.97	12394.6	21494.9	13407.9
NEG_2370	[M-H]-	4-Hydroxy-3-methoxycinnamaldehyde	0.307948	0.0503655	2.47008e-06	177.055	4.713	C02666	Benzenoids	Phenols	Methoxyphenols	C10H10O3	DKZBBWMURDFHNE-NSCUHMNNSA-N	COC1=C(C=CC(=C1)/C=C/C=O)O	1522.5	1487.31	2234.85	1968.71	2204.28	3404.11	2526.62	1276.33	1403.65	1746.58	1035.77	216.805	3940.14	2864.77	2095.09	3401.46	264.307	3671.98	1556.29	2730.95	1503.5	1808.14	2016.06	2761.98	2011.9	873.031	701.798	724.414	959.707	849.764	19561.9	18037.2	24400.8	11775.8	23468.5
NEG_15511	[M-H]-	4-Hydroxy-5-[(2S,3R,4S,5S,6R)-3,4,5-trihydroxy-6-(hydroxymethyl)oxan-2-yl]oxy-1H-benzo[f][2]benzofuran-3-one	2.80995	0.0629443	0.252862	377.082	0.762		Organic oxygen compounds	Organooxygen compounds	Carbohydrates and carbohydrate conjugates	C18H18O9	SGQJDTLFQCDZGS-UQEKQVNISA-N	O=C1OCC2=CC=3C=CC=C(OC4OC(CO)C(O)C(O)C4O)C3C(O)=C12	22928.4	26593.5	12755.6	67537.3	24893.2	46934.8	276017	541373	260059	342183	321030	422169	33725	41839.7	24485.5	52552.6	33872.1	21600.2	585997	393012	694319	411996	560568	543485	134774	251489	158005	120844	117608	147896	449759	596226	559917	1.19754e+07	443324
NEG_638	[M-H]-	4-Hydroxybenzaldehyde	0.127455	2.32167	0.00198514	120.995	4.458	C00633	Organic oxygen compounds	Organooxygen compounds	Carbonyl compounds	C7H6O2	RGHHSNMVTDWUBI-UHFFFAOYSA-N	O=CC1=CC=C(O)C=C1	13547.4	14831.8	13568.3	12865.8	17907.8	18694	7080.38	5007.73	5485.85	4903.82	6520.72	7529.15	17502.2	13836.3	15644.6	12071.9	7285.71	4552.47	6863.34	8568.49	8199.51	7602.46	7574.23	9758.12	3764	6167.24	7723.47	6920.49	5013.89	3860.42	2719.34	1816	2670.03	902.478	3576.47
NEG_1789	[M-H]-	4-Hydroxycinnamic acid	0.165705	1.19922	0.269254	163.039	2.883	C00811	Phenylpropanoids and polyketides	Cinnamic acids and derivatives	Hydroxycinnamic acids and derivatives	C9H8O3	NGSWKAQJJWESNS-ZZXKWVIFSA-N	C1=CC(=CC=C1/C=C/C(=O)O)O	24270.6	60580.2	51846.4	33991.4	29869.8	25931.1	24913.3	17780.4	22711.5	28952.8	27300.8	27267.8	61670.6	21108.5	47816.9	34491.7	85034.5	26379.5	15533.3	30290.6	33743.1	24240.8	22718.4	13919.6	35084.7	23865.4	43254.6	32299.5	53226.3	33763.1	32199.4	28080.2	26492.6	44747.4	31862.7
NEG_1386	[M-H]-	4-Hydroxyphenylacetic acid	0.0583935	0.738709	0.318357	151.003	1.509	C00642	Benzenoids	Phenols	1-hydroxy-2-unsubstituted benzenoids	C8H8O3	XQXPVVBIMDBYFF-UHFFFAOYSA-N	C1=C(C=CC(=C1)O)CC(=O)O	7482.21	2537.7	6615.05	3688.22	5855.47	7110.2	6513.24	7968.2	9934.68	18149.2	8690.64	12181.6	5466.65	3178.09	4746.43	2596.93	1970.43	4435.95	11785.5	6650.79	10586.2	7008.31	6996.46	5960.21	2105.07	3866.08	3929.29	5003.83	3369.65	2419.09	2525.65	2235.41	3294.04	4427.42	6509.79
NEG_1205	[M-H]-	4-Hydroxyquinoline	0.428102	0.56205	0.000381242	144.044	2.96		Organoheterocyclic compounds	Quinolines and derivatives	Quinolones and derivatives	C9H7NO	PMZDQRJGMBOQBF-UHFFFAOYSA-N	O=C1C=CNC=2C=CC=CC12	77758.7	71644.4	101892	73851.4	101740	102949	155600	106672	134322	165169	152912	104410	99967.3	90854.7	77134	82918.5	42716.7	58609	111676	127679	128229	130412	103710	94551.6	62651.7	66062.1	55862	31369.8	64672.3	71354.2	84758.2	103931	119365	87443	123369
NEG_2373	[M-H]-	4-Methoxycinnamic acid	0.0562914	0.825908	0.638977	177.055	13.604		Phenylpropanoids and polyketides	Cinnamic acids and derivatives	Cinnamic acids	C10H10O3	AFDXODALSZRGIH-UHFFFAOYSA-N	O=C(O)C=CC1=CC=C(OC)C=C1	31956.1	17146.3	62167.3	19012.9	14653.2	9765.27	12925.6	12607.6	7892.37	3164.52	2181.12	11892.4	3599.92	14215.7	33509.7	17069.6	4885.74	24019.6	1151.23	3187.93	6505.54	44676.9	8223.59	1609.83	1349.93	6863.17	8134.13	5048.64	11803.1	9234.85	13148.5	10337.9	2843.3	18608.5	4790.1
NEG_1985	[M+FA-H]-	4-Methoxyphenylacetic acid	0.144404	0.390282	0.00662746	167.07	2.148		Benzenoids	Phenol ethers	Anisoles	C9H10O3	NRPFNQUDKRYCNX-UHFFFAOYSA-N	COC1=CC=C(C=C1)CC(=O)O	21939	1353.72	4085.93	5392.97	10235.1	13813.9	17657.3	5507.1	17138.3	15953.5	12522.3	11718.1	505.536	5877.52	453.07	2997.64	1505.32	288.299	10064.4	12797.3	11618.2	9188.2	9239.64	14188.1	4646.89	1661.82	2198.86	1754.78	5113.38	2242.6	7298.76	4980.22	7076.97	13237.8	6294.88
NEG_1975	[M-H]-	4-Methoxysalicylic acid	0.444066	0.294411	1.15036e-05	167.035	4.056		Benzenoids	Benzene and substituted derivatives	Benzoic acids and derivatives	C8H8O4	MRIXVKKOHPQOFK-UHFFFAOYSA-N	COC1=CC(=C(C=C1)C(=O)O)O	8187.65	11101.4	12915.1	6716.94	7160.79	5482.16	3407.68	2745.91	3046.6	4558.12	5658.22	3568.28	17853.2	8851.56	10936.3	7941.93	19545.6	9945.06	3421.31	3267.89	2178.66	2493.25	3750.23	3241.39	19060.8	17488.1	13708.2	18272	18728.4	24912.5	55744.5	61609.5	63687.6	47330.4	86732.9
NEG_843	[M-H]-	4-Methyl-2-oxopentanoic acid	0.109969	0.864839	0.330668	129.055	2.42	C00233	Organic acids and derivatives	Keto acids and derivatives	Short-chain keto acids and derivatives	C6H10O3	BKAJNAXTPSGJCU-UHFFFAOYSA-N	O=C(O)C(=O)CC(C)C	160369	42828.7	63447.6	65770.3	112187	141919	99039.4	68453	122668	103663	130196	137323	38201.8	70342.4	40152.7	50633	34667.8	50212.3	95580.2	105776	106122	93599.6	94148.4	99935.6	19479.2	21473.9	31199.9	29048.2	28791.9	34922.1	43227.3	40129	30225.8	30434.2	21278.6
NEG_11072	[M-H]-	4-Methyl-5-oxo-2-tridecyl-2H-furan-3-carboxylic acid	0.0530489	0.780908	0.0412877	323.222	7.567		Organoheterocyclic compounds	Dihydrofurans	Furanones	C19H32O4	SLQVVNFTCYVCPB-INIZCTEOSA-N	CCCCCCCCCCCCC[C@H]1C(=C(C)C(=O)O1)C(=O)O	7359.56	3617.59	4603.91	4739.86	5910.18	6199.59	10260.3	7085.22	15465	12530.5	16088.1	13726	2381.65	6588.42	3180.01	2874.19	2676.3	2211.68	2788.69	4955.29	3832.58	3260.74	3583.2	4103.53	4402.44	2733.53	2871.67	3255.47	3138.38	4360.71	4900.63	4200.58	5091.9	4939.76	3236.22
NEG_1526	[M-H]-	4-Nitrocatechol	0.106673	0.900825	0.483928	154.014	3.698	C02235	Benzenoids	Phenols	Nitrophenols	C6H5NO4	XJNPNXSISMKQEX-UHFFFAOYSA-N	O=N(=O)C1=CC=C(O)C(O)=C1	49387.9	16076.8	16504	25897.6	33181	33737.1	57189.1	49877.3	50610	55319	51045.5	53083.7	7536.79	18933.4	8396.91	13540.9	12762	7621.51	67981.4	83374.5	75545.2	68916.4	93387.8	72249.5	53504.9	42417.6	43221.2	48311.4	96574.3	53290.8	67222.2	62722.7	59457.2	56400.4	68383.1
NEG_2596	[M-H]-	4-Pyridoxic acid	0.177863	1.05693	0.822968	182.045	1.652	C00847	Organoheterocyclic compounds	Pyridines and derivatives	Pyridinecarboxylic acids and derivatives	C8H9NO4	HXACOUQIXZGNBF-UHFFFAOYSA-N	O=C(O)C1=C(O)C(=NC=C1CO)C	62117.1	128636	98595.1	110561	86220.6	94275.2	168037	129723	140206	167446	148438	119132	177790	111566	165069	138021	128464	119150	78119.8	71943.7	94273.8	85712	75548.2	58944.2	59129.8	70020.3	74620.1	59145.1	79813.9	60081.7	55711.5	44031.5	44570.3	139438	52516.1
NEG_605	[M-H]-	4-Vinylphenol	0.0588368	1.02906	0.86752	119.049	2.543	C05627	Benzenoids	Benzene and substituted derivatives	Styrenes	C8H8O	FUGYGGDSWSUORM-UHFFFAOYSA-N	OC1=CC=C(C=C)C=C1	8677.11	9266.21	21124.7	16088.3	14778.9	6910.7	15893.6	11691	15832.7	11117.9	15736	19161.2	14312.3	15359.4	18726.6	16185	37754.7	11789.9	14217.4	15729.3	11122.2	14967.9	16082.3	13295.8	23062	19365.5	39520	14731.4	37141	24030	27734	18471.7	25955.5	28206.4	28906.4
NEG_30704	[M-H]-	4,5-Diferuloylquinic acid	0.219347	1.14646	0.50684	543.154	5.006		Organic oxygen compounds	Organooxygen compounds	Alcohols and polyols	C27H28O12	WCIDSNIXNCYSPH-AYCJRBPQSA-N	COC1=CC(=CC=C1O)/C=C/C(=O)O[C@@H]2C[C@@](C[C@H]([C@H]2OC(=O)/C=C/C3=CC=C(C(=C3)OC)O)O)(C(=O)O)O	48146.4	3153.38	18320.9	47814.9	51038.5	75858.4	119268	43693.8	115923	100025	91786	127091	4507.92	32641.3	14662.7	22947.2	28852.1	4062.09	127030	151274	131480	138726	142161	139697	29568.2	36865	61704.7	32983.3	31809.7	67641.3	39445.6	27303.1	45202.5	29852.2	31141.4
NEG_3189	[M-H]-	4,6-Dinitro-O-cresol	0.226042	0.816336	0.155217	197.02	5.183		Benzenoids	Phenols	Nitrophenols	C7H6N2O5	ZXVONLUNISGICL-UHFFFAOYSA-N	CC1=C(C(=CC(=C1)N(=O)=O)N(=O)=O)O	34519.2	27077.2	36502.2	57109.1	34842	35896.7	45886.4	109157	50387.6	67010.3	71123	65888	29302.5	41413.5	67729.2	44380.1	55603.9	62432.6	42820.9	79519.8	53374.8	66949.7	42466.9	36461.9	33061.4	47356.9	38786	49144.2	31032.8	44354	49627.4	56126.9	64870.7	34957.8	34951
NEG_34074	[M-H]-	4'-[6-O-(4-Hydroxycinnamoyl)beta-D-glucopyranosyloxy]-2',3',4-trihydroxychalcone	0.0699259	0.546774	0.0311707	579.148	2.081		Phenylpropanoids and polyketides	Flavonoids	Flavonoid glycosides	C30H28O12	MXLIDYXKRCYRPL-SVQBVAIGSA-N	O=C(OCC1OC(OC2=CC=C(C(=O)C=CC3=CC=C(O)C=C3)C(O)=C2O)C(O)C(O)C1O)C=CC4=CC=C(O)C=C4	7469.96	4343.64	5047.34	4122.64	4410.28	5187.02	3187.44	1183.56	2144.73	4153.24	2712.59	2344.46	3415.76	4925.88	2312.61	3433.24	2003.88	2775.8	4377.9	5606.95	3554.11	4584.85	3283.27	3400.52	668.096	1095.36	1416.03	1013.81	1357.39	1778.39	1555.19	2178.93	2741.22	852.184	2688.62
NEG_13308	[M-H]-	5-(4-Carboxy-3-methylbutyl)-5,6,8a-trimethyl-3-oxo-4a,6,7,8-tetrahydro-4H-naphthalene-1-carboxylic acid	0.208	0.552285	0.00438583	349.2	8.366		Lipids and lipid-like molecules	Prenol lipids	Diterpenoids	C20H30O5	XKXZAYIPFRBKHT-UHFFFAOYSA-N	CC(CCC1(C)C(C)CCC2(C)C(=CC(=O)CC12)C(=O)O)CC(=O)O	20914.8	1244.69	2669.2	1506.91	5899.64	13452	18211	13987.1	16980.6	19905	16223.8	24761.2	937.318	2322.67	748.386	548.011	534.519	583.392	29714.1	24167	29944.1	24107.8	21886.6	30190.9	10687.4	8956.81	10367.2	7674.34	18160.5	16592.2	22278.3	15837.4	26084.7	26643.3	15679
NEG_13319	[M-H]-	5-(5-Methoxycarbonyl-5,8a-dimethyl-2-methylidene-3,4,4a,6,7,8-hexahydro-1H-naphthalen-1-yl)-3-methylpentanoic acid	0.162722	1.52555	0.000389081	349.242	11.251		Lipids and lipid-like molecules	Prenol lipids	Diterpenoids	C21H34O4	WTDIRAZPDUAJEB-UHFFFAOYSA-N	O=C(O)CC(C)CCC1C(=C)CCC2C(C(=O)OC)(C)CCCC12C	13404.7	11204.3	11091.7	14573.5	8325.65	9522.85	11612.3	7945.2	14710.2	10460.7	12148.4	12367.9	9393.49	10909.8	9095.92	7342.75	6828	9066.55	12577.8	8523.89	7277.98	9446.39	8770.02	8749.17	17562.1	13829	14627.9	12193.8	13810.9	14656.3	11516.7	7541.56	11079.4	8757.99	9173.04
NEG_11866	[M-H]-	5-[2-(3-Furyl)ethyl]-8a-(hydroxymethyl)-5,6-dimethyl-3,4,4a,5,6,7,8,8a-octahydro-1-naphthalenecarboxylic acid	0.231452	0.656639	0.00120291	331.186	9.162		Lipids and lipid-like molecules	Prenol lipids	Diterpenoids	C20H28O4	PHKSUFCCGLWIMC-UHFFFAOYSA-N	O=C(O)C1=CCCC2C1(CO)CCC(C)C2(C)CCC3=COC=C3	53562	3967.35	5118.88	10799.3	19133.2	36497.6	44869.5	28098.9	40894.9	45421.7	33887.1	46527.3	1985.54	5449.49	1524.48	2818.43	2775.55	1512.67	41706.2	35613.8	44823	42275.7	39601.9	50060.7	26572.7	24474.4	20233.1	24654.5	31134.9	33741.8	40618.3	35810.3	44909.3	50484.3	35269.3
NEG_11867	[M-H]-	5-[2-(Furan-3-yl)ethyl]-8-hydroxy-5,6,8a-trimethyl-3,4,4a,6,7,8-hexahydronaphthalene-1-carboxylic acid	0.268594	0.831971	0.120479	331.187	7.897		Lipids and lipid-like molecules	Prenol lipids	Diterpenoids	C20H28O4	XWKYXEIGWQYOCY-UHFFFAOYSA-N	O=C(O)C1=CCCC2C1(C)C(O)CC(C)C2(C)CCC3=COC=C3	54472.8	18684.9	19459.9	39492.1	41583	68116.1	67527.7	53806.2	56573.7	62480.7	68518.5	79741.1	13877.6	29114.4	14309.4	18345.1	21616.3	13753.3	120099	99453.4	102334	93290.6	97415.1	96025	71235.5	105650	70650	76127.9	68625.9	71884.4	114179	98325.8	99179.3	62100	85751.6
NEG_4340	[M-H]-	5-Ammonio-2-naphthalenesulfonate	0.0763655	0.665466	0.0651664	222.03	1.896		Benzenoids	Naphthalenes	Naphthalene sulfonic acids and derivatives	C10H9NO3S	UWPJYQYRSWYIGZ-UHFFFAOYSA-N	C1=CC2=CC(=CC=C2C(=C1)N)S(=O)(=O)O	5767.15	7107.38	8340.9	5324.32	8185.58	4250.03	11174.2	29789.2	10063.7	14034.7	16092.1	7651.88	8778.03	6232.34	6204.96	5808.42	6789.05	7604.83	8418.87	6696.52	11755.6	9629.57	12945.7	5964.64	3481.1	5339.78	4206.91	5475.64	3553.46	5274.54	10340.7	4430.48	4449.09	5496.08	9453.49
NEG_36561	[M-H]-	5-Hydroxy-2-(3-hydroxy-4-methoxyphenyl)-7-[(2S,3R,4S,5S,6R)-3,4,5-trihydroxy-6-[[(2R,3R,4R,5R,6S)-3,4,5-trihydroxy-6-methyloxan-2-yl]oxymethyl]oxan-2-yl]oxy-2,3-dihydrochromen-4-one	0.428812	1.40083	0.0232839	609.178	4.621		Phenylpropanoids and polyketides	Flavonoids	Flavonoid glycosides	C28H34O15	QUQPHWDTPGMPEX-LLHRBZKSSA-N	O=C1C2=C(O)C=C(OC3OC(COC4OC(C)C(O)C(O)C4O)C(O)C(O)C3O)C=C2OC(C5=CC=C(OC)C(O)=C5)C1	90880.6	95677	63796.1	83905.3	107362	84553.7	83665.9	47299.6	100583	123382	73192.1	78964.9	102078	67824.7	74818.6	73724.8	63436.2	92894.5	66625	95442.7	90046	56608.8	76983.7	87073	111372	186233	133554	136499	189841	151899	76015.4	86536.9	122402	137314	98614.8
NEG_5396	[M-H]-	5-Methyl-3'-deoxyuridine	0.639618	0.593272	0.0218455	241.083	1.841		Nucleosides, nucleotides, and analogues	Pyrimidine nucleosides	Pyrimidine 3'-deoxyribonucleosides	C10H14N2O5	UYUWZFRYAAHPDN-LKEWCRSYSA-N	O=C1N=C(O)C(=CN1C2OC(CO)CC2O)C	314283	429938	401013	272321	298891	227497	211965	157340	122154	202569	186175	146467	350906	323848	368813	331139	345026	355833	299803	312299	251201	273534	275220	178503	123165	126498	119287	122153	70857.6	194478	193525	221648	229537	89287.4	273543
NEG_14705	[M-H]-	5-O-Feruloylquinic acid	1.88054	1.19294	0.404003	367.103	2.865		Organic oxygen compounds	Organooxygen compounds	Alcohols and polyols	C17H20O9	RAGZUCNPTLULOL-UHFFFAOYSA-N	COC1=C(O)C=CC(=C1)C=CC(=O)OC2CC(O)(CC(O)C2O)C(O)=O	1.76455e+07	1.79615e+06	2.81699e+06	8.8104e+06	1.27376e+07	1.436e+07	1.96968e+07	1.41356e+07	2.20054e+07	2.54396e+07	1.77302e+07	1.87027e+07	761024	3.64386e+06	700358	1.52043e+06	3.37192e+06	704346	1.46689e+07	1.45269e+07	2.04357e+07	1.59335e+07	1.86305e+07	2.06237e+07	4.62038e+06	6.30644e+06	8.19263e+06	4.83963e+06	1.27706e+07	7.97353e+06	5.93679e+06	4.38935e+06	6.19677e+06	8.13575e+06	7.97989e+06
NEG_8205	[M-H]-	5-O-Methylgenistein	0.162636	1.65053	0.201325	285.135	5.14		Phenylpropanoids and polyketides	Isoflavonoids	Isoflav-2-enes	C16H12O5	YSINCDVRUMTOPK-UHFFFAOYSA-N	O=C1C(=COC2=CC(O)=CC(OC)=C12)C=3C=CC(O)=CC3	56277.8	2269.89	2323.92	13212.2	24507.3	59075.7	107445	57473.2	106203	111043	86763.2	91761.9	2836.41	1269.33	2275.35	1780.52	1973.73	1063.2	30478	25380.4	34662	37958.2	36768	58475.3	15364.7	13290	14417.6	11955.2	47431.8	17673.2	10218.2	9553.68	13411.3	19595.9	10881.1
NEG_27388	[M-H]-	5,7-Dihydroxy-2-(4-hydroxy-3,5-dimethoxyphenyl)-3-[(2S,3R,4S,5R,6R)-3,4,5-trihydroxy-6-(hydroxymethyl)oxan-2-yl]oxychromen-4-one	0.178559	0.849384	0.322426	507.113	5.105		Phenylpropanoids and polyketides	Flavonoids	Flavonoid glycosides	C23H24O13	JMFWYRWPJVEZPV-UOCKATJYSA-N	O=C1C(OC2OC(CO)C(O)C(O)C2O)=C(OC=3C=C(O)C=C(O)C13)C=4C=C(OC)C(O)=C(OC)C4	156708	112276	96288.3	210103	150127	121461	171068	162533	120907	187784	157895	165761	48463.1	126603	60115	107034	68085.8	102122	140959	136103	149033	145335	162018	104596	27320	33712.2	20046	32315.6	11330.5	34896.6	32884.9	33899.2	38364.3	20429.3	28929.1
NEG_20397	[M-H]-	5,7-Dihydroxy-2-(4-hydroxyphenyl)-6-[3,4,5-trihydroxy-6-(hydroxymethyl)oxan-2-yl]chromen-4-one	0.811187	0.8607	0.176572	431.098	4.54		Phenylpropanoids and polyketides	Flavonoids	Flavonoid glycosides	C21H20O10	MYXNWGACZJSMBT-UHFFFAOYSA-N	O=C1C=C(OC2=CC(O)=C(C(O)=C12)C3OC(CO)C(O)C(O)C3O)C=4C=CC(O)=CC4	369576	1.19143e+06	1.18462e+06	1.32249e+06	623977	671477	435566	382222	422045	388957	567603	765108	1.15243e+06	545184	1.09944e+06	780873	689024	848074	1.13454e+06	974958	895909	932174	799479	843921	862093	1.06415e+06	967184	1.09314e+06	632561	641202	1.15001e+06	922847	1.09478e+06	895958	895845
NEG_24639	[M-H]-	5,7-Dihydroxy-2-[4-hydroxy-3-[(2S,3R,4S,5S,6R)-3,4,5-trihydroxy-6-(hydroxymethyl)oxan-2-yl]oxyphenyl]-3-methoxychromen-4-one	0.0211427	0.581868	0.213874	477.103	5.279		Phenylpropanoids and polyketides	Flavonoids	Flavonoid glycosides	C22H22O12	VUGZODBTVLLVFQ-UKWZQOBBSA-N	COC1=C(C2=CC(=C(C=C2)O)O[C@H]3[C@@H]([C@H]([C@@H]([C@@H](CO)O3)O)O)O)OC4=C(C(=CC(=C4)O)O)C1=O	42063.1	54475.6	60448.8	106417	35709.8	27012.8	25468.7	15764.6	34221.2	21369.2	27242.9	25071	44028.1	36985.1	55735.9	37543.9	33628	40437.4	18843.3	18553.1	13476.6	20337.5	17757	17356.2	120.922	1125.63	496.07	495.703	0	507.311	812.679	589.564	687.938	477.66	1689.86
NEG_2352	[M-H]-	5,7-Dihydroxychromone	0.0625077	0.749008	0.0581524	177.019	2.636					C9H6O4	NYCXYKOXLNBYID-UHFFFAOYSA-N	C1=COC2=CC(=CC(=C2C1=O)O)O	4233.08	5011.62	4939.13	3516.56	4630.76	5493.65	6752.68	4839.55	8032.84	7047.81	9353.46	5710.4	4604.57	2461.73	4112.18	3012.31	3219.36	1957.09	6629.33	5408.48	6777.81	4652.09	4753.02	6267.96	4185.27	3220.33	2734.43	4041.13	5189.02	2646.92	5090.13	3917.35	5368.99	6487.43	3748.54
NEG_12911	[M-H]-	5,7,3',4'-Tetrahydroxy-6,8-dimethoxyflavone	0.128204	0.595619	0.0354567	345.058	5.601		Phenylpropanoids and polyketides	Flavonoids	O-methylated flavonoids	C17H14O8	GLMWHQIFJIURES-UHFFFAOYSA-N	O=C1C=C(OC=2C(OC)=C(O)C(OC)=C(O)C12)C=3C=CC(O)=C(O)C3	7723.47	6837.08	18218.5	13756.2	10613.1	13135	30061.3	24565.7	22900	29514.1	34146.9	25054.9	19637.5	21785.6	15701.2	20265.1	8774.28	29250.1	38999.1	44149.1	34651.2	40761.7	37728.2	26402	4102	10376.9	4548.23	6806	2819.11	6660.78	8686.98	9656.6	14699.4	5861.53	8761.67
NEG_32340	[M-H]-	6-[4,5-Dihydroxy-6-methyl-3-[(2S,3R,4R,5R,6S)-3,4,5-trihydroxy-6-methyloxan-2-yl]oxyoxan-2-yl]-5,7-dihydroxy-2-(4-hydroxyphenyl)chromen-4-one	0.800078	1.34408	0.0657605	561.159	5.509		Phenylpropanoids and polyketides	Flavonoids	Flavonoid glycosides	C27H30O13	ZUUPZDSDPDQRJK-VXPJCVMDSA-N	CC1C(C(C(C(C2=C(C=C3C(=C2O)C(=O)C=C(C4=CC=C(C=C4)O)O3)O)O1)O[C@H]5[C@@H]([C@@H]([C@H]([C@H](C)O5)O)O)O)O)O	558327	634090	620283	487665	552376	625266	307830	295084	300877	327686	355402	292283	925289	602940	847497	763128	1.04059e+06	861215	331618	362509	299768	305695	320688	297412	408348	530571	787844	397766	655414	638885	379477	306981	425023	513837	516295
NEG_13306	[M-H]-	6,10a-Dihydroxy-4-(hydroxymethyl)-4,7,11b-trimethyl-1,2,3,4a,5,6,6a,7,11,11a-decahydronaphtho[2,1-f][1]benzofuran-9-one	0.068591	1.00826	0.918984	349.199	7.174		Organoheterocyclic compounds	Naphthofurans		C20H30O5	LLKIVVHUJOPYIV-UHFFFAOYSA-N	O=C1OC2(O)C(=C1)C(C)C3C(O)CC4C(C)(CO)CCCC4(C)C3C2	16670.6	4177.39	8063.96	7831.68	13146.7	17925.7	19035.6	9056.97	16212.6	15998.4	10421.8	18441	6847.58	7166.16	7548.8	4854.27	6335.5	5002.63	14334.5	13269.3	16949.5	16472.3	15352.1	17333.5	10726.7	10084.9	10269.1	9501.25	14621.7	12100.3	11124.2	11054.2	10667.8	9745.69	12969.3
NEG_2872	[M-H]-	6,8-Dimethyl-4-hydroxycoumarin	0.332962	1.1062	0.61001	189.005	4.257		Phenylpropanoids and polyketides	Coumarins and derivatives	Hydroxycoumarins	C11H10O3	HVHIQQVTLCUBKA-UHFFFAOYSA-N	O=C1OC2=C(C=C(C=C2C)C)C(O)=C1	190731	17741	6310.02	42639.6	104188	190237	80758.3	53923.7	157239	65496	75323.2	74413.1	12054.2	32723	4352.09	17901	12142.2	4955.72	106059	114649	142278	132907	132217	183414	163290	295703	420349	228418	479884	252430	232077	217970	306868	215451	317602
NEG_19455	[M-H]-	6,8-Diprenylorobol	0.711916	3.2804	0.000283112	421.163	4.412		Phenylpropanoids and polyketides	Isoflavonoids	Isoflavans	C25H26O6	OAUIRSVJXOFAOO-UHFFFAOYSA-N	O=C1C(=COC2=C1C(O)=C(C(O)=C2CC=C(C)C)CC=C(C)C)C=3C=CC(O)=C(O)C3	156749	216419	213254	258753	244294	141671	152696	55591.3	44415.8	45423	40244.7	31717.9	66561.2	75182.1	75767	83487	95636.7	25711.9	12501.8	14445.4	25586.2	22200.7	19772.1	21251.7	132866	127705	130744	121707	212622	93128.3	34292.1	31691.9	43369.9	65815.1	49670.2
NEG_34067	[M-H]-	6''-O-L-Arabinopyranosylastragalin	0.279681	0.779327	0.34201	579.137	3.953		Phenylpropanoids and polyketides	Flavonoids	Flavonoid glycosides	C26H28O15	YJPZWZRYHLEDNA-KSPKLRDJSA-N	O=C1C(OC2OC(COC3OCC(O)C(O)C3O)C(O)C(O)C2O)=C(OC=4C=C(O)C=C(O)C14)C=5C=CC(O)=CC5	162803	212691	215296	44314.9	105775	72156.9	20096.5	12864.9	22431.5	26408.4	20007.3	14945.1	249342	101671	101037	42325.6	89264.7	59165.8	15287.6	17736	25156.6	15558.8	11275.9	17438.2	111965	120489	78479	65923.6	152593	101363	106554	107241	85152.8	263820	145561
NEG_34084	[M-H]-	7-[4,5-Dihydroxy-6-(hydroxymethyl)-3-[(2S,3R,4R,5R,6S)-3,4,5-trihydroxy-6-methyloxan-2-yl]oxyoxan-2-yl]oxy-5-hydroxy-2-(4-hydroxyphenyl)-2,3-dihydrochromen-4-one	0.532673	1.45619	0.177692	579.173	4.85		Phenylpropanoids and polyketides	Flavonoids	Flavonoid glycosides	C27H32O14	DFPMSGMNTNDNHN-GORRZPGTSA-N	CC1OC(OC2C(O)C(O)C(CO)OC2OC3=CC(=C4C(=O)CC(OC4=C3)C5=CC=C(O)C=C5)O)C(O)C(O)C1O	159108	142068	131748	54567.5	156663	124151	47377.4	29716.4	61412.6	52662.4	53059.2	46600.3	70220.9	54845.7	101825	44124.7	88430.7	49114.6	62429.7	55329	54315.3	46242.3	52758.7	67236.1	164159	195230	181244	218840	419386	118954	122509	131461	142407	240568	129284
NEG_21759	[M-H]-	7-Formyl-4,6'-dihydroxy-6-(hydroxymethyl)-2',5',5',8a'-tetramethyl-3',4',4a',5',6',7',8',8a'-octahydro-2'H,3H-spiro[1-benzofuran-2,1'-naphthalen]-7'-yl acetate	0.291924	0.176803	1.08379e-05	445.223	7.49		Organoheterocyclic compounds	Benzofurans		C25H34O7	GWNPFKVCTQYFQY-UHFFFAOYSA-N	CC1CCC2C(C)(C)C(C(CC2(C)C31CC4=C(C(=C(C=C4O)CO)C=O)O3)OC(=O)C)O	4598.6	2471.79	2686.44	2756.05	3964.11	3555.13	6832.71	1383.65	6343	3599.55	4744.87	3011.54	2953.12	2665.56	2713.86	2754.1	2643.78	2411.63	3260.78	5713.85	3088.09	2986.62	6111.21	5281.57	2210.81	4863.63	4471.08	4034.52	2996.88	6213.01	20736.3	24697.6	25624.6	14871.3	31926.2
NEG_12052	[M-H]-	7-Hydroxy-1,4a-dimethyl-9-oxo-7-propan-2-yl-2,3,4,4b,5,6,10,10a-octahydrophenanthrene-1-carboxylic acid	0.310803	0.680532	0.025985	333.203	8.682		Lipids and lipid-like molecules	Prenol lipids	Diterpenoids	C20H30O4	UFEHYRPBLFGEJW-UHFFFAOYSA-N	O=C(O)C1(C)CCCC2(C)C3C(=CC(O)(CC3)C(C)C)C(=O)CC12	56665.8	4763.04	8053.9	12064.3	36932	54275.1	59924.7	47912.1	52865	63641	60914.5	62304.4	1193.66	11089.9	1006.19	2501.2	2871.78	922.059	130527	100596	92998.7	82295.3	98414.5	106158	102876	74472.5	48528.3	79864.3	70163.6	55092.9	113679	92443.9	104310	148938	74134.3
NEG_48569	[M-H]-	7-O-Methylquercetin-3-O-galactoside-6''-rhamnoside	0.0790147	1.19683	0.0946538	769.219	3.175		Phenylpropanoids and polyketides	Flavonoids	Flavonoid glycosides	C34H42O20	NMGVHLDIHNFGQB-UHFFFAOYNA-N	O=C1C(OC2OC(COC3OC(C)C(O)C(OC4OC(C)C(O)C(O)C4O)C3O)C(O)C(O)C2O)=C(OC5=CC(OC)=CC(O)=C15)C=6C=CC(O)=C(O)C6	17581.5	14033.7	13981.9	16266.8	15555.4	8232.03	6782.7	6355.9	12026.7	9988.88	8034.39	12918.4	15898.5	14313.5	13943.9	16278.9	13320.8	14723.8	10438.8	11445.2	12729.8	12569.9	10027.2	15148	5488.38	5944.45	8506	5641.58	7188.46	8685.32	5539	5186.28	5570.7	6243.15	5722.34
NEG_9959	[M-H]-	8-[3-(3-Oxooct-1-enyl)oxiran-2-yl]octanoic acid	0.966493	0.469233	0.00117469	309.206	8.875		Lipids and lipid-like molecules	Fatty Acyls	Fatty acids and conjugates	C18H30O4	BJIKXWWZEPAKQC-UHFFFAOYSA-N	CCCCCC(=O)C=CC1C(CCCCCCCC(=O)O)O1	771610	23643.3	14485.9	46761	177961	546774	724235	319527	684399	761481	359829	768774	3981.75	24558.4	5741.4	5691.89	10366.8	10812.8	385501	383098	531161	519539	541776	733951	188090	138457	133815	124361	258253	279560	354390	316504	406013	577992	342266
NEG_32531	[M-H]-	8-[3,4-Dihydroxy-5-(hydroxymethyl)oxolan-2-yl]-5,7-dihydroxy-2-(4-hydroxyphenyl)-6-[3,4,5-trihydroxy-6-(hydroxymethyl)oxan-2-yl]chromen-4-one	0.164761	0.23814	0.00218045	563.136	0.817					C26H28O14	TUIJPUWSXVFWSH-UHFFFAOYNA-N	O=C1C=C(OC2=C1C(O)=C(C(O)=C2C3OC(CO)C(O)C3O)C4OC(CO)C(O)C(O)C4O)C=5C=CC(O)=CC5	3927.08	5973.57	5787.2	3498.91	3818.58	5655.37	7622.72	7003.42	9948.63	9601.93	9953.38	7748.73	4237.9	3776.46	4024.92	2868.89	4099.24	1740.41	6267.66	10958.5	4881.67	6013.01	7423.36	8745.47	2841.39	1896.61	2549.28	1780.14	3009.61	1471.02	1687.81	9866.82	8683.08	14457	11347
NEG_15754	[M-H]-	8-Desoxygartanin	0.0523095	0.795379	0.395187	379.161	4.992					C23H24O5	GVQOVMKBYJKZSY-UHFFFAOYSA-N	CC(=CCC1=C(C(=C2C(=C1O)C(=O)C3=C(O2)C(=CC=C3)O)CC=C(C)C)O)C	47067	51538	54932.5	27020.8	40722.9	50656.8	49709.5	43352.6	40322.4	78486.1	31877.2	53974.7	57688.9	25132	37197.5	20591.7	10425.3	25844.3	28699.8	26388	30123.2	26154.6	24425.7	25392.5	1555.04	5865.89	2884.53	3305.91	1975.66	2964.01	3118.66	3395.84	7008.3	2617.49	3217.65
NEG_8767	[M-H]-	8-hydroxyoctadeca-9,12,15-trienoic acid	0.352993	0.780504	0.12287	293.21	10.827		Lipids and lipid-like molecules	Fatty Acyls	Fatty acids and conjugates	C18H30O3	NFIYYIXFARWVBH-UHFFFAOYSA-N	O=C(O)CCCCCCC(O)C=CCC=CCC=CCC	371799	109853	83054.9	232857	134322	230380	314954	205123	203241	320014	168912	311372	87806.9	123816	110930	117797	171200	122669	244870	233209	141601	137731	269965	291442	182506	195840	172427	191892	261379	252211	282810	206974	249647	415923	225345
NEG_12348	[M-H]-	9-((3,7-Dimethylocta-2,6-dien-1-yl)-oxy)-7H-furo[3,2-g]chromen-7-one	0.182176	0.2271	0.00556496	337.15	3.58		Lipids and lipid-like molecules	Prenol lipids	Terpene lactones	C21H22O4	SOVNCTNQAWWYAQ-UHFFFAOYSA-N	CC(=CCCC(=CCOC1=C2C(=CC3=C1OC=C3)C=CC(=O)O2)C)C	14985.2	6670.58	6939.6	5487.24	10478.2	3119.5	10427.7	2064.75	6019.99	5616.69	4400.51	9066.64	6407.21	3946.3	9712.45	10439.8	5836.02	4804.52	2161.73	10221.3	3251.49	5043.4	3794.54	4706.65	1164.35	886.86	602.463	4735.89	2690.97	7807.49	17570.8	15318.5	869.117	17717.4	16239.6
NEG_6587	[M-H]-	9-(2,3-Dihydroxypropoxy)-9-oxononanoic acid	0.230053	1.29865	0.0365559	261.134	4.93		Lipids and lipid-like molecules	Fatty Acyls	Fatty acids and conjugates	C12H22O6	BQRISQXLSXCXSC-UHFFFAOYSA-N	O=C(O)CCCCCCCC(=O)OCC(O)CO	67318.2	16147.8	21007.7	18893.6	34216.1	53199.9	66764.4	44808.6	68940.9	69018.4	46774.1	60598.3	17139.1	16849.6	10536.4	13735.2	15517.2	11164.4	43228.9	52725.8	49035.5	58020.3	59946	73029	48796.4	40804	45823.1	47559	72193.2	61183.6	40319.9	39238.4	44519.5	45876.9	37847.2
NEG_9957	[M-H]-	9-Hydroperoxy-, (Z,Z,Z)-10,12,15-octadecatrienoic acid	0.175126	0.870325	0.244659	309.206	7.207		Lipids and lipid-like molecules	Fatty Acyls	Lineolic acids and derivatives	C18H30O4	RWKJTIHNYSIIHW-UHFFFAOYSA-N	CCC=CCC=CC=CC(CCCCCCCC(=O)O)OO	334257	26664.7	27223.7	49147	90948.7	231092	248598	110514	270127	286646	168336	281179	11287.1	22542.8	10836.8	13038.8	14941.9	8921.76	183950	173532	228904	164754	186685	253582	105552	91372.3	96944.9	91750.4	144686	140185	116721	96680.4	141244	162501	126503
NEG_10148	[M-H]-	9-Hydroperoxyoctadeca-10,12-dienoic acid	0.53258	0.65336	0.0694531	311.222	9.568		Lipids and lipid-like molecules	Fatty Acyls	Lineolic acids and derivatives	C18H32O4	JGUNZIWGNMQSBM-UHFFFAOYSA-N	CCCCCC=CC=CC(CCCCCCCC(=O)O)OO	874576	19204	36323	33413.1	255155	531127	425701	290243	406376	593178	294987	508407	3593.94	24435	6215.02	9171.51	11654.7	7641.99	308598	277857	325119	374705	330054	476464	196879	138228	119113	140496	250006	280725	226911	205227	322774	468956	214967
NEG_8947	[M-H]1-	9-Hydroxy-10E,12Z-octadecadienoic acid	0.398301	0.858656	0.0666256	295.228	9.981		Lipids and lipid-like molecules	Fatty Acyls	Lineolic acids and derivatives	C18H32O3	NPDSHTNEKLQQIJ-ZJHFMPGASA-N	CCCCC/C=C\C=C\C(CCCCCCCC(=O)O)O	908290	220189	432870	481548	960379	621408	674280	503778	614543	863661	740720	756725	106718	427344	114605	188940	187728	147640	639628	631396	572134	540399	468553	535031	213171	278441	235932	255660	262398	298534	284197	237895	348880	332676	280655
NEG_12819	[M-H]-	9-Hydroxy-11-[3-hydroxy-5-(1-hydroxypropyl)oxolan-2-yl]undec-10-enoic acid	0.47526	1.02914	0.843167	343.212	5.738		Lipids and lipid-like molecules	Fatty Acyls	Fatty acids and conjugates	C18H32O6	BHWUKOCNOLCGLB-UHFFFAOYSA-N	CCC(C1CC(C(C=CC(CCCCCCCC(=O)O)O)O1)O)O	1.08147e+06	291500	596126	269719	569619	952962	972139	426193	930409	675524	676525	1.14109e+06	85167.2	197598	69588.5	59851.5	127451	68605.2	923213	908613	987778	1.04091e+06	789972	1.2212e+06	336231	341936	309381	302490	452960	537170	302121	304962	349055	314962	414661
NEG_28210	[M-H]-	9-Hydroxy-5b,8,11a-trimethyl-1-prop-1-en-2-yl-1,2,3,4,5,6,7,7a,9,10,11,11b,12,13,13a,13b-hexadecahydrocyclopenta[a]chrysene-3a,5a,8-tricarboxylic acid	0.0556779	1.73317	0.393346	515.286	6.393		Lipids and lipid-like molecules	Prenol lipids	Triterpenoids	C30H44O7	FTGKHGAVFGGOMW-UHFFFAOYSA-N	O=C(O)C12CCC(C(=C)C)C2C3CCC4C5(C)CCC(O)C(C(=O)O)(C)C5CCC4(C)C3(C(=O)O)CC1	17167.5	10115	10668	2273.81	9450.09	14690.1	24021	13180	3084.07	27636.8	6356.91	23832.2	12290.1	3492.74	12528.4	4128.45	2684.05	327.064	21051.2	11402.3	20032.3	20983.2	15348.2	18451.1	1516.45	1286.91	10709.9	587.767	2821.95	2842.64	2428.74	1270.96	2861.57	2575.16	1301.95
NEG_9967	[M-H]-	9-Oxo-11-(3-pentyloxiran-2-YL)undec-10-enoic acid	0.354799	0.867887	0.361489	309.208	7.61		Lipids and lipid-like molecules	Fatty Acyls	Fatty acids and conjugates	C18H30O4	RCMABBHQYMBYKV-UHFFFAOYSA-N	CCCCCC1C(C=CC(=O)CCCCCCCC(=O)O)O1	1.78532e+06	314478	339453	395073	496832	1.13279e+06	1.10249e+06	442235	1.12918e+06	1.18905e+06	735349	1.35466e+06	243392	217502	245509	175202	298165	154332	769687	688955	940696	792758	781883	1.16497e+06	512644	433001	505697	432212	863728	681473	651259	525309	660982	933050	559651
NEG_9087	[M-H]-	9,10-Epoxystearic acid	0.143478	0.84575	0.020468	297.244	9.818	C19620	Lipids and lipid-like molecules	Fatty Acyls	Lineolic acids and derivatives	C18H34O3	IMYZYCNQZDBZBQ-UHFFFAOYSA-N	CCCCCCCCC1C(CCCCCCCC(=O)O)O1	76659.7	41151	65516.4	28559.4	69359.9	60389.3	37803.5	31213	40196	41833.7	65969.5	42684.8	18049.8	21069.8	19119.6	19579.8	15713.2	15739.3	26294.3	32423.5	28425.6	22151.9	24918.6	29112.6	31871.3	38066.7	27551.9	36122.2	29540.6	27590.2	40506.5	37561.1	40819.6	34123.3	36210.6
NEG_11679	[M-H]-	9,12,13-Trihydroxyoctadec-10-enoic acid	0.149415	0.705328	0.0655747	329.233	7.972		Lipids and lipid-like molecules	Fatty Acyls	Fatty acids and conjugates	C18H34O5	MDIUMSLCYIJBQC-UHFFFAOYSA-N	CCCCCC(C(C=CC(CCCCCCCC(=O)O)O)O)O	129359	14660.1	6272.36	12663.4	57229.3	63979.7	105507	33772.1	107024	105988	74924.2	111561	8954.22	8423.55	16579.5	18127.1	19155.5	9822.26	74773	41559.3	66057.8	62055.5	63480.7	76681.6	39354.1	35449.7	26450	20965.9	25032.5	15338.9	43129.3	34504.3	29234.9	56193.7	36671.8
NEG_11428	[M-H]-	9,12,13-Trihydroxyoctadeca-10,15-dienoic acid	0.41977	0.557393	0.0414398	327.218	6.455		Lipids and lipid-like molecules	Fatty Acyls	Lineolic acids and derivatives	C18H32O5	MKYUCBXUUSZMQB-UHFFFAOYSA-N	CCC=CCC(C(C=CC(CCCCCCCC(=O)O)O)O)O	403165	42818.6	130395	28262.7	151620	298078	247154	93583.4	245840	286650	80294.3	124602	16020.3	17310.7	14853	13435.4	15679.9	10578.7	71162.1	109718	80803.5	63587.7	68514.1	131251	49291.3	57873.2	51014.1	39073.9	95686.1	78451.4	112971	42961.5	115839	189652	98397
NEG_9617	[M-H]-	9,16-Dioxooctadec-10,12,14-trienoic acid	0.467823	1.31773	0.495858	305.176	7.203		Lipids and lipid-like molecules	Fatty Acyls	Lineolic acids and derivatives	C18H26O4	PQPRTPXWQQQKJC-UHFFFAOYSA-N	CCC(=O)C=CC=CC=CC(=O)CCCCCCCC(=O)O	1.0453e+06	15919.4	9594.01	39852.6	125854	565825	725604	296198	901208	791787	469915	750218	20490.2	119625	26771.9	37756	35047.1	21069.7	605125	718168	731422	723277	732159	1.33328e+06	569536	1.6511e+06	178010	363035	624983	471910	514432	362286	427652	746501	382042
NEG_9392	[M-H]-	Abietic acid	0.162223	1.09634	0.7106	301.217	11.012	C06087	Lipids and lipid-like molecules	Prenol lipids	Diterpenoids	C20H30O2	RSWGJHLUYNHPMX-ONCXSQPRSA-N	O=C(O)C1(C)CCCC2(C)C3C(C=C(CC3)C(C)C)=CCC12	26772.9	25427.5	29706.1	50698.9	18655.4	23658.1	29720.6	21320.8	15910.6	17121.8	21832.5	39459.4	24166.8	28891.7	39519.3	42898.6	25356.5	16147.3	33793	20105.6	20432.6	37180.1	37515.2	52379.3	43642.4	48254.6	31492.5	64761.3	19464.3	27868.5	35693	58571	48544.7	21475.9	27106.4
NEG_8002	[M-H]-	Acacetin	0.103466	1.04873	0.655631	283.048	7.735	C01470	Phenylpropanoids and polyketides	Flavonoids	O-methylated flavonoids	C16H12O5	DANYIYRPLHHOCZ-UHFFFAOYSA-N	COC1=CC=C(C=C1)C2=CC(=O)C3=C(C=C(C=C3O)O)O2	19131.4	16020.8	20448.2	16824.7	17923.1	15819	16758	23407.9	16995.5	16487.9	17588.3	15915.3	17941.5	19200.9	19027.4	24144.7	19211.4	17382.7	17882.8	23964.3	16898.9	17937.2	24606.1	15680.5	24423.5	19842.5	19430.4	19242.7	20926.5	19054.4	14297.4	18261.8	19513.5	19669.6	28134.7
NEG_35081	[M-H]-	Acacetin-7-O-neohesperidoside	0.656818	1.48436	0.144099	591.173	6.163					C28H32O14	MLWDGPFGTFOLRJ-UHFFFAOYNA-N	O=C1C=C(OC2=CC(OC3OC(CO)C(O)C(O)C3OC4OC(C)C(O)C(O)C4O)=CC(O)=C12)C=5C=CC(OC)=CC5	907506	1.75782e+06	1.16676e+06	626141	1.10617e+06	1.3777e+06	161063	222068	434267	585781	303703	177623	765421	360713	690033	448003	948114	181363	72413.9	110125	102090	90965.7	42142.9	106697	412549	432385	308631	381919	420460	149915	221274	150787	179374	501314	106969
NEG_2490	[M-H]-	Acamprosate	0.145105	0.844886	0.286633	180.03	1.571		Organic acids and derivatives	Organic sulfonic acids and derivatives	Organosulfonic acids and derivatives	C5H11NO4S	AFCGFAGUEYAMAO-UHFFFAOYSA-N	CC(=NCCCS(=O)(=O)O)O	19145.3	68628.9	13665.3	13019.6	26744.3	19051.8	44413.4	33969.5	36538.4	31457.2	34130.6	38990.8	32837.4	10164.3	65114	41286.2	45544.5	33124.2	31005.7	41787.9	36542.5	29475.5	37323.4	33607.5	39592.9	34774.7	38215	51935.2	78006.5	50436.4	59751.3	54712.9	55944.3	42996.5	77860.6
NEG_12208	[M-H]-	Acebutolol	0.0848247	1.00077	0.992194	335.203	8.446		Organic oxygen compounds	Organooxygen compounds	Carbonyl compounds	C18H28N2O4	GOEMGAFJFRBGGG-UHFFFAOYSA-N	CCCC(=NC1=CC=C(C(=C1)C(=O)C)OCC(CNC(C)C)O)O	7411.1	1766.14	2835.69	4015.98	5923.59	8407.91	7271.24	5896.47	6287.14	7643.62	8604.07	7795.85	9724.39	4337.86	12422.4	1121.99	7471.4	4333.8	13867.1	13808.4	12273.2	10319.3	10619.8	11494.2	15116.2	13478.1	15431.2	12310.7	13659.8	14788.6	18760.4	12081.5	13416.4	13039	14035.8
NEG_2175	[M-H]-	Acetylleucine	0.00940849	0.861356	0.569743	172.097	2.342		Organic acids and derivatives	Carboxylic acids and derivatives	Amino acids, peptides, and analogues	C8H15NO3	WXNXCEHXYPACJF-UHFFFAOYSA-N	CC(C)CC(C(=O)O)N=C(C)O	10859.6	9148.69	15409.2	9658.4	9023.98	10403	22584.2	14889.1	21805	45113.4	30872.2	12363.6	13076.9	10863.4	8769.74	7008.14	20585.4	5648.91	2200.23	1049.16	2573.02	1731.32	2134.16	2509.1	3935.5	4547.54	6450.23	2483.19	3895.8	3868.23	3633.09	3811.34	2950	8488.06	7585.03
NEG_952	[M-H]-	Adenine	0.384195	0.926789	0.198074	134.046	2.122	C00147	Organoheterocyclic compounds	Imidazopyrimidines	Purines and purine derivatives	C5H5N5	GFFGJBXGBJISGV-UHFFFAOYSA-N	C1=NC2=NC=NC(=C2N1)N	551087	228307	270292	296116	406567	490445	461268	332181	466352	443018	433741	471692	268297	391406	242828	285381	275693	289433	479265	503984	476167	441606	410373	531556	323761	389493	395924	323588	427321	402531	412685	377292	410526	457333	373093
NEG_6840	[M-H]-	Adenosine	0.28826	0.878317	0.0456057	266.089	1.942	C00212	Nucleosides, nucleotides, and analogues	Purine nucleosides		C10H13N5O4	OIRDTQYFTABQOQ-KQYNXXCUSA-N	C([C@@H]1[C@H]([C@H]([C@H](N2C=NC3=C2N=CN=C3N)O1)O)O)O	307596	130656	149017	178632	243916	303056	289561	196666	297638	276182	285368	303622	119814	214553	133842	157854	152615	147075	263536	303280	278593	263130	245573	342298	209440	213915	237832	186078	248156	228856	247311	242001	239196	300042	240256
NEG_11455	[M-H]-	Adenosine 2',3'-cyclic phosphate	0.112868	0.577099	0.244085	328.047	1.394		Nucleosides, nucleotides, and analogues	Purine nucleotides	Cyclic purine nucleotides	C10H12N5O6P	KMYWVDDIPVNLME-UHFFFAOYSA-N	C(C1C2C(C(N3C=NC4=C3N=CN=C4N)O1)OP(=O)(O)O2)O	21909.2	545.903	229.028	15868.5	20062.4	13872.5	16695.2	291.416	17569.5	17814.1	25741.2	15134.9	19780.6	35232.2	304.24	395.544	419.984	18754.9	20041.2	362.466	19556.2	19498	19581.3	1490.84	99.3524	8411.75	8471.62	7573.74	2946.87	842.709	4507.39	10531.6	6936.52	6299.37	2510.32
NEG_3554	[M-H]-	Afalanine	0.0332068	0.582699	0.169628	206.08	2.647		Organic acids and derivatives	Carboxylic acids and derivatives	Amino acids, peptides, and analogues	C11H13NO3	CBQJSKKFNMDLON-UHFFFAOYSA-N	O=C(O)C(N=C(O)C)CC=1C=CC=CC1	2130.29	4030.75	5073.7	3311.37	1288.55	1384.16	7447.29	5285.85	7651.51	20895.5	9911.15	4286.87	2740.52	2722.72	1979.16	607.178	4776.65	950.38	710.324	1177.36	1041.48	722.042	904.785	1116.26	842.032	791.335	1224.83	631.662	861.126	743.492	747.043	893.355	851.132	3293.46	1864.59
NEG_12300	[M-H]-	AICA ribonucleotide	0.13704	0.851453	0.356536	337.052	1.324	C04677	Nucleosides, nucleotides, and analogues	Imidazole ribonucleosides and ribonucleotides	1-ribosyl-imidazolecarboxamides	C9H15N4O8P	NOTGFIUVDGNKRI-UUOKFMHZSA-N	C([C@@H]1[C@H]([C@H]([C@H](N2C=NC(=C2N)C(=N)O)O1)O)O)OP(=O)(O)O	12889.3	22115.8	19914.4	17665.7	17983.2	10436.4	7331.33	2478.92	12776.8	8202.44	7722.84	11555	31646.7	33084.9	38821.9	24730.6	12160.6	18760.9	23683.2	15620.6	16319.3	15898.9	24328.6	29589.6	13812.7	20530.7	18904.4	22196.5	16802.5	20205.2	18721.8	22698.1	32016.9	10143.5	28470
NEG_3408	[M-H]-	Ala-Ile	0.147831	0.614567	0.000644745	201.123	1.704		Organic acids and derivatives	Carboxylic acids and derivatives	Amino acids, peptides, and analogues	C9H18N2O3	ZSOICJZJSRWNHX-ACZMJKKPSA-N	O=C(O)C(N=C(O)C(N)C)C(C)CC	57581.2	48600.2	59882.5	43175	48466.5	42807.7	32066	20877.4	24087.3	35823.1	28944.6	33451.2	36624.8	37914.2	37803.6	35243.7	41197.9	31906.8	20890.1	23511	19268.3	18697.6	16778.5	21768.1	5357.71	10645.6	8251.09	5887.12	8574.35	9524.94	15316.4	11462.9	13549.8	11986	12120.5
NEG_5127	[M-H]-	Alanylphenylalanine	0.257175	0.224987	4.46499e-06	235.108	2.186		Organic acids and derivatives	Carboxylic acids and derivatives	Amino acids, peptides, and analogues	C12H16N2O3	OMNVYXHOSHNURL-WPRPVWTQSA-N	C[C@@H](C(=N[C@@H](CC1=CC=CC=C1)C(=O)O)O)N	32014.3	45230.4	34167.3	22984.5	30152.1	33130.5	23334	12872.3	20519.2	27232.7	22646.8	23608.1	26659	16209.5	15709.2	14507.7	16860.7	13413	11192.5	14022.4	12821.2	11195.6	8565.14	14322.8	3198.91	4588.42	4103.54	2897.22	4513.78	4205.77	16594.2	16871.1	18681	10995.6	19914.7
NEG_9500	[M-H]-	Aleuritic acid	0.0200282	1.33797	0.557745	303.219	6.209					C16H32O5	MEHUJCGAYMDLEL-CABCVRRESA-N	C(CCC[C@H]([C@H](CCCCCCO)O)O)CCCC(=O)O	583.952	516.193	1442.62	2277.19	916.241	3163.09	16328.9	16113.6	10386.4	18549.7	9211.54	12813.6	473.963	567.639	145.123	347.251	367.77	529.827	468.177	402.3	3008.15	933.125	2324.73	203.095	938.017	370.155	2387.77	570.221	1059.77	330.342	886.295	392.804	1772.22	673.892	249.756
NEG_16512	[M-H]-	Alfuzosin	0.0144588	0.888362	0.502646	388.206	3.866		Organoheterocyclic compounds	Diazanaphthalenes	Benzodiazines	C19H27N5O4	WNMJYKCGWZFFKR-UHFFFAOYSA-N	CN(CCCN=C(C1CCCO1)O)C2=NC3=C(C=C(C(=C3)OC)OC)C(=N)N2	5899.17	3789.87	3519.19	6269.31	4246.99	6382.9	5346.87	2992.51	6139.68	5169.36	7616.91	6314.81	6030.82	7787.57	5176.49	9759.09	6222.24	5265.17	11915.5	12591	14016.1	10189.1	10563.8	11274.4	14486.4	11429.7	17860.2	9603.45	18550.8	18558.1	15567.2	13120.9	14424.6	27551.7	17634.5
NEG_583	[M-H]-	Allo-thr	0.218379	0.453864	0.00344231	118.051	0.632		Organic acids and derivatives	Carboxylic acids and derivatives	Amino acids, peptides, and analogues	C4H9NO3	AYFVYJQAPQTCCC-UHFFFAOYSA-N	CC(C(C(=O)O)N)O	34643.7	11810.3	15496.3	11193.1	16314.2	18038.9	37024.7	68327.1	29353	37259	29162.7	32031.5	6181.33	9915.87	5272.7	6369.41	7318.5	5142.4	28276.7	37957.6	37623.6	44562	41499.6	60737	8595.98	8339.2	5141.25	6129.59	7018.25	12476.5	20034.9	17937	21606.5	9407.44	12284
NEG_53573	[M-H]-	alpha-Chaconine	0.134786	1.04947	0.765155	850.497	12.78					C45H73NO14	TYNQWWGVEGFKRU-UHFFFAOYNA-N	OCC1OC(OC2CC3=CCC4C(CCC5(C)C4CC6N7CC(C)CCC7C(C)C65)C3(C)CC2)C(OC8OC(C)C(O)C(O)C8O)C(O)C1OC9OC(C)C(O)C(O)C9O	13061.7	33720.3	29893.4	20534.1	17686.8	18269.1	18589.6	16033.3	19627.2	18589.2	24394.9	16084.9	47801.2	12382.3	33637.7	21237.6	23993.3	21695.5	9809.06	11943.7	12217.3	14143.5	15677.3	13294.5	42971.8	34805.8	29210.2	25672.5	29511.6	25827.3	27653.2	24386.6	27858.2	18408.2	46895.6
NEG_24146	[M+FA-H]-	alpha-D-Glucopyranoside, alpha-D-glucopyranosyl, 3-(2-methylbutanoate)	0.0546604	2.90575	0.326547	471.172	3.158		Lipids and lipid-like molecules	Saccharolipids		C17H30O12	SFAOCCXTEHOWEV-AGJOLMTFSA-N	CCC(C)C(=O)O[C@H]1[C@@H]([C@@H](CO)O[C@@H]([C@@H]1O)O[C@@H]2[C@@H]([C@H]([C@@H]([C@@H](CO)O2)O)O)O)O	2986.85	1090.52	15754.2	2632.69	2145.18	1705.95	50871.9	9701.48	68797.2	19237.4	76599.1	41471.5	1465.58	623.565	1011.24	2016.73	1388.02	4872.76	729.603	1287.42	1025.57	1149.22	3418.96	1546.85	1525.42	482.783	785.705	719.269	9399.01	1174.39	389.695	568.244	3109.6	448.126	221.411
NEG_47274	[M-H]-	alpha-Hederin	0.170335	0.592677	0.00184892	749.432	10.577					C41H66O12	KEOITPILCOILGM-UHFFFAOYNA-N	O=C(O)C12CCC(C)(C)CC2C3=CCC4C5(C)CCC(OC6OCC(O)C(O)C6OC7OC(C)C(O)C(O)C7O)C(C)(CO)C5CCC4(C)C3(C)CC1	15714.1	3305.1	6503.27	5695.59	10439.7	13469.2	14700.6	12647.7	12306.6	16902.6	18193	21520.3	2356.61	12211.5	1232.31	6033.82	2006.76	2387.58	15826.2	13198.3	17147.3	11465.1	17550.2	11230.7	6860.45	10387.5	10903.8	6761.01	11068.8	13561.2	18144.6	12228.4	16405.3	14451.8	19481.6
NEG_44837	[M-H]-	Amatain	0.591652	0.327457	2.54547e-07	715.354	10.205		Alkaloids and derivatives	Aspidospermatan-type alkaloids		C43H48N4O6	RZBFPDQKWUWUCK-UHFFFAOYNA-N	O=C(OC)C1=C2NC=3C=CC=CC3C24CCN5C6OC78N9C=%10C(OC)=CC=CC%10C%118CCN%12CCC%13OCCC%13(CC7CC6(C9)C%14OCCC%14(C1)C54)C%12%11	15783.2	28303.8	29093.4	23962.2	30209.3	21068.4	33662.1	33684.1	32181.6	36839.7	39334.7	42026.4	55723.8	42063	36767.2	34139.8	37222.3	38018.4	64925.1	63364.6	61974.6	67423.8	67769.6	62037.9	37460.3	44059	39244.1	37173.5	27666.9	39885.2	129259	117768	114985	90484.7	128698
NEG_30214	[M-H]-	Amentoflavone	0.0935741	1.03924	0.859902	537.281	6.982	C10018	Phenylpropanoids and polyketides	Flavonoids	Biflavonoids and polyflavonoids	C30H18O10	YUSWMAULDXZHPY-UHFFFAOYSA-N	OC1=CC=C(C=C1)C2=CC(=O)C3=C(O2)C(=C(O)C=C3O)C4=C(O)C=CC(=C4)C5=CC(=O)C6=C(O)C=C(O)C=C6O5	34986.9	41054.5	77919.6	23733.1	62429.7	42593.4	77300.3	55775	25341.9	56760.6	38654.8	50285.7	17450.8	28025.7	19637.5	17191.3	3514.07	9252.8	25813.4	27781.4	32041.6	30485	16181.9	15337.3	8767.87	7069.94	10225.8	8785.7	3769.65	6411.07	5138.31	9285.77	6047.97	3070.11	11621.5
NEG_9614	[M-H]-	Amorfrutin 2	0.517662	1.40873	0.00567196	305.176	12.234		Benzenoids	Benzene and substituted derivatives	Benzoic acids and derivatives	C18H26O4	UJSSSFNGQWZNEN-UHFFFAOYSA-N	CCCCCC1=C(C(=C(CC=C(C)C)C(=C1)OC)O)C(=O)O	71761.8	15513.8	17212.6	39682.3	37103.7	67569.3	69715.4	50324.5	58132.2	64016.7	57834.1	87024.2	8045.74	22017	9522.42	14964.5	21413.5	12461.2	127484	105970	111867	95386.9	98306.7	111607	175310	155162	225403	155839	214739	193875	176341	106936	128695	120019	130104
NEG_11890	[M-H]-	Anasterone	0.0882935	0.437516	0.00354835	331.225	10.228		Lipids and lipid-like molecules	Steroids and steroid derivatives	Androstane steroids	C21H32O3	ICMWWNHDUZJFDW-CCTJMHFWSA-N	O=C1C(=CO)CC2(C)C(C1)CCC3C2CCC4(C)C3CCC4(O)C	1418.11	8460.86	6645.29	8685.43	2609.66	1704.77	2154.12	2878.9	1755.5	2993.62	3362.63	1310.46	7652.92	6071.61	4707.55	5855.66	8571.66	5871.13	4437.85	4542.08	4719.11	3695.7	5663.66	3107.4	1017.29	1254.21	1407.38	1688.64	995.467	1070.61	3459.69	2206.4	3228.68	1383.41	2536.71
NEG_22896	[M-H]-	Andrastin C	0.159647	1.16381	0.129809	457.255	11.632		Lipids and lipid-like molecules	Steroids and steroid derivatives	Steroid esters	C27H38O6	LBBHTACWNVOYKN-SNQWNFAUSA-N	CC1=C[C@H]2[C@]3(C)CC[C@@H](C(C)(C)[C@H]3CC[C@]2(C)[C@@]4(C(=O)C(=C([C@]14C)O)C)C(=O)O)OC(=O)C	25052.2	15687	30622.3	25318	26615.9	35409.9	32402.3	28383	29866.9	30774.2	30649.1	29350.7	22409.8	33237.2	32220.9	20711	30182.7	32939.2	23012.1	21889.5	27430.4	34132.4	28271.7	28495.1	37206.1	22724.9	33235.4	28125.5	27568.5	27362.6	31489.1	23431.4	26602.9	22175.9	24712.9
NEG_11362	[M-H]-	Androsin	0.0427806	0.732799	0.0954054	327.107	1.888		Organic oxygen compounds	Organooxygen compounds	Carbohydrates and carbohydrate conjugates	C15H20O8	QUOZWMJFTQUXON-UXXRCYHCSA-N	CC(=O)C1=CC(=C(C=C1)O[C@H]2[C@@H]([C@H]([C@@H]([C@H](O2)CO)O)O)O)OC	33613.8	19928.7	18602.5	31400.9	22674.8	44569.1	24102.7	13982.1	33816.5	25205.3	19497	28593.2	11334.3	12728.8	9025.24	15510.6	9825.99	5432.65	13990.1	22520.1	25386.2	19971.6	12999.6	28914	2343.57	3479.34	2912.04	2832.87	3785.12	1768.97	2913.85	2751.62	3767.71	5651.9	4973.16
NEG_6968	[M-H]-	Apigenin	0.579494	0.565818	0.00145814	269.044	6.215	C01477	Phenylpropanoids and polyketides	Flavonoids	Flavones	C15H10O5	KZNIFHPLKGYRTM-UHFFFAOYSA-N	C1=CC(=CC=C1C2=CC(=O)C3=C(C=C(C=C3O2)O)O)O	79286.9	184256	160230	131280	142980	173500	133659	176988	134219	155690	169541	136194	183275	188759	256795	230803	296255	206106	185873	204689	169995	139621	137305	166138	92417.9	164623	108256	133268	63448.8	101028	177925	167316	253996	180236	178974
NEG_46560	[M-H]-	Apigenin 7-O-(2G-rhamnosyl)gentiobioside	0.0579346	1.04864	0.836359	739.207	3.961					C33H40O19	LXOPDILLGIDKLW-UHFFFAOYSA-N	CC1C(C(C(C(O1)OC2C(C(C(OC2OC3=CC(=C4C(=C3)OC(=CC4=O)C5=CC=C(C=C5)O)O)COC6C(C(C(C(O6)CO)O)O)O)O)O)O)O)O	38962.6	63203.5	43542	21962.7	34399.4	23099.3	17645.6	10347.3	19156.8	16765	18103.1	12580.7	34438.9	15179.5	26487.1	15209.9	33518.2	16671.3	6472.9	9498.01	9867.41	8773.06	7215.26	11780.7	12234.4	12216.3	5036.74	14110	21301.1	7218.24	12095.4	8577.16	11162.7	17075.2	9884.52
NEG_25041	[M-H]-	Apigenin-6-C-arabinoside-8-C-glucoside	0.084952	1.0996	0.737238	481.111	6.073		Lignans, neolignans and related compounds	Flavonolignans		C25H22O10	SEBFKMXJBCUCAI-WAABAYLZSA-N	O=C1C=2C(O)=CC(O)=CC2OC(C3=CC=C4OC(CO)C(OC4=C3)C5=CC=C(O)C(OC)=C5)C1O	21423.6	29425.4	39100.7	30937.9	27825.5	25051.7	30892.1	38675.2	18990.5	34115.7	26988.2	29460.4	41185.4	28133.7	27927.6	31248.7	15899.5	29987.7	28059.9	25996.5	36884	23488.4	53075.6	25383.2	7814.13	14423.5	5720.3	10676.2	1440.76	9438.55	5888.57	8650.19	12959.2	5565.45	6424.01
NEG_33860	[M-H]-	Apigenin-7-O-neohesperidoside	0.352771	3.07379	0.000681181	577.157	9.806					C27H30O14	RPMNUQRUHXIGHK-UHFFFAOYNA-N	O=C1C=C(OC2=CC(OC3OC(CO)C(O)C(O)C3OC4OC(C)C(O)C(O)C4O)=CC(O)=C12)C=5C=CC(O)=CC5	53032	52553.6	57888.5	37184.3	54518.4	55482.3	6491.1	4412.67	11780.5	9021.9	6154.89	3665.16	35401.2	29037.7	25329.1	13142.6	9310.22	6571.15	6809.95	2159.27	4761.58	2627.99	4113.62	8704.75	42512.7	44158	33544	21157.5	52608	29247.9	6621.71	12827	8735.49	22428	12985.8
NEG_33850	[M-H]-	Apigenin-8-C-glucoside-2'-rhamnoside	6.35395	1.6068	0.108769	577.156	4.637					C27H30O14	LYGPBZVKGHHTIE-UHFFFAOYNA-N	O=C1C=C(OC=2C1=C(O)C=C(O)C2C3OC(CO)C(O)C(O)C3OC4OC(C)C(O)C(O)C4O)C=5C=CC(O)=CC5	4.57694e+07	6.47784e+07	5.07921e+07	1.72241e+07	4.2553e+07	3.59258e+07	2.68462e+06	3.23418e+06	2.44538e+06	4.20495e+06	1.91325e+06	2.89634e+06	3.87783e+07	2.64037e+07	3.63036e+07	1.88606e+07	2.84466e+07	1.81929e+07	2.75797e+06	2.31692e+06	2.57695e+06	3.06145e+06	2.81736e+06	2.15861e+06	1.94509e+07	1.97625e+07	1.36634e+07	1.41704e+07	3.64812e+07	1.65519e+07	1.00121e+07	1.05904e+07	1.00087e+07	2.34023e+07	1.53934e+07
NEG_7087	[M-H]-	Arbutin	0.584603	0.448848	7.67597e-06	271.08	2.894		Organic oxygen compounds	Organooxygen compounds	Carbohydrates and carbohydrate conjugates	C12H16O7	BJRNKVDFDLYUGJ-RMPHRYRLSA-N	OC1=CC=C(OC2OC(CO)C(O)C(O)C2O)C=C1	97664.6	44810.2	49509.3	53733.7	60771.4	90537.3	117631	68694.8	94227.2	85024	71933.3	103984	23824.5	43123	16709	34637.8	17299.7	18575.8	66323.5	89064.9	70359.1	70426.5	76955.8	77799.3	79743.8	56022.7	43830.3	54868.9	65169.4	81751.3	147073	123692	131977	131326	171951
NEG_15078	[M-H]-	Arctigenin	0.30556	0.923149	0.858103	371.149	5.262					C21H24O6	NQWVSMVXKMHKTF-UHFFFAOYNA-N	O=C1OCC(CC2=CC=C(OC)C(OC)=C2)C1CC3=CC=C(O)C(OC)=C3	67889.4	1173.08	1297.91	11461.8	60613.3	61083.8	38154.3	12704.5	42431	50609.9	38650.3	49144	980.739	417.331	536.449	1731.35	1220.96	1260.43	24325.4	49035.5	41065.1	8288.93	17393.5	36166.7	71019.8	68847.2	70740.3	47149.3	130893	50300	59706	43701.9	52220.7	232674	38984
NEG_18957	[M-H]-	Arenobufagin	0.20853	0.582005	0.125882	415.211	6.671		Lipids and lipid-like molecules	Steroids and steroid derivatives	Steroid lactones	C24H32O6	JGDCRWYOMWSTFC-AZGSIFHYSA-N	C[C@]12CC[C@@H](C[C@H]1CC[C@@H]3[C@@H]2[C@@H](C(=O)[C@]4([C@@]3(CC[C@@H]4C5=COC(=O)C=C5)O)C)O)O	28319.8	503.521	819.893	1960.54	6968.81	11277	17023	7700.55	19537.3	18414.3	13185.5	17226.2	2347.33	1148.11	754.559	1247.82	1030.29	552.376	15197.1	13792.1	17533.7	11869.8	16162.1	21424.1	10214.9	8877.58	9499.97	10856	30814.4	10520.3	20992.9	16982.8	20754	45909.6	18070.8
NEG_2316	[M-H]-	Ascorbic acid	0.405307	0.18373	1.30575e-05	175.023	2.281	C01041	Organoheterocyclic compounds	Dihydrofurans	Furanones	C6H8O6	CIWBSHSKHKDKBQ-JLAZNSOCSA-N	OCC(O)C1OC(=O)C(=C1O)O	32689.9	1720.79	841.364	9810.97	24555.4	18361.6	106450	66767.3	93686.3	86159.6	87910.4	95907.6	763.633	2737.09	941.567	2309.24	1100.43	510.854	84051.2	80822.1	110546	97227	87618.9	106234	6826.43	5819.35	6697.14	6210.34	14250.4	11985	34355.7	51380.3	46498.9	38827.2	66692.8
NEG_25667	[M-H]-	Asiatic acid	0.0557213	0.889459	0.752759	487.341	8.726					C30H48O5	JXSVIVRDWWRQRT-DXNSERCBSA-N	CC1CC[C@@]2(CC[C@@]3(C(=CCC4[C@]3(CCC5[C@@]4(CC(C([C@@]5(C)CO)O)O)C)C)C2C1C)C)C(=O)O	3969.42	3425.25	3789.48	10317.3	3618.79	3577.98	5237.6	2592.63	1889.77	2213.49	5064.44	5229.67	1497.18	4396.4	5214.34	6915.28	3143.6	371.925	7146.2	2406.38	2616.59	5863.98	6221.55	7355.99	6420.81	6347.07	3417.36	9996.67	1570.54	3749.09	5310.75	9266.7	12115.2	2474.42	3365.13
NEG_59862	[M+FA-H]-	Asiaticoside	0.116959	0.842327	0.566053	1003.51	12.116					C48H78O19	WYQVAPGDARQUBT-UHFFFAOYNA-N	O=C(OC1OC(COC2OC(CO)C(OC3OC(C)C(O)C(O)C3O)C(O)C2O)C(O)C(O)C1O)C45CCC(C)C(C)C5C6=CCC7C8(C)CC(O)C(O)C(C)(CO)C8CCC7(C)C6(C)CC4	68160.5	26522.1	56775	35829.6	33647.7	14334.1	29902	17064.1	29414.9	21456.9	34704	31415.7	40376.7	71453.4	78320.3	26298.7	32239.4	21763	39181.4	20295.8	24645.9	33338.1	28141.4	36632.7	11900.7	35693.4	29256.1	34770.1	31660.4	20582.6	38780.6	66653.6	27607.7	17873.1	13984.9
NEG_887	[M-H]-	Asparagine	0.0791055	0.400237	0.00252841	131.056	0.627	C00152	Organic acids and derivatives	Carboxylic acids and derivatives	Amino acids, peptides, and analogues	C4H8N2O3	DCXYFEDJOCDNAF-REOHCLBHSA-N	C([C@@H](C(=O)O)N)C(=N)O	4942.74	1728.21	870.253	1502.68	2372.27	3101.67	117314	447264	55122.5	77905.8	11095.9	46968.9	1079.14	2575.09	1975.89	2062.93	1116.46	1421.81	3518.59	4736.23	4856.63	14568.7	69153.5	8740.85	674.439	460.257	711.488	792.264	1134.13	1252.08	2098.43	1919.28	1964.53	1473.68	1637.17
NEG_20416	[M-H]-	Asperulosidic acid	0.031673	0.765367	0.286137	431.119	3.528		Lipids and lipid-like molecules	Prenol lipids	Terpene glycosides	C18H24O12	DGDWCRWJRNMRKX-DILZHRMZSA-N	CC(=O)OCC1=C[C@@H]([C@H]2[C@@H]1[C@@H](OC=C2C(=O)O)O[C@H]3[C@@H]([C@H]([C@@H]([C@H](O3)CO)O)O)O)O	3272.01	3849.8	3328.78	3314.32	3355.03	3819.54	68276.1	43286.4	70947.9	71580.3	78917.5	45927.8	6412.22	3130.29	3602.01	3818.82	4664.26	3771.62	8910.79	11973.4	12396.3	24253.8	20380.2	12897.8	2591.96	1317.68	2386.57	2169.68	1445.95	1700.19	3532.36	3151.11	912.854	3328.34	1129.14
NEG_21872	[M-H]-	Astragalin	0.170407	0.882288	0.154062	447.094	4.586	C12249	Phenylpropanoids and polyketides	Flavonoids	Flavonoid glycosides	C21H20O11	JPUKWEQWGBDDQB-QSOFNFLRSA-N	C1=CC(=CC=C1C2=C(C(=O)C3=C(C=C(C=C3O)O)O2)O[C@H]4[C@@H]([C@H]([C@@H]([C@@H](CO)O4)O)O)O)O	1.51553e+06	2.81187e+06	2.32419e+06	1.99022e+06	1.38605e+06	379374	61869	77214.3	97715.3	91897.2	116227	85027.8	2.55665e+06	1.24484e+06	1.96295e+06	824808	2.2416e+06	894871	99705.9	105712	98244.8	95268.4	72564.9	109662	67889.6	75297	57328.4	65221	50785.2	46782.2	75638.2	58316.6	71376.3	70194.3	62259.1
NEG_17923	[M-H]-	Astringin	0.0148776	0.850296	0.419083	405.118	6.379	C10245	Phenylpropanoids and polyketides	Stilbenes	Stilbene glycosides	C20H22O9	PERPNFLGJXUDDW-CUYWLFDKSA-N	C1=CC(=C(C=C1/C=C/C2=CC(=CC(=C2)O[C@H]3[C@@H]([C@H]([C@@H]([C@H](O3)CO)O)O)O)O)O)O	13393.9	12357.1	13566	5907.41	16419.2	7419.44	2112.88	2899.58	3960.8	4319.85	2584.58	6073.24	3792.64	1883.25	3878.72	4226.43	6325.4	1462.55	7287.89	4126.59	3753.89	2892.73	3243.04	7561.88	883.261	1337.03	1596.49	1798.36	2252.75	1305.85	2132.76	1007.85	1630.39	2838.27	1697.41
NEG_5740	[M-H]-	Atractylenolide III	0.0415322	1.43268	0.32064	247.134	6.061					C15H20O3	FBMORZZOJSDNRQ-UHFFFAOYNA-N	O=C1OC2(O)C(=C1C)CC3C(=C)CCCC3(C)C2	2809.44	555.585	2325.94	990.988	1179.84	1587.92	6206.85	5473.43	7419.49	3360.99	3985.24	6691.69	836.827	691.51	915.984	1714.22	893.203	1484.41	1896.5	2367.5	3659.51	5884.32	1773.34	4690.64	4944.61	1389.29	2076.83	1841.52	1343.5	972.431	1686.56	1182.54	987.628	1794.73	1602.42
NEG_2015	[M-H]-	Atrazine-desethyl-2-hydroxy	0.0857856	2.33764	0.00299729	168.089	2.167		Organoheterocyclic compounds	Triazines	1,3,5-triazines	C6H11N5O	GCKLGRUZDXSATG-UHFFFAOYSA-N	CC(C)N=C1NC(=N)N=C(N1)O	5261.82	10591.5	4202.26	11565.3	2932.52	3773.43	1138.79	457.716	829.272	655.642	1634.74	580.129	3019.56	2058.36	5418.68	2129.56	2788.83	3411.77	859.033	1598.21	986.713	805.311	869.158	885.542	2280.45	1700.56	2802.03	2128.39	4203.37	2324.41	1002.88	1004.87	1022.38	1222.8	1636.74
NEG_25921	[M-H]-	Aurantio-obtusin beta-D-glucoside	0.200027	1.24688	0.480096	491.117	4.186		Benzenoids	Anthracenes	Anthraquinones	C23H24O12	LQYQYAJWKXDTHR-PHVGODQESA-N	CC1=CC2=C(C(=C1O)OC)C(=O)C3=C(C(=C(C=C3C2=O)O[C@H]4[C@@H]([C@H]([C@@H]([C@H](O4)CO)O)O)O)OC)O	106686	200371	153950	115733	189274	131098	127030	90675.1	122781	167021	172534	106049	258698	161515	214370	139345	257678	140665	99959.1	118724	145993	117972	101848	104736	33339.9	59626.8	38795.8	58679.4	19203.7	40025.3	22512.4	17719.6	25178.2	76631.1	40284.4
NEG_12341	[M-H]-	Bavachalcone	0.10918	1.16594	0.404484	337.147	3.014					C20H20O4	BLZGPHNVMRXDCB-UXBLZVDNSA-N	CC(=CCC1=CC(=C(C=C1O)O)C(=O)/C=C/C2=CC=C(C=C2)O)C	14940.8	6300	4064.29	8713.71	7607.87	12885.8	12795.9	7475.44	20042.2	16264.9	9684.06	11830.7	5649.35	7750.88	4174.9	6804.68	3916.87	4992.12	10654.2	19703	13494.2	11128.3	10339.9	15855.5	12418.3	9483.22	11152.1	10276.8	14860.5	12397.4	11163.8	9781.67	12751.1	1728.91	11464.2
NEG_11012	[M-H]-	Bavachin	0.253124	1.18753	0.252341	323.133	2.541		Phenylpropanoids and polyketides	Flavonoids	Flavans	C20H20O4	OAUREGNZECGNQS-UHFFFAOYSA-N	CC(=CCC1=CC2=C(C=C1O)OC(CC2=O)C3=CC=C(C=C3)O)C	111768	27590	66446.6	65200.3	66223.7	108240	140562	97681	156067	148353	98531.8	143113	39016.8	53574.2	16160.6	40137	18938.5	29784	104874	125730	119161	110911	98257.5	156259	105467	79845.5	119440	92085.8	181828	113416	93329.2	82855.6	95970.9	110012	100485
NEG_25665	[M-H]-	Bayogenin	0.213938	1.99477	7.65219e-05	487.339	11.334					C30H48O5	RWNHLTKFBKYDOJ-JEERONPWSA-N	C[C@@]12CC[C@@H]3[C@@]([C@H]1CC=C4[C@]2(CC[C@@]5([C@H]4CC(CC5)(C)C)C(=O)O)C)(C[C@@H]([C@@H]([C@@]3(C)CO)O)O)C	23462.7	10573.5	12326.1	20633.6	16173.4	19242.2	15043	10234.7	13732.2	16650	16045.1	13696.1	8545.1	13770.4	6768.16	11412.6	10095.1	5971.11	16543.4	14066.2	14589.5	14635.6	12432.3	13390.1	14955.2	17477.4	22250.8	15191.7	21633.1	17424.1	10018.4	7277.94	7380.79	10586	9029.04
NEG_11606	[M-H]-	Benzoic acid + 1O, 1MeO, O-Hex	0.132336	0.71369	0.0185272	329.088	1.736		Phenylpropanoids and polyketides	Tannins	Hydrolyzable tannins	C14H18O9	YROOZUQRTLHXIO-UHFFFAOYSA-N	COC1=CC(=CC=C1O)C(=O)OC2C(C(C(C(CO)O2)O)O)O	94906.6	117944	109743	91800.7	99449	59233.8	25637.7	18840.8	33980.8	26341.8	16887.2	25483.2	100192	113149	88256.5	79146.1	54571.2	73673.5	35762.1	34788.9	32103.2	26178.9	28152.5	47067.3	15403.3	31083.8	20922.2	21872.9	16116.3	18553.8	30924.6	25181.6	28683.3	35614.8	30176.8
NEG_14065	[M-H]-	Benzoic acid + 1O, 2MeO, O-Hex	0.267746	0.614688	0.000405517	359.097	1.635		Phenylpropanoids and polyketides	Tannins	Hydrolyzable tannins	C15H20O10	CIYLTHWUJCCASO-UHFFFAOYSA-N	COC1=CC(=CC(=C1O)OC)C(=O)OC2C(C(C(C(CO)O2)O)O)O	71812.7	73005.8	78832.5	83306.3	84642.3	73962.6	44694.8	44638.7	49717	43313.7	32821.9	65992.4	75964.7	77917.9	79964.7	77624.9	58193	57168.5	61983.1	57545.8	68532	59276.1	56393.6	61676.2	37569.4	44762.5	40031	40617.6	25621.5	29197.5	63693.8	54010.6	65766.7	57925.6	66441.1
NEG_10425	[M-H]-	Benzoic acid + 2O, O-Hex	0.113933	1.19037	0.346167	315.072	1.703		Organic oxygen compounds	Organooxygen compounds	Carbohydrates and carbohydrate conjugates	C13H16O9	CBTFERBMQQAROP-UHFFFAOYSA-N	C1=C(C=C(C(=C1)O)C(=O)O)OC2C(C(C(C(CO)O2)O)O)O	42965.7	38431.2	54972.7	58931.2	49642.6	33126.8	29192.8	15865.7	42071.1	29952.3	27391.2	24855.7	34730.2	28314.3	36328.4	26386.3	27344.8	18378.8	13122.8	14912.2	22404.1	12918.5	14851.9	19022.1	19817.1	20669.7	27907.1	21450.2	46308.5	24815.4	25383.6	19305	21610.5	20232.1	28411.9
NEG_1399	[M-H]-	Benzoylformic acid	0.250689	1.60085	0.0129305	151.04	2.517	C02137	Benzenoids	Benzene and substituted derivatives	Benzoyl derivatives	C8H6O3	FAQJJMHZNSSFSM-UHFFFAOYSA-N	C1=CC=C(C=C1)C(=O)C(=O)O	29446.7	33153.1	39708.6	39024.2	33332	39780.9	31129.2	19087.9	28161.9	27115.8	29376.3	31703.7	46461.1	30816.8	38074.4	37914.8	25051	25261.7	23802.1	24704.7	32217.3	30100.1	25043.4	29826.5	28946.4	38088.9	37856.6	29569.9	49939.6	23486.5	25854.3	16655.9	20884.1	29178.9	18462.7
NEG_20434	[M-H]-	Benzyl alcohol + Hex-Hex	0.576919	3.15157	0.0412625	431.155	2.514		Organic oxygen compounds	Organooxygen compounds	Carbohydrates and carbohydrate conjugates	C19H28O11	WKXRKKUZTXIFJY-UHFFFAOYSA-N	C1=CC=C(C=C1)COC2C(C(C(C(CO)O2)O)O)OC3C(C(C(C(CO)O3)O)O)O	415872	402243	289313	380065	370727	369525	199199	69306.4	210056	219354	144753	129129	177100	167561	183990	194393	311860	61026.4	55518.5	83152.8	88948.3	65283.7	66810.3	114898	80722.9	75516.6	125137	66952.9	263787	71440.7	33825.6	18030.1	21870.6	91408.9	34148.5
NEG_4018	[M-H]-	Bergapten	0.8477	0.674489	0.0134238	215.033	0.638	C01557	Phenylpropanoids and polyketides	Coumarins and derivatives	Furanocoumarins	C12H8O4	BGEBZHIAGXMEMV-UHFFFAOYSA-N	O=C1OC=2C=C3OC=CC3=C(OC)C2C=C1	273560	227657	239925	230058	300289	307991	690102	878150	427184	691132	500512	886733	155871	255951	202874	202817	207053	194499	995893	936090	1.31086e+06	995837	1.48381e+06	706133	308509	554191	434124	302643	329490	535004	766664	525855	610980	667238	437343
NEG_2448	[M-H]-	beta-D-Fructofuranose	0.137148	1.13063	0.43357	179.055	3.931	C02336	Organic oxygen compounds	Organooxygen compounds	Carbohydrates and carbohydrate conjugates	C6H12O6	RFSUNEUAIZKAJO-ARQDHWQXSA-N	C([C@@H]1[C@H]([C@@H]([C@](CO)(O)O1)O)O)O	27907.6	29857.8	25272.3	40342.1	38219.8	62947.5	78048	58518.6	56419.8	71046.3	34343.3	36133.1	37385.7	27076.4	27349	45731.9	26534.2	25001.8	36244.7	43502.5	36758.8	31350.2	34014.2	38689.9	20343.1	22941.7	26330.4	20061.7	8038.84	16982	17103	15637.5	13597.2	19221.4	19243.9
NEG_18145	[M-H]-	Bidwillon A	0.180495	1.75383	0.000503511	407.192	3.781		Phenylpropanoids and polyketides	Isoflavonoids	Isoflavans	C25H28O5	QUBRRXBPXPHDJO-UHFFFAOYSA-N	O=C1C=2C=C(C(O)=C(C2OCC1C3=CC=C(O)C=C3O)CC=C(C)C)CC=C(C)C	62241.4	221717	193880	168406	121668	69868	40241.5	19292.6	38199.9	45948	33190	42353.2	86506.9	50804.3	114726	68659	107369	47595.1	16959.4	14288	14657.4	15900.3	12085.1	14348.5	13105.1	14898.5	16561.6	12531.7	19842.9	20007.8	8030.94	8364.77	10001.2	9234.74	9203.72
NEG_35251	[M-H]-	Biorobin	3.78253	0.841386	0.11549	593.152	5.061		Phenylpropanoids and polyketides	Flavonoids	Flavonoid glycosides	C27H30O15	RTATXGUCZHCSNG-UHFFFAOYSA-N	O=C1C(OC2OC(COC3OC(C)C(O)C(O)C3O)C(O)C(O)C2O)=C(OC=4C=C(O)C=C(O)C14)C=5C=CC(O)=CC5	4.92152e+06	6.62208e+06	4.18603e+06	1.42583e+06	4.75996e+06	4.1469e+06	4.24398e+06	4.27615e+06	2.71619e+06	4.19157e+06	3.92564e+06	4.08063e+06	2.89973e+06	1.23265e+06	2.30279e+06	1.53934e+06	1.80879e+06	2.40715e+06	4.69496e+06	4.17756e+06	3.97305e+06	4.32218e+06	4.43554e+06	2.98669e+06	1.68264e+07	1.61719e+07	1.62995e+07	2.10793e+07	1.52667e+07	1.35009e+07	2.29353e+07	1.65427e+07	1.8234e+07	1.46905e+07	2.22727e+07
NEG_54792	[M-H]-	bis[[3-Hydroxy-2-[(2S,3R,4S,5S,6R)-3,4,5-trihydroxy-6-(hydroxymethyl)oxan-2-yl]oxyphenyl]methyl] 3,10-dihydroxy-4,9-dioxo-1,2,7,8-tetrahydrotricyclo[6.2.2.02,7]dodeca-3,9-diene-3,10-dicarboxylate	0.104467	1.44926	0.0150371	875.228	4.578		Organic oxygen compounds	Organooxygen compounds	Carbohydrates and carbohydrate conjugates	C40H44O22	ZVIWXYIZIRJDPV-LOOBPLDSSA-N	O=C(OCC=1C=CC=C(O)C1OC2OC(CO)C(O)C(O)C2O)C3(O)C(=O)C=CC4C5C=CC(C(=O)C5(O)C(=O)OCC=6C=CC=C(O)C6OC7OC(CO)C(O)C(O)C7O)C43	26367.7	23038.5	16407.5	23471.3	36654.6	34798	21729.9	14871.8	26599.3	24396.5	28236.2	26788.9	16530.1	20235.4	14112.7	15145.4	8872.25	10909	10709.5	14417.3	10900.4	12419.2	9854.67	10896	6020.65	7041.48	8775.17	5668.14	10046.8	6584.06	5326.28	4849.35	5880.15	3856.63	6066.07
NEG_11276	[M-H]-	Blepharin	0.676922	0.267372	9.47831e-07	326.086	2.086		Organic oxygen compounds	Organooxygen compounds	Carbohydrates and carbohydrate conjugates	C14H17NO8	PYQSUTLVBSTCSK-UHFFFAOYSA-N	C1=CC2=C(C=C1)OC(C(=N2)O)OC3C(C(C(C(CO)O3)O)O)O	11690.2	1926.86	5817.01	8720.97	8994.39	8613.01	17165.1	7861.06	10399.3	15359	9804.13	14363.9	8293.07	4678.22	2705.84	7146.66	1979.48	2224.71	16376.2	21392.6	22647.9	14787.2	23999.5	17662.1	32374.9	36046.1	33222.3	35929.2	40984.6	47971.9	146836	125520	130643	161719	171994
NEG_3022	[M-H]-	Butylparaben	0.0767606	1.30993	0.210585	193.085	8.596		Benzenoids	Benzene and substituted derivatives	Benzoic acids and derivatives	C11H14O3	QFOHBWFCKVYLES-UHFFFAOYSA-N	CCCCOC(=O)C1=CC=C(C=C1)O	11941.2	1263.61	1849.65	2116.71	6097.82	11048.9	9583.15	11788.3	12379.2	12358.4	14316.9	8920.33	1947.68	2929.32	965.184	888.876	2672.64	857.633	11240.6	10661.7	8513.19	10357	11351.9	15643	10000.4	5660.64	8263.97	9260.32	14900.4	10804.6	8324.12	3793.75	7150.83	11749.3	4689.72
NEG_2443	[M-H]-	Caffeic acid	0.0287519	0.845758	0.340157	179.034	6.585	C01481	Phenylpropanoids and polyketides	Cinnamic acids and derivatives	Hydroxycinnamic acids and derivatives	C9H8O4	QAIPRVGONGVQAS-DUXPYHPUSA-N	C1=CC(=C(C=C1/C=C/C(=O)O)O)O	5404.46	1661.27	1117.29	1322.98	2709.03	3411.68	3717.54	1476.12	3402.8	4986.39	3776.46	2140.24	1755.04	2215.22	1207.98	953.378	1570.91	1120.33	4369.35	6121.42	5088.66	4996.31	5309.41	7002.42	5762.9	4726.52	8859.56	5606.17	5934.19	8676.33	8951.94	6373.06	6863.91	12152.4	6309.52
NEG_12605	[M-H]-	Caffeic acid hexoside	0.106671	0.884324	0.795698	341.088	2.951		Phenylpropanoids and polyketides	Cinnamic acids and derivatives	Hydroxycinnamic acids and derivatives	C15H18O9	WQSDYZZEIBAPIN-UHFFFAOYSA-N	C1=C(C=CC(=O)OC2C(C(C(C(CO)O2)O)O)O)C=C(C(=C1)O)O	140977	42580.8	38261	49054.2	82887.8	151660	293687	202947	310996	310569	239247	219001	21446.8	13641.7	20320.8	14074.6	80184.8	10861.6	78978.7	56464.5	110332	97859.1	99106.4	80381	79597.5	84995	108165	5653.85	11246.7	7543.34	80471.2	70725.7	82455.8	11389.1	86327.3
NEG_24672	[M-H]-	Calceolarioside B	0.090722	0.918502	0.310138	477.141	4.272		Phenylpropanoids and polyketides	Cinnamic acids and derivatives	Hydroxycinnamic acids and derivatives	C23H26O11	LFKQVVDFNHDYNK-FOXCETOMSA-N	C1=CC(=C(C=C1CCO[C@H]2[C@@H]([C@H]([C@@H]([C@H](O2)COC(=O)/C=C/C3=CC(=C(C=C3)O)O)O)O)O)O)O	24431.9	32398.2	37518.3	15614.9	17884.4	12476.7	11272.8	10425.8	11828.2	10448.4	9441.59	11494.2	57535.4	41635.7	45588.8	28240.8	30734.1	38920.7	14098.3	14286.6	16201.4	13537.5	13640.4	16231.1	26888.6	29265.7	21489.7	23188.6	22490.8	19191.6	31832.4	24441.1	25255.2	23304.1	26381
NEG_4111	[M-H]-	Calcium pantothenate	0.225213	1.18197	0.565553	218.102	2.011					C9H17NO5.1/2 Ca	FAPWYRCQGJNNSJ-UBKPKTQASA-L	CC(C)(CO)[C@H](C(=O)NCCC(=O)[O-])O.CC(C)(CO)[C@H](C(=O)NCCC(=O)[O-])O.[Ca+2]	136036	209605	241798	185388	214633	147339	217092	117302	210101	190099	235736	218424	547784	165509	245404	194057	253698	229550	187276	109585	150335	150316	88163.3	127149	73123.2	96317.5	239302	96606.4	138971	114999	62304.9	76602.9	157964	192009	79016
NEG_45561	[M-H]-	Camelliaside B	0.416367	1.84671	0.00289545	725.201	5.425					C32H38O19	LLPRITPJQPQXIR-UHFFFAOYSA-N	CC1C(C(C(C(O1)OCC2C(C(C(C(O2)OC3=C(OC4=CC(=CC(=C4C3=O)O)O)C5=CC=C(C=C5)O)OC6C(C(C(CO6)O)O)O)O)O)O)O)O	95494.5	118516	69419.4	95891.6	106823	142816	26150	21383	45539.6	19115.3	14538.5	59322.5	89770.1	101329	83720.1	89613	44283.3	34175.5	69478.1	79180.9	75479.5	51165.6	59881.7	91687.7	56299.7	84211.3	104996	60660.8	93092.3	87908.5	42069.8	28146.6	37284.8	68670.2	44772.5
NEG_7076	[M-H]-	Canarione	0.116048	0.672495	0.107593	271.026	6.239		Organoheterocyclic compounds	Naphthopyrans	Naphthopyranones	C14H8O6	NPUXQAACUNUHIX-UHFFFAOYSA-N	CC1=CC(=O)C2=C(C=C3C(=C2O)C(=CC(=O)C3=O)O)O1	112281	145492	233853	142033	117880	82593.4	34413.3	25826	34378.8	42623.4	39966.5	32440.7	217697	155187	140625	122147	69712	184936	28504.9	33527.3	27181.4	27170.9	28957.8	33972.2	9779.18	12998.9	10401.1	9302.47	17466.7	12245.2	6246.74	16853.3	20678.8	29633.2	17075.7
NEG_12510	[M-H]-	Canrenone	0.0489636	1.159	0.528615	339.198	9.815		Lipids and lipid-like molecules	Steroids and steroid derivatives	Steroid lactones	C22H28O3	UJVLDDZCTMKXJK-AFDHUMPMSA-N	CC12CCC(=O)C=C2C=CC3[C@@H]1CCC4(C)[C@H]3CCC54CCC(=O)O5	7664.35	766.636	2865.82	4206.06	4115.38	6503.66	5061.3	4997.95	6401.57	5895.32	5824.8	7685.77	2349.19	3863.36	4345.16	2975.22	3860.28	4363.84	9402.25	8772.41	7488.41	11201.6	7260.46	9547.83	7242.94	7138.6	10652.2	9371.56	21246.8	14495.1	8095.93	12303.7	14199.5	9443.53	9226.31
NEG_15208	[M-H]-	Casticin	0.0548398	1.7615	0.117629	373.091	6.649		Phenylpropanoids and polyketides	Flavonoids	O-methylated flavonoids	C19H18O8	PJQLSMYMOKWUJG-UHFFFAOYSA-N	COC1=C(C=C(C=C1)C2=C(C(=O)C3=C(C(=C(C=C3O2)OC)OC)O)OC)O	9520.59	6680.37	27373.5	11530.1	8360.09	7238.08	9670.45	9679.05	6214.09	23865	16201.6	12800	4030.45	2655.89	6059.76	4611.89	882.734	5092.39	2446.16	1195.83	1768.13	1527.78	1566.97	1856.75	1209.49	2273.67	1812.78	1507.94	368.203	1046.01	204.259	459.08	1042.9	842.551	1674.4
NEG_379	[M-H]-	Catechol	0.362209	1.16232	0.125747	109.029	3.017	C15571	Benzenoids	Phenols	Benzenediols	C6H6O2	YCIMNLLNPGFGHC-UHFFFAOYSA-N	OC=1C=CC=CC1O	70169.2	117289	128143	98651.3	159844	158992	419285	386640	335641	493051	324695	398810	209149	128729	146587	157500	207578	150757	326952	382778	440034	404076	423550	314618	108083	139453	151684	141845	121521	111455	116370	85227.9	139272	92790.1	119436
NEG_21034	[M-H]-	Chenodeoxycholic acid	0.0347313	0.64142	0.0220833	437.289	9.659	C02528	Lipids and lipid-like molecules	Steroids and steroid derivatives	Bile acids, alcohols and derivatives	C24H40O4	RUDATBOHQWOJDD-BSWAIDMHSA-N	C[C@H](CCC(=O)O)[C@H]1CC[C@@H]2[C@@]1(CC[C@H]3[C@H]2[C@@H](C[C@H]4[C@@]3(CC[C@H](C4)O)C)O)C	2245.91	220.075	952.977	409.512	9535.77	1928.61	2839.54	318.483	1972.75	3594.53	2185.04	2040.73	352.421	288.492	455.07	423.706	428.688	153.872	3686.47	3866.34	2413.36	3759.41	2448.5	1971.89	724.956	913.799	1203.17	571.996	891.077	1515.92	1251.35	1515.61	1322.59	2136.57	1664.9
NEG_13571	[M-H]-	Chlorogenic acid	0.352464	2.42132	0.00886475	353.087	4.866	C00852	Organic oxygen compounds	Organooxygen compounds	Alcohols and polyols	C16H18O9	CWVRJTMFETXNAD-JUHZACGLSA-N	C1=C(/C=C/C(=O)O[C@@H]2C[C@@](C[C@H]([C@H]2O)O)(C(=O)O)O)C=C(C(=C1)O)O	30969	25684.8	6215.38	22262.9	6819.52	11431.5	8358.39	6018.46	7693.44	8302.88	16215.1	8269.88	4970.72	2979.09	5420.41	15707.1	7848.03	3847.5	6839.44	8096.92	13968.3	5246.94	6497.43	7450.91	37248.5	37873.4	49515.7	43005	79432.8	22366.4	21368.3	13579.8	13756.9	28045.7	18538.5
NEG_18183	[M-H]-	Cholic acid	0.014246	1.04985	0.850459	407.279	10.042	C00695	Lipids and lipid-like molecules	Steroids and steroid derivatives	Bile acids, alcohols and derivatives	C24H40O5	BHQCQFFYRZLCQQ-OELDTZBJSA-N	O=C(O)CCC(C)C1CCC2C3C(O)CC4CC(O)CCC4(C)C3CC(O)C12C	39578.1	2131.53	2594.43	12746.7	9790.96	23268.3	13934.9	7189.72	26223.2	16013.4	16498	29794.1	794.191	3278.48	1336.75	1713.4	1265.89	1408.46	29476.2	21312.3	23618.5	18322.2	16886.2	33510.1	20636.7	8478.22	5628.28	8248.05	13616	7608.99	14549.2	5936.9	12086.3	10072.1	6903.31
NEG_1997	[M-H]-	Chrysanthemic Acid	0.0880849	0.767919	0.404106	167.108	8.591		Lipids and lipid-like molecules	Prenol lipids	Monoterpenoids	C10H16O2	XLOPRKKSAJMMEW-UHFFFAOYSA-N	O=C(O)C1C(C=C(C)C)C1(C)C	27557.1	1172.04	560.032	1590.37	3413.04	13904.4	22233.7	10330.8	18664.5	24242.1	11675.5	19392.3	296.249	544.265	243.212	424.57	202.43	342.62	10249.4	13207.7	16612.3	17537.3	20541.4	27006	7898.84	4233.89	5884	6090.33	19527.9	12011.2	8187.88	8626.48	13006	22676.5	9931.69
NEG_31070	[M-H]-	Chrysin 6-C-glucoside 8-C-arabinoside	0.203161	0.987063	0.890421	547.143	5.399		Phenylpropanoids and polyketides	Flavonoids	Flavonoid glycosides	C26H28O13	ZGVGUTOTMNVHSX-UHFFFAOYSA-N	O=C1C=C(OC2=C1C(O)=C(C(O)=C2C3OCC(O)C(O)C3O)C4OC(CO)C(O)C(O)C4O)C=5C=CC=CC5	273799	365351	338465	300984	309192	220702	226760	169622	210438	245564	250889	231903	523267	329764	317596	336939	419218	368124	195713	223722	195606	196783	210076	181876	271051	241205	226743	212197	307520	254276	262981	198990	247074	319982	291354
NEG_3011	[M-H]-	Cinnamic acid	0.165772	1.33144	0.32585	193.05	3.379	C10438	Phenylpropanoids and polyketides	Cinnamic acids and derivatives	Cinnamic acids	C9H8O2	WBYWAXJHAXSJNI-VOTSOKGWSA-N	C1=CC=C(C=C1)/C=C/C(=O)O	104682	18364.8	18498.1	37817.6	83597.7	110786	218784	119204	239867	261676	182915	162262	11465.6	14226.1	8870.13	10723.2	15744	7389.72	84140.3	75525.6	142378	111594	124935	112307	18467.7	20214.9	24062.9	17693.9	52001.3	26397.7	16601.8	13344.9	17210	36712.6	21543.8
NEG_16555	[M-H]-	cis-Piceid	0.0993107	0.748986	0.00899768	389.122	5.01		Phenylpropanoids and polyketides	Stilbenes	Stilbene glycosides	C20H22O8	HSTZMXCBWJGKHG-BUFXCDORSA-N	OC1=CC=C(C=C1)C=CC=2C=C(O)C=C(OC3OC(CO)C(O)C(O)C3O)C2	8132.66	24934.6	17618.7	6188.12	11505.4	5657.88	7305.85	2352.21	3100.14	5147.74	3873.56	8254.3	38737.8	20353.1	28989.8	13569.7	23365.2	15795.5	2697.76	3894.54	4222.99	5628.48	4004.29	4291.81	7586.22	8327.7	9198.23	9436.74	5910.31	6479.44	11375.9	8116.93	11376.9	10173.5	9818.66
NEG_5870	[M-H]-	Citrinin	0.166311	0.778277	0.151273	249.079	4.381	C16765	Organoheterocyclic compounds	Benzopyrans		C13H14O5	CBGDIJWINPWWJW-IYSWYEEDSA-N	C[C@@H]1[C@@H](C)OC=C2C1=C(C)C(=C(C2=O)C(=O)O)O	18015.8	9229.5	10765.7	10427	18668.1	12277.6	25471	45924.5	31405.8	32463.6	16076.8	34429.2	19942.3	13243.5	12441.1	12268.3	16032.3	13159.4	35193.2	41799.5	34769.2	57365.7	31020.6	32174.7	19384.4	18389.8	36589.8	22036.1	24310.1	41815.8	33626.7	39176.2	35318.5	24487.5	45707.7
NEG_14411	[M-H]-	Clusiacyclol A	0.100851	0.651044	0.0127947	363.166	3.299		Benzenoids	Benzene and substituted derivatives	Benzophenones	C23H24O4	BQIVXBUAUNSLAJ-UHFFFAOYSA-N	O=C(C=1C=CC=CC1)C2=C(O)C=C3OC4(C)CCC5C4C(C3=C2O)C5(C)C	42835.6	26637.2	39043	32504.7	33634.9	41579.7	56305.8	45612	42045.2	62565	54130.1	58310.6	37816.3	24983.5	22294.8	25534.7	42236.1	32471.1	45216	40290.1	47765.8	41914.3	43583.3	32218.8	5180.52	5287.04	5704.76	5552.39	6226.77	4552.54	7628.76	6331.79	7680.05	12843.5	7881.75
NEG_13151	[M-H]-	Cohumulone	0.295865	0.739367	0.0257863	347.186	7.813		Organic oxygen compounds	Organooxygen compounds	Carbonyl compounds	C20H28O5	DRSITEVYZGOOQG-UHFFFAOYSA-N	O=C(C1=C(O)C(=C(O)C(O)(C1=O)CC=C(C)C)CC=C(C)C)C(C)C	18266.9	7468.91	13611.9	8732.28	17879.4	22749.7	45608.2	66939.1	31346	50246.3	50818.2	43023.8	4995.01	11633.6	6292.08	5343.13	6062.31	5878.01	83366.4	74689.3	72514.3	77255.6	90282.9	42878.7	41846.9	55840.5	64075.2	45058.6	41247.9	55354.9	70541.2	73210.2	80059.5	41059.5	69770.3
NEG_1829	[M-H]-	Coixol	0.276514	0.0984123	7.32889e-07	164.034	1.496		Organoheterocyclic compounds	Benzoxazoles	Benzoxazolones	C8H7NO3	MKMCJLMBVKHUMS-UHFFFAOYSA-N	COC1=CC2=C(C=C1)NC(=O)O2	882.057	470.679	1571.12	1136.54	1707.57	1876.46	1957.27	1676.31	1443.08	1233.57	1743.94	1324.05	991.359	1535.87	1680.73	1392.3	511.535	1884.52	2616.22	2062.42	1957.56	2220.08	1850.92	2018.77	2207.94	2451.97	1409.07	2243.51	708.21	2077.67	24111.8	20568.1	14888.3	18161.2	20710.6
NEG_11436	[M-H]-	Corchorifatty acid F	0.926344	0.853587	0.5275	327.219	6.787		Lipids and lipid-like molecules	Fatty Acyls	Lineolic acids and derivatives	C18H32O5	MKYUCBXUUSZMQB-MKZMYESJSA-N	O=C(O)CCCCCCCC(O)C=CC(O)C(O)CC=CCC	6.01293e+06	6.56476e+06	6.84217e+06	7.29985e+06	6.33226e+06	7.05659e+06	6.88718e+06	2.60434e+06	7.24468e+06	7.44355e+06	3.37568e+06	7.4493e+06	6.15929e+06	6.34411e+06	6.12379e+06	5.67863e+06	7.88873e+06	5.26418e+06	5.03046e+06	4.46242e+06	5.80326e+06	4.33794e+06	4.72809e+06	7.29076e+06	1.84922e+06	2.60193e+06	1.77665e+06	2.56039e+06	5.49549e+06	2.88799e+06	2.31463e+06	1.74522e+06	3.55307e+06	5.28589e+06	3.64985e+06
NEG_9262	[M-H]1-	Coronaric acid	0.148871	0.768147	0.0415611	299.259	10.287	C14825	Lipids and lipid-like molecules	Fatty Acyls	Fatty acids and conjugates	C18H32O3	FBUKMFOXMZRGRB-YFHOEESVSA-N	CCCCC/C=C\CC1C(CCCCCCCC(=O)O)O1	40378.6	28069.4	46939.9	32857.5	32223.5	33335	31669.7	31777.9	38064.7	30674.6	32362	31450	23080.9	25967.4	22716.1	59055.9	25233.7	25062.8	41558.8	28484.2	33037.4	29332.4	28978.1	40666.1	33728.5	31183.1	26385.4	42228.3	27179.6	28261	43887.7	43731.5	46387.4	32140.1	49810.2
NEG_32535	[M-H]-	Corymboside	0.989128	0.750153	0.00615316	563.142	4.366		Phenylpropanoids and polyketides	Flavonoids	Flavonoid glycosides	C26H28O14	OVMFOVNOXASTPA-UHFFFAOYSA-N	OCC1OC(C(O)C(O)C1O)C2=C(O)C(=C(O)C3=C2OC(=CC3=O)C4=CC=C(O)C=C4)C5OCC(O)C(O)C5O	639714	943526	900794	838609	755732	538240	986126	1.28011e+06	862239	1.01284e+06	865282	951846	1.18299e+06	886159	975666	1.4695e+06	924549	756468	826198	843423	880011	896966	844149	743297	985574	1.06255e+06	974615	1.08108e+06	610905	888039	1.37521e+06	1.03735e+06	1.27364e+06	1.22488e+06	1.40185e+06
NEG_28132	[M-H]-	Coumarin + 1O + 1MeO, O-Hex-Hex	0.0766145	0.831686	0.395876	515.139	2.221		Phenylpropanoids and polyketides	Coumarins and derivatives	Coumarin glycosides	C22H28O14	QJGJAMWLRCWSIH-UHFFFAOYSA-N	COC1=CC2=C(C=C1OC3C(C(C(C(CO)O3)O)O)OC4C(C(C(C(CO)O4)O)O)O)OC(=O)C=C2	87033.7	49779.4	47190.3	52476.6	55059.9	59332	49521.7	22825.5	57197.8	61679.8	46254.9	41408.1	25436.8	25452.6	18720.3	15356.5	18409.4	11686.3	24379.8	25887	33251.2	23362	20938.3	29900	12096.2	11019.5	16796.3	13559.3	30248.8	11396.4	18621.6	12965	22282.9	14343.1	26194.2
NEG_11165	[M-H]-	Coumaroyl Hexoside	0.170635	1.91449	2.91314e-07	325.091	3.36		Phenylpropanoids and polyketides	Cinnamic acids and derivatives	Hydroxycinnamic acids and derivatives	C15H18O8	DSNCQKUYZOSARM-UHFFFAOYSA-N	C1=C(C=CC(=C1)O)C=CC(=O)OC2C(C(C(C(CO)O2)O)O)O	12790.9	18939.8	29290.7	11802.7	14096.1	4697.24	2168.57	2475	7763.14	10166.8	3453.32	2406.36	30501.6	15254.5	23065.2	14209.5	46679.5	17343.8	4944.1	5026.86	3453.12	2689.41	2475.09	3688.07	10016.7	11624.6	11503.8	11232.6	10410.3	10421.2	5273.6	4249.27	6236.31	6559.2	5876.47
NEG_12318	[M-H]-	Coumaroyl quinic acid	0.0757641	1.06493	0.676012	337.09	3.579		Organic oxygen compounds	Organooxygen compounds	Alcohols and polyols	C16H18O8	XWRHBGVVCOSNKO-UHFFFAOYSA-N	C1=C(C=CC(=C1)O)C=CC(=O)OC2C(CC(CC2O)(C(=O)O)O)O	5443.76	11665.4	11834.9	11815.6	12593.6	10084.9	10130.4	7761.87	10242.1	10013.8	14087.3	13951	45809.5	31026.8	43829.5	24723.6	32865.6	38407.2	29181.5	39185	26408.5	31793.5	25161.8	25427.9	9712.63	14588.3	11195.6	12626.3	7481.95	12865.1	8691.85	9197.87	10846.1	16569.7	10650.2
NEG_13576	[M-H]-	Cryptochlorogenic acid	0.535123	3.42432	0.137346	353.088	2.604		Organic oxygen compounds	Organooxygen compounds	Alcohols and polyols	C16H18O9	GYFFKZTYYAFCTR-AVXJPILUSA-N	C1[C@H](C([C@@H](CC1(C(=O)O)O)O)OC(=O)/C=C/C2=CC(=C(C=C2)O)O)O	172319	194569	82586.7	87944.4	144489	89305.7	68494.7	58553.3	83145.4	87387	93472.4	56703.5	92489.7	53932.6	67760.6	50880.4	83676.9	33741.8	39531.5	43835.6	51941.9	39911.1	37950.3	47652.8	103029	44769.3	59335.5	87536.3	388115	56025.9	34858.5	30482.2	25540.8	59805.7	38007.5
NEG_55413	[M-H]-	Cy 3-coumSamb-5-Glc	0.346828	0.724179	0.0799192	887.482	11.125		Phenylpropanoids and polyketides	Flavonoids	Flavonoid glycosides	C41H45O22	JSYDBTWJIIAZPU-NEVABJEQSA-O	OCC1OC(OC2=CC(=CC3=[O+]C(=C(OC4OC(COC(=O)C=CC5=CC=C(O)C=C5)C(O)C(O)C4OC6OCC(O)C(O)C6O)C=C23)C7=CC(=C(O)C=C7)O)O)C(O)C(O)C1O	146095	10248.2	12612.6	27234	93118.1	144622	99925.3	47358.4	125711	103736	72475.8	115095	4786	52250.3	4941.99	21766.4	9736.84	6783.65	104833	75368.1	166060	145980	158650	210150	149786	110057	130974	112228	198075	250204	244268	169748	206450	308495	213099
NEG_8140	[M-2H]-	Cyanidin	0.103484	0.898903	0.447896	285.038	13.773		Phenylpropanoids and polyketides	Flavonoids	Hydroxyflavonoids	C15H11O6	VEVZSMAEJFVWIL-UHFFFAOYSA-O	OC=1C=C(O)C=2C=C(O)C(=[O+]C2C1)C=3C=CC(O)=C(O)C3	31736	49397.6	47591.3	42501.5	46453.7	42177.5	28263.6	22583.7	32342.2	33011.3	31463.2	21888.9	87856.8	34449.3	47791	45040.6	99708.6	48621	46297.4	37879.4	31816.9	27445.7	27127.7	45537.4	67953.3	69382.6	86602.1	61425	115812	51391.2	94109.4	79336.1	65777.3	99813.6	74293.5
NEG_47633	[M-2H]-	Cyanidin 3-(2G-glucosylrutinoside)	0.0249196	0.890034	0.51747	755.191	9.591					C33H41O20	MSUVUDCULKNUJL-UHFFFAOYNA-O	OC=1C=C(O)C=2C=C(OC3OC(COC4OC(C)C(O)C(O)C4O)C(O)C(O)C3OC5OC(CO)C(O)C(O)C5O)C(=[O+]C2C1)C=6C=CC(O)=C(O)C6	2154.65	3726.04	3147.21	6086.39	2661.06	3440.66	5272.92	4889.36	6131.44	5679.71	6876.3	3622.39	3804.34	2925.6	3626.11	4180.46	4575.42	3055.82	2649.94	3519.94	3835.69	3388.25	3402.06	4443.06	5751.57	3842.93	4369.11	3691.87	7350.94	2738.32	7071.09	4438.57	5174.97	3672.33	6258.03
NEG_11453	[M-H]-	Cyclic AMP	0.107137	0.74197	0.184298	328.044	1.755	C00575	Nucleosides, nucleotides, and analogues	Purine nucleotides	Cyclic purine nucleotides	C10H12N5O6P	IVOMOUWHDPKRLL-KQYNXXCUSA-N	C1[C@@H]2[C@H]([C@H]([C@H](N3C=NC4=C3N=CN=C4N)O2)O)OP(=O)(O)O1	15452.2	8354.8	10934.6	13596.4	15091.5	10872.6	13795.6	9429.21	13396.9	15248.8	18709.6	12585.9	13062.8	24645.5	6890.04	9030.93	9042.67	15282.1	16119.7	17235.3	13322.5	14040.3	14121.6	14669.9	4080.33	5735.12	7527.37	5524.09	4924.97	6594.23	6468.58	7073.2	10842	4854.54	4688.22
NEG_12842	[M-H]-	Cyclic guanosine monophosphate	0.0551955	0.851693	0.267274	344.04	1.174		Nucleosides, nucleotides, and analogues	Purine nucleotides	Cyclic purine nucleotides	C10H12N5O7P	ZOOGRGPOEVQQDX-UUOKFMHZSA-N	C1[C@@H]2[C@H]([C@H]([C@H](N3C=NC4=C3NC(=N)N=C4O)O2)O)OP(=O)(O)O1	7294.03	3042.4	4313.81	4651.91	6487.82	5804.93	7140.73	3903.65	6034.66	7178.94	7454.64	5826.09	4709.13	8302.98	2675.63	4185.6	3275.15	5767.15	4147.53	3746.4	4040.55	4256.2	4478.94	5359.65	2059.11	3168.95	2746.64	2879.2	3119.78	2959.97	2729.87	3203.01	4131.53	2604.25	2437.79
NEG_28122	[M-H]-	Cynarin	0.734871	0.521621	0.00710779	515.122	4.037		Organic oxygen compounds	Organooxygen compounds	Alcohols and polyols	C25H24O12	YDDUMTOHNYZQPO-UHFFFAOYNA-N	O=C(OC1CC(OC(=O)C=CC2=CC=C(O)C(O)=C2)(C(=O)O)CC(O)C1O)C=CC3=CC=C(O)C(O)=C3	571961	870015	693025	570216	693373	635943	306304	258539	364811	291785	310858	286063	2.01606e+06	909950	1.21042e+06	1.23075e+06	1.5438e+06	880334	576888	525083	580020	355317	450697	584510	89062.4	228250	239952	131485	111078	101775	313780	248845	344395	154078	350053
NEG_21881	[M-H]-	Cynaroside	0.301977	0.384219	0.000304762	447.11	1.706	C03951	Phenylpropanoids and polyketides	Flavonoids	Flavonoid glycosides	C21H20O11	PEFNSGRTCBGNAN-QNDFHXLGSA-N	C1=CC(=C(C=C1C2=CC(=O)C3=C(C=C(C=C3O)O[C@H]4[C@@H]([C@H]([C@@H]([C@@H](CO)O4)O)O)O)O2)O)O	9300.88	5364.55	8250.85	8046.51	8080.95	7819.13	11865.7	8524.93	10904.4	13225.9	9744.37	8958.91	7036.87	4858.4	4347.24	4989.36	5484.29	3840.81	28610.7	34989	26009.1	17971.4	23342.9	17023.5	9343.45	13961.4	20471.9	13030.3	12293.5	14608.9	30921.6	32027.7	40363.6	24741.5	52070.2
NEG_15232	[M-H]-	Cyproterone	0.0210191	1.00155	0.995021	373.154	8.722		Lipids and lipid-like molecules	Steroids and steroid derivatives	Pregnane steroids	C22H27ClO3	DUSHUSLJJMDGTE-ZJPMUUANSA-N	CC(=O)[C@]1(CC[C@H]2[C@@H]3C=C(C4=CC(=O)[C@@H]5C[C@@H]5[C@]4(C)[C@H]3CC[C@@]21C)Cl)O	13639.8	9110.9	29068.3	15659.4	11720.1	9544.37	18237.2	31672.1	18086.8	26477	18675	22513.4	1961.4	5641.88	1748.25	1403.73	2603.15	599.621	4792.27	2612.74	2388.2	1279.5	1113.33	2147.37	2399.12	5413.96	2169.14	2311.73	2169.14	2023.54	3243.3	3014.83	2127.25	2394.71	4215.96
NEG_5462	[M-H]-	Cytidine	0.0652952	1.03843	0.772486	242.078	0.7		Nucleosides, nucleotides, and analogues	Pyrimidine nucleosides		C9H13N3O5	UHDGCWIWMRVCDJ-XVFCMESISA-N	N=C1N=C(O)N(C=C1)C2OC(CO)C(O)C2O	53232.2	12327.7	20140.3	6020.08	25347.1	38195.9	23753.2	14328.7	19150.4	30320.5	18678.6	26646.2	5420.36	7396.61	207.588	38567.3	38309.3	34845.2	13436.8	13606.9	20040.9	17388.9	15872.7	19082.5	15562.3	19611.5	13529.9	11025	22907.6	21290.9	15965.1	15649.1	17385.9	15130.2	21332.8
NEG_1410	[2M+FA-H]-	d-Carvone	0.255757	0.473567	0.000279137	151.111	8.506	C11383	Lipids and lipid-like molecules	Prenol lipids	Monoterpenoids	C10H14O	ULDHMXUKGWMISQ-VIFPVBQESA-N	C=C(C)[C@H]1CC=C(C)C(=O)C1	27625.5	422.218	530.923	853.355	5093.59	23164.4	29384.4	12313.6	34193.1	30578.8	16437.5	36855.4	126.203	384.937	100.73	177.163	242.243	100.229	21184.7	23370.9	30836.5	27794.3	27536.9	40053.4	12453	7554.32	9696.82	8276.93	20104.9	16714.2	26637.1	21377.3	27364.7	32304.5	23777.8
NEG_2447	[M-H]-	D-Glucose	0.113729	1.1493	0.219143	179.055	4.461	C00221	Organic oxygen compounds	Organooxygen compounds	Carbohydrates and carbohydrate conjugates	C6H12O6	WQZGKKKJIJFFOK-GASJEMHNSA-N	C([C@@H]1[C@H]([C@@H]([C@H](C(O)O1)O)O)O)O	74148.3	73094.9	72025.4	75604.1	86571.7	87505.2	59926.4	49150.2	57961.6	62362.5	60038.3	55789.8	98859	66328.2	68427.2	69396.2	68507.4	64231.8	65023.2	66811.2	69221.4	56601	66858.8	61618.2	15251.8	23207.9	21205.5	16998.1	22702.4	13846.6	17124.5	14665.2	18387.1	13746.4	19285.8
NEG_6053	[M-H]-	Daidzein	0.135488	1.48802	0.192691	253.051	7.333	C10208	Phenylpropanoids and polyketides	Isoflavonoids	Isoflav-2-enes	C15H10O4	ZQSIJRDFPHDXIC-UHFFFAOYSA-N	C1=CC(=CC=C1C2=COC3=C(C2=O)C=CC(=C3)O)O	11074.2	12357.4	28796.1	13462.8	15266.6	13747.4	5551.62	3684.39	3723.22	6011.02	8923.46	5373.64	12351.3	11809.2	21588.4	41258.4	15885	7113.59	3353.68	4133.55	7505.48	4932.59	12932.2	4827.26	11887	14130	18911.2	26478.1	9052.79	4665.29	13901	5572.02	9925.93	9857.5	9850.88
NEG_13384	[M-H]-	Daphnoretin	0.153114	1.46107	0.435184	351.051	7.611		Phenylpropanoids and polyketides	Coumarins and derivatives	Hydroxycoumarins	C19H12O7	JRHMMVBOTXEHGJ-UHFFFAOYSA-N	COC1=CC2=C(C=C1O)OC(=O)C(=C2)OC3=CC4=C(C=C3)C=CC(=O)O4	49199.4	85704.5	56273.7	10115.5	48439.4	48270.2	1785.75	497.101	3790.67	4886	3644.28	1153	32483.2	22329.2	27932.4	14836.6	36306.9	10377.5	1127.59	1307.88	1329.07	1544.4	1580.87	2070.34	10206.5	11161.9	8021.05	5796.54	26601.8	7054.57	2931.6	5189.11	3485.22	22717.1	9955.27
NEG_38800	[M-H]-	Decahydrogambogic acid	0.329542	0.277572	4.89679e-05	637.37	8.504		Organoheterocyclic compounds	Benzopyrans	1-benzopyrans	C38H54O8	ZZGVJHSBRGZEML-UHFFFAOYSA-N	O=C(O)C(C)CCC12OC(C)(C)C3CC(CC4C(=O)C5=C(O)C=6C=CC(OC6C(=C5OC431)CCC(C)C)(C)CCCC(C)C)C2O	22657.2	166.737	128.192	242.919	2092.41	19671	33006.8	7660.37	35265.3	28230.8	11983.8	40041	122.876	111.859	59.3545	187.145	21.5897	78.8651	21165.9	23346.7	32374.3	27337.1	28882.1	47782.6	7439.53	4211.65	5628.39	4227.83	17130.2	9960.18	33726	20903.1	28960.6	35164.9	23592.3
NEG_9257	[M-H]-	Dehydroabietic acid	0.155605	0.990378	0.960034	299.201	10.502		Lipids and lipid-like molecules	Prenol lipids	Diterpenoids		NFWKVWVWBFBAOV-UHFFFAOYSA-N	CC(C)C1=CC2=C(C=C1)C3(CCCC(C3CC2)(C)C(=O)O)C	33840.7	34481.1	39542.2	68990.9	29535.8	32332.8	39785.1	39234.8	23537.6	32627.4	34378.2	82254.9	55055.1	36207.8	47548.1	50254	33586.9	21503.3	44279.1	39427.4	29666.8	45379.4	47621.3	57698.8	50826.6	53171.9	38151.9	66229.7	27026.8	32746.6	41464.5	66753.9	59397.3	30512.5	39305.4
NEG_25311	[M-H]-	Dehydrotumulosic acid	0.0391921	1.06739	0.712591	483.345	12.033					C31H48O4	LADJWZMBZBVBSB-DWSVKRSBSA-N	CC(C)C(=C)CC[C@H]([C@H]1[C@@H](C[C@@]2([C@@]1(CC=C3C2=CCC4[C@@]3(CC[C@@H](C4(C)C)O)C)C)C)O)C(=O)O	4055.67	4650.24	2558.4	4885.03	5391.13	6768.26	5577.72	3542.85	6926.86	6192.18	3457.07	3874.43	3447.86	2598.32	1891.28	2871.24	2941.89	2029.62	3457.63	4139.76	5266.16	2862.04	3594.89	4038.24	4727.63	4055.11	4853.79	3340.42	6101.61	4858.61	4334.85	2791.62	3783.9	5228.44	7181.81
NEG_38731	[M-H]-	Demethoxycentaureidin 7-O-rutinoside	0.133312	1.0354	0.85449	637.179	5.076		Phenylpropanoids and polyketides	Flavonoids	Flavonoid glycosides	C29H34O16	PYPKJBUJNZMSTH-UHFFFAOYSA-N	CC1C(C(C(C(OCC2C(C(C(C(OC3=CC4=C(C(=O)C=C(C5=CC(=C(C=C5)O)OC)O4)C(=C3OC)O)O2)O)O)O)O1)O)O)O	24083.5	28821.9	18338.3	21054.1	43368.1	37571.3	32531.5	28990	37553.3	37561.6	34566.9	34524.7	32391.8	37749.6	28104.6	38464.2	23775.3	24347.5	35816.8	31245.8	29633.2	30321.7	35460.2	38926.2	13756.9	17175.6	15803.3	14416.1	13167	28002.3	20952.5	14949.6	21769.4	8504.47	13198
NEG_16795	[M-H]-	Deoxycholic acid	0.0638697	0.658674	0.244316	391.285	9.665	C04483	Lipids and lipid-like molecules	Steroids and steroid derivatives	Bile acids, alcohols and derivatives	C24H40O4	KXGVEGMKQFWNSR-LLQZFEROSA-N	C[C@H](CCC(=O)O)[C@H]1CC[C@H]2[C@@H]3CC[C@@H]4C[C@@H](CC[C@]4(C)[C@H]3C[C@@H]([C@]12C)O)O	8501.3	800.545	2332.39	2076.46	71486.2	7264.83	2617.58	1453.27	4898.89	3469.2	3632.21	6445.4	1064.32	2183.79	1747.91	1219.68	1527.13	700.76	5352.45	5373.46	2010.87	3161.53	2197.74	9343.57	2986.97	1096.39	1607.51	1623.38	5620.36	2495.87	2941.35	5474.91	2750.22	7404.47	2443.47
NEG_27018	[M+HCOO]-	Deoxynivalenol 3-glucoside	0.0942145	0.88216	0.423052	503.182	3.988		Lipids and lipid-like molecules	Prenol lipids	Sesquiterpenoids	C21H30O11	PUMXWMGECQIOGB-SMSDQXDJSA-N	CC1=C[C@@H]2[C@](CO)([C@@H](C1=O)O)[C@@]3(C)C[C@H]([C@H]([C@]43CO4)O2)O[C@H]5[C@@H]([C@H]([C@@H]([C@@H](CO)O5)O)O)O	39289.2	16684.9	12982.8	19194.1	27227.6	51265.4	168179	63626.9	167593	194510	100845	124732	13459.6	12373.5	7720.24	7787.02	10669.4	2658.14	86860.2	75981.7	98834.9	116110	116247	128675	22268.8	21571.7	27306.5	15897.8	36937	29710.8	31301.6	19489.8	28073.4	34934.4	23180.9
NEG_24133	[M-H]-	Deoxynivalenol 3-glucuronide	0.0452171	0.911157	0.77192	471.15	3.583		Lipids and lipid-like molecules	Prenol lipids	Sesquiterpenoids	C21H28O12	GRFAWUZMBBQEMX-IJNZYEPRSA-N	CC1=C[C@@H]2[C@](CO)([C@@H](C1=O)O)[C@@]3(C)C[C@H]([C@H]([C@]43CO4)O2)O[C@H]5[C@@H]([C@H]([C@@H]([C@@H](C(=O)O)O5)O)O)O	3588.62	2959.89	3490.52	3205.5	3456.51	5494.52	128485	15213.4	86219.5	90074.6	60562.9	53788.9	2122.41	1565.51	1675.85	1815.83	2446.9	1459.13	8286.45	8474.92	10480.5	14876	13279.1	15734.7	1302.17	965.697	4672.65	2924.8	2454.81	1725.88	1230.37	3519.35	4225.46	1511.41	1489.4
NEG_27109	[M-H]-	DIBOA + O-Hex-Hex	0.164421	0.536649	0.000311602	504.132	3.002		Organoheterocyclic compounds	Benzoxazines	Benzoxazinones	C20H27NO14	XCAANHSYSCAIDI-UHFFFAOYSA-N	C1=CC2=C(C=C1)OC(C(=O)N2O)OC3C(C(C(C(CO)O3)OC4C(C(C(C(CO)O4)O)O)O)O)O	13172.1	11555.5	14447.5	13988.3	11342.8	12753.1	11233.2	10303.5	9135.81	8314.34	8255.99	10990.6	9130.42	9268.55	10335.2	8221.83	12778	7719.1	17196.5	17311.2	18454.9	11264.4	13521.7	10493.1	6480.65	6390.64	9663.18	7745.54	11030.8	6213.99	15334.3	12138.2	13448.5	17638.9	17359.8
NEG_12697	[M-H]-	DIBOA-Glc	0.363461	0.386668	0.000219754	342.084	2.348	C15772	Organic oxygen compounds	Organooxygen compounds	Carbohydrates and carbohydrate conjugates	C14H17NO9	OUSLYTBGQGKTME-UHFFFAOYSA-N	C1=CC2=C(C=C1)OC(C(=O)N2O)OC3C(C(C(C(CO)O3)O)O)O	355041	363093	122787	206357	215166	73062.7	39190.5	31838.4	38847	36487.8	31524.1	31261.2	48262.5	33700.6	43618.8	19655.7	24883.5	11498.6	20686.4	26075.1	32592.1	26860.5	29447.4	27146.2	20230.2	19222.9	21129	20330.7	26580.4	25232.8	53413.8	42931.9	54761.9	63194	83915.2
NEG_7441	[M-H]-	Dibutyl phthalate	0.119968	0.9652	0.677844	277.143	8.23	C14214	Benzenoids	Benzene and substituted derivatives	Benzoic acids and derivatives	C16H22O4	DOIRQSBPFJWKBE-UHFFFAOYSA-N	CCCCOC(=O)C1=C(C=CC=C1)C(=O)OCCCC	40673.5	27390.1	29472.7	30042.4	35267.7	39682.5	43674.8	51340.1	51262.3	49287.9	42928.2	45321.6	24152.3	30248.3	28839.4	25907.4	23870.8	23311.1	38436.9	56776.8	40777	37657	39204.5	42279.1	50163.4	35632.7	34780.2	35149.7	38944.7	39837.9	37971.3	37339.8	37936	39786.3	51779.9
NEG_21519	[M-H]-	Diferuloyl glycerol	0.195063	1.25146	0.444098	443.133	6.283		Phenylpropanoids and polyketides	Cinnamic acids and derivatives	Hydroxycinnamic acids and derivatives	C23H24O9	PATJZXBBUQEFOY-UHFFFAOYSA-N	COC1=C(O)C=CC(=C1)C=CC(=O)OCC(O)COC(=O)C=CC2=CC(=C(O)C=C2)OC	5462.15	892.883	7788.81	7307.15	6509.17	1239.36	38636.2	128937	45016.7	88661.8	25430.5	68534.8	1905.97	980.941	29.0089	2087.01	216.448	1406.98	75869.1	89895.9	154063	244474	188147	37423.4	66167.7	47473.3	16837.3	84274.3	61401.1	60619.3	21388.5	54497.8	81871.9	22866.7	66071.4
NEG_5147	[M-H]-	Dihydroartemisinic acid	0.152409	1.17131	0.125033	235.17	9.166					C15H24O2	JYGAZEJXUVDYHI-DGTMBMJNSA-N	C[C@@H]1CC[C@H]([C@@H]2[C@H]1CCC(=C2)C)[C@@H](C)C(=O)O	24686.7	19219.7	18021.1	28784.5	18672.8	21337.1	19215.2	16863.7	23798.4	21870	25960.6	24568.5	14229.6	16529.5	14424.9	11718.5	12661.3	10097.6	26537.1	22501.8	23668.6	17068.6	16381.2	26575.9	28760.3	28572.8	25692.4	34347.5	32604.9	27110.7	26856.4	20967.6	27147.8	34347.8	21219.9
NEG_36723	[M-H]-	Dihydrohesperetin-7-O-neohesperidoside	0.212783	1.2533	0.17034	611.194	3.14					C28H36O15	ITVGXXMINPYUHD-UHFFFAOYNA-N	O=C(C1=C(O)C=C(OC2OC(CO)C(O)C(O)C2OC3OC(C)C(O)C(O)C3O)C=C1O)CCC4=CC=C(OC)C(O)=C4	69400.5	66105.2	62174.3	79813.9	73650.8	68708.6	65230.4	46555.3	57719.5	49932	51687.6	74487	62811.1	63866.9	62315.1	65463	72848.3	37290.7	54769.2	61148.4	58409.4	61441.5	46665.1	60801.4	34174.9	49588.3	74289.5	40288.1	52024.3	48215.7	45557.4	29680.1	34443.1	51086.5	47523.4
NEG_9439	[M-H]-	Dihydroquercetin	0.416868	0.270155	0.000459155	303.052	4.166		Phenylpropanoids and polyketides	Flavonoids	Flavans	C15H12O7	CXQWRCVTCMQVQX-UHFFFAOYSA-N	O=C1C=2C(O)=CC(O)=CC2OC(C3=CC=C(O)C(O)=C3)C1O	5527.99	6196.6	12032.5	21222.8	6575.86	8241.44	6355.01	9527.9	6371.5	9918.3	12076.1	7353	4166.82	5487.79	1889.61	1881.01	2713.1	2125.07	20837.8	17882.9	10180.6	7184.36	9360.63	6899.32	14105.3	15337.2	7220.42	16441	19570.3	14278.8	36035.3	57116.6	52976.5	29321.3	73356.2
NEG_11218	[M-H]-	Dihydroquinine	0.0502248	1.30005	0.53391	325.2	9.544		Alkaloids and derivatives	Cinchona alkaloids		C20H26N2O2	LJOQGZACKSYWCH-UHFFFAOYSA-N	OC(C=1C=CN=C2C=CC(OC)=CC21)C3N4CCC(C3)C(C4)CC	19952.1	4853.94	3248.69	5390.28	17762.3	21965.9	16358.2	22992.5	20504.1	27627.1	23977.1	27781.6	1060.9	5278.33	4836	4735.2	4082.8	1551.57	27557.3	62836	27349.9	28080.2	67228.9	31715.9	35597.2	21878.9	22241.7	21766.4	101948	32137.4	23811.6	19508.1	29806	28082.2	21401.4
NEG_29874	[M-H]-	DIMBOA + O-Hex-Hex	0.542952	0.129978	3.98314e-08	534.146	3.37		Organoheterocyclic compounds	Benzoxazines	Benzoxazinones	C21H29NO15	MQFCGITYMKIYRP-UHFFFAOYSA-N	COC1=CC=C2C(=C1)OC(C(=O)N2O)OC3C(C(C(C(CO)O3)O)O)OC4C(C(C(C(CO)O4)O)O)O	8454.17	4108.26	5096.07	6748.05	4932.07	6797.46	22249.1	9808.79	8206.88	6449.06	17685.9	11402	7003.14	5673.52	4597.06	4371.81	3368.76	2429.17	23779.1	23947.2	28667.1	25306.2	29569.4	25568	7474.47	7661.34	9451.84	8303.32	11298.6	12788.7	72294.4	66544.2	67201	74426.3	92769.9
NEG_249	[M-H2O-H]-	Dimethyl sulfone	0.346591	0.06984	6.00253e-06	95.0134	2.993	C11142	Organosulfur compounds	Sulfonyls	Sulfones	C2H6O2S	HHVIBTZHLRERCL-UHFFFAOYSA-N	CS(=O)(=O)C	638.024	375.121	316.977	233.73	394.97	472.919	624.958	270.693	499.476	342.043	538.772	535.57	481.92	671.207	362.129	510.416	227.412	334.972	1208.83	1296.46	1573.49	1174.69	1864.13	1841.5	1883.45	2102.42	2170.39	1739.08	1164.02	2893.22	22560.3	29178.7	34376	18198	38752.2
NEG_13964	[M-H]1-	Dinoprost	0.0109939	1.03115	0.915868	357.264	7.731		Lipids and lipid-like molecules	Fatty Acyls	Eicosanoids	C20H34O5	PXGPLTODNUVGFL-YNNPMVKQSA-N	CCCCC[C@@H](/C=C/[C@@H]1[C@@H](C/C=C\CCCC(=O)O)[C@H](C[C@H]1O)O)O	2606.56	385.561	616.193	696.139	1127.16	3783.51	2970.02	1407.2	2862.24	2957.51	1985.11	2950.18	346.566	1267.6	417.699	424.581	614.93	218.588	1391.6	1820.78	1421.75	1008.59	1277.32	857.493	753.49	282.641	1134.19	319.031	962.107	604.105	489.65	345.366	628.13	1116.7	943.677
NEG_45336	[M-H]-	Dipalmitoylphosphatidylglycerol	0.0455555	1.95221	0.407166	721.505	12.922		Lipids and lipid-like molecules	Glycerophospholipids	Glycerophosphoglycerols	C38H75O10P	BIABMEZBCHDPBV-UHFFFAOYSA-N	CCCCCCCCCCCCCCCC(=O)OCC(CO[P](O)(=O)OCC(O)CO)OC(=O)CCCCCCCCCCCCCCC	96494.2	23594.6	44228.7	18669.7	14650	15798.1	14118.9	9133.04	12117.4	25215.8	31369.7	32775.3	19999.7	20599.1	5426.54	6044.6	6125.96	4448.99	2535.47	1693.1	1347	4136.14	4927.06	7422.92	9329.14	2283	1069.76	1342.68	859.016	1159.23	14.5892	409.541	1043.74	722.576	1419.09
NEG_12539	[M-H]-	Docosanoic acid	0.11696	1.58111	0.0153149	339.324	12.529	C08281	Lipids and lipid-like molecules	Fatty Acyls	Fatty acids and conjugates	C22H44O2	UKMSUNONTOPOIO-UHFFFAOYSA-N	O=C(O)CCCCCCCCCCCCCCCCCCCCC	9546.6	7833.35	10502.8	8397.76	14234.5	9019.38	17089.9	14755.9	50641.1	19966.1	30698.1	20053.8	20622.3	7371.82	18821	8429.65	11542.1	7805.2	9727.76	16296.4	4237.54	11893.7	6811	9525.26	5770.32	9663.87	7712.56	10667	7701.5	8826.05	7541.25	7893.5	3161.19	4398.89	4411.75
NEG_4832	[M-H]-	Dodecanedioic acid	0.112595	1.13442	0.434425	229.143	6.038	C02678	Lipids and lipid-like molecules	Fatty Acyls	Fatty acids and conjugates	C12H22O4	TVIDDXQYHWJXFK-UHFFFAOYSA-N	C(CCCCCC(=O)O)CCCCC(=O)O	482428	59226	571696	164156	406842	463730	133863	72966	169336	148311	137124	128959	7906.03	68385.5	19338.4	78077.7	28582.5	19830.2	76560.1	64605.2	77244.3	67284.2	55078.1	98131	66486.1	40429.8	39482.4	40497.6	83719.2	54742.7	48551.5	44253.3	52828.9	58144.9	37862.4
NEG_11209	[M-H]-	Dodecylbenzenesulfonic acid	0.261474	1.10943	0.148599	325.183	10.155		Benzenoids	Benzene and substituted derivatives	Benzenesulfonic acids and derivatives	C18H30O3S	KWXICGTUELOLSQ-UHFFFAOYSA-N	CCCCCCCCCCCCC1=CC=C(C=C1)S(=O)(=O)O	47843.6	63162.3	71703.1	75709.6	67452.5	55651.5	70690.8	90448.9	62716.1	89626.3	63166.5	96404.1	71782.8	73349.3	61373.1	71266.4	92945.3	63745.8	80333.3	174345	51985	67050.1	75596.9	21790.5	86000.6	91113.5	71395.8	79315.9	75629.7	79294.8	76511.9	58476.9	69514.2	65770.2	77199.2
NEG_31870	[M-H]-	Dronedarone	0.949276	1.89981	0.0155487	555.293	6.415		Organic oxygen compounds	Organooxygen compounds	Carbonyl compounds	C31H44N2O5S	ZQTNQVWKHCQYLQ-UHFFFAOYSA-N	CCCCC1=C(C2=C(C=CC(=C2)NS(=O)(=O)C)O1)C(=O)C3=CC=C(C=C3)OCCCN(CCCC)CCCC	988805	605617	538459	949221	836512	865148	673310	368646	701770	750116	382451	638621	331729	371836	303263	384187	365825	135270	352548	267460	533796	396319	402516	418151	337678	331002	451409	299302	750514	427385	244555	177987	207388	225332	308569
NEG_24198	[M-H]-	Echinocystic acid	0.0539668	1.02831	0.807605	471.346	11.799					C30H48O4	YKOPWPOFWMYZJZ-RQDPUMMDSA-N	C[C@]12CC[C@@H](C([C@@H]1CC[C@@]3([C@@H]2CC=C4[C@]3(C[C@H]([C@@]5([C@@H]4CC(CC5)(C)C)C(=O)O)O)C)C)(C)C)O	14999.8	14187.9	12034.7	11946.4	16207.4	14631.8	16867.8	10707.8	23169.2	25644.1	12145.4	7937.2	20233	17855	21524.4	20734.4	26322.7	8243.61	12186.8	15840.4	15309.5	16913.2	12639.8	14346.2	4840.42	5008.76	8014.71	4601.22	4897.71	6045.62	5273.9	4386.03	6222.59	6170.72	5693.88
NEG_38492	[M-H]-	Echinocystic acid-3-O-glucoside	0.0727482	0.724057	0.275322	633.398	8.215					C36H58O9	WYDPEADEZMZKNM-UHFFFAOYNA-N	O=C(O)C12CCC(C)(C)CC2C3=CCC4C5(C)CCC(OC6OC(CO)C(O)C(O)C6O)C(C)(C)C5CCC4(C)C3(C)CC1O	8588.3	163.336	247.454	466.727	1220.8	6997.64	8994.48	2203.43	10812.4	9984.41	3672.07	9122.85	30.7387	299.343	270.834	340.875	97.6917	61.2404	3859.16	5285.05	8250.44	7770.77	8233.95	14548	4420.45	1778.55	3272.95	2247.04	9636.19	5944.21	5240.27	4614.63	5981.37	10770.8	5321.52
NEG_49824	[M+FA-H]-	Eleutheroside E	0.702181	5.85807	5.60067e-06	787.274	4.169					C34H46O18	FFDULTAFAQRACT-UHFFFAOYNA-N	OCC1OC(OC2=C(OC)C=C(C=C2OC)C3OCC4C(OCC34)C5=CC(OC)=C(OC6OC(CO)C(O)C(O)C6O)C(OC)=C5)C(O)C(O)C1O	233066	113657	130689	176166	185951	166546	53222	48478.8	88541.9	69114.6	47913.3	79584.1	76253.5	68406.8	70310.4	88152.6	131784	37528	41978.1	42966.2	49249.6	45137.4	39325.2	68376.5	135267	83833.7	116511	142005	97523.6	89785.3	12576.5	14603	18331.3	35280.3	21686.3
NEG_9311	[M-H]-	Ellagic acid	0.16356	1.13917	0.429379	300.998	4.59	C10788	Phenylpropanoids and polyketides	Tannins	Hydrolyzable tannins	C14H6O8	AFSDNFLWKVMVRB-UHFFFAOYSA-N	C1=C2C3=C(C(=C1O)O)OC(=O)C4=CC(=C(C(=C43)OC2=O)O)O	35675.8	38913.3	46222.9	21340.9	39078.8	35367	26572.1	21667.8	32937.8	30615.6	24708.8	26982.6	63397.5	25782.7	28494.6	17526.3	36909.4	18689.3	19937.9	30892.1	26390.5	19900.4	24167.6	29417.6	30870.5	23911	44517.6	26132.4	32006	30946.3	20671	23141.6	22012.4	22400	42248.5
NEG_5616	[M-H]-	Ellipticine	0.179218	0.583784	0.0346025	245.102	2.21		Organoheterocyclic compounds	Indoles and derivatives	Carbazoles	C17H14N2	CTSPAMFJBXKSOY-UHFFFAOYSA-N	CC1=C2C=CN=CC2=C(C3=C1NC4=CC=CC=C43)C	63192.5	70222.9	98747.3	102348	103372	90466.5	43451.8	14111.2	43400.9	41892.6	34867.2	37877.6	48800.3	31510.7	35597.1	38559.6	45609.2	15373.4	20635.4	28673.9	25464.6	11526.3	18077.2	31377	7442.02	12222.2	12683.1	3790.66	25378.1	11727.4	17990.3	17835.6	19093	28645.3	24937.2
NEG_8741	[M-H]-	Embelin	0.0971717	1.13835	0.220341	293.174	6.997		Organic oxygen compounds	Organooxygen compounds	Carbonyl compounds	C17H26O4	IRSFLDGTOHBADP-UHFFFAOYSA-N	CCCCCCCCCCCC1=C(C(=O)C=C(C1=O)O)O	11410.1	2896.55	3349.45	4436.86	4058.6	8604.94	6618.7	6031.37	8799.55	9872.07	6222.46	11084.4	2462.32	5764.08	2502.98	2336.09	3670.9	3160.66	20536.7	23779.3	14927.5	18071.3	16400.1	19928.8	10504.1	12525	13598.5	9926.12	14293.2	12868.6	9232.85	8490.39	11375.6	9914.52	11033.9
NEG_9153	[M-H]-	Emodic acid	0.231744	0.48213	0.000623971	299.019	3.404		Benzenoids	Anthracenes	Anthracenecarboxylic acids and derivatives	C15H8O7	ZJXVNNSMRGTDBI-UHFFFAOYSA-N	C1=C2C(=C(C=C1C(=O)O)O)C(=O)C3=C(C=C(C=C3C2=O)O)O	652.738	466.941	710.751	362.049	535.815	205.285	233.82	395.073	379.453	275.498	457.606	279.926	642.938	408.636	520.637	492.439	267.764	582.762	1094.22	1089.89	323.186	721.623	900.986	665.435	12742.7	9001.67	6817.1	11886.2	12590.4	13001.2	20446.7	18433.4	25859.3	15883.1	26899
NEG_6970	[M-H]-	Emodin	0.0473158	1.21557	0.393592	269.047	9.004	C10343	Benzenoids	Anthracenes	Anthraquinones	C15H10O5	RHMXXJGYXNZAPX-UHFFFAOYSA-N	CC1=CC2=C(C(=C1)O)C(=O)C3=C(C2=O)C=C(C=C3O)O	4125.04	3981.25	8574.02	3822.94	5677.01	6646.33	4792.13	7276.83	2902.93	8248.33	3560.6	2094.53	12502.6	2914.82	4067.98	4463.7	2759.53	1792.59	1938.35	2264.5	1686.92	1478.62	1538.49	1392.96	1874.98	2411.36	2746.67	3667.86	1472.21	1158.49	1376.3	1436.55	2856.44	1393.34	2023.51
NEG_20399	[M-H]-	Emodin-8-glucoside	0.971209	0.543933	0.00305289	431.099	5.08	C10345	Benzenoids	Anthracenes	Anthraquinones	C21H20O10	HSWIRQIYASIOBE-JNHRPPPUSA-N	CC1=CC2=C(C(=C1)O)C(=O)C3=C(C2=O)C=C(C=C3O[C@H]4[C@@H]([C@H]([C@@H]([C@H](O4)CO)O)O)O)O	588200	780561	1.36434e+06	319849	659075	297642	21532.3	15009.1	21594.1	51954.1	38964.1	43514.2	1.09606e+06	599540	513341	423987	756045	705640	52225	62554.7	34904.4	26267.5	19254.2	40537.1	245005	440692	226590	302167	250571	147601	504059	507115	499202	321536	487124
NEG_9370	[M-H]-	Enterodiol	0.0679329	0.732664	0.12157	301.146	7.721					C18H22O4	DWONJCNDULPHLV-UHFFFAOYNA-N	OC1=CC=CC(=C1)CC(CO)C(CO)CC=2C=CC=C(O)C2	10147	917.703	853.285	1420.51	2821.01	6050.92	6324.43	4250.04	8883.29	8853.15	5228.3	9948.5	1148.79	782.4	1217.1	984.157	1207.76	949.281	7414.32	5876.32	8180.02	5987.48	7296.4	10336.6	3213.5	4064.13	3903.85	3231.72	6371.8	4850.78	5679.52	5314.14	4466.09	9564.86	4343.33
NEG_8315	[M-H]-	Eriodictyol	0.728226	0.485521	0.0178114	287.056	5.291	C05631	Phenylpropanoids and polyketides	Flavonoids	Flavans	C15H12O6	SBHXYTNGIZCORC-ZDUSSCGKSA-N	C1[C@H](OC2=CC(=CC(=C2C1=O)O)O)C3=CC(=C(C=C3)O)O	91500.2	174584	108190	71312.6	129404	88278.2	36033.4	28979.7	35952.1	37799.6	40605.6	40661	116266	54636.6	106595	43756.9	61801.4	54171	80092.2	74203.6	106771	53815.1	43399.4	74153.9	94534.5	123398	44798.4	109358	279354	29114.4	310477	207755	245440	168588	194158
NEG_22063	[M-H]-	Eriodictyol-7-O-glucoside	0.20243	3.10504	0.299269	449.108	3.831		Phenylpropanoids and polyketides	Flavonoids	Flavonoid glycosides	C21H22O11	RAFHNDRXYHOLSH-SFTVRKLSSA-N	C1=C(C=C(C(=C1)O)O)[C@@H]2CC(=O)C3=C(C=C(C=C3O)O[C@H]4[C@@H]([C@H]([C@@H]([C@@H](CO)O4)O)O)O)O2	100539	145966	52634.4	10296.1	39230	20398	17429.6	20763.1	16496.5	30910	21307.3	13859.4	68420.9	28500.3	55474.1	9588.55	27460.1	12137.9	16330.3	20547	11752.6	3973.88	8098.56	11382.1	7254.6	7381.65	7953.09	8989.75	73452.2	3715.46	7009.4	4090.53	3274.53	13307.7	6263.06
NEG_46205	[M-C6H10O4-H]-	Erythromycin	0.243035	3.24938	3.49395e-05	734.476	12.664	C01912	Organic oxygen compounds	Organooxygen compounds	Carbohydrates and carbohydrate conjugates	C37H67NO13	ULGZDMOVFRHVEP-RWJQBGPGSA-N	CC[C@@H]1[C@](C)([C@@H]([C@@H](C)C(=O)[C@H](C)C[C@](C)([C@@H]([C@@H](C)[C@@H]([C@@H](C)C(=O)O1)O[C@H]2C[C@](C)([C@H]([C@H](C)O2)O)OC)O[C@H]3[C@@H]([C@H](C[C@@H](C)O3)N(C)C)O)O)O)O	9658.26	48891.4	53308.9	24813.8	9191.32	6160.1	12809	8708.67	12451.6	15936.9	21272.7	9665.97	55659.7	23559.4	63647.2	30350	23699.3	28356.6	7655.24	5738.69	7675.14	9347.37	8892.84	8915.32	17258.3	12600	16093	14002.6	21397.8	13827.4	3362.44	3420.09	4051.23	8718.27	5875.5
NEG_2354	[M-H]-	Esculetin	0.964942	0.33837	0.0926425	177.019	3.236	C09263	Phenylpropanoids and polyketides	Coumarins and derivatives	Hydroxycoumarins	C9H6O4	ILEDWLMCKZNDJK-UHFFFAOYSA-N	C1=CC(=O)OC2=CC(=C(C=C21)O)O	822749	43037.5	50048.7	115284	312995	197324	578340	445807	505372	604960	443643	493651	10404.6	8496.09	6791.83	11278	6345.61	3898.56	489914	343102	640575	394573	468693	517305	52561.2	81372.5	53380.4	73452.1	334740	42041.8	244745	141908	209520	800839	146845
NEG_12453	[M-H]-	Esculin	0.130392	1.65025	0.00553902	339.072	3.111		Phenylpropanoids and polyketides	Coumarins and derivatives	Coumarin glycosides	C15H16O9	XHCADAYNFIFUHF-TVKJYDDYSA-N	C1=CC(=O)OC2=CC(=C(C=C21)O[C@H]3[C@@H]([C@H]([C@@H]([C@H](O3)CO)O)O)O)O	23513.8	87949.2	61835	11644.7	27361	20308.6	8160.31	5550.9	6544.35	10374.6	1896.34	2273.62	105535	70679.5	96260.8	34651.9	42358.8	54392.3	2392.46	3417.97	6281.68	4264.95	4944.72	4326.47	8053.86	9241.19	8323.15	6366.15	11200.7	5905.38	5790.88	3482.6	4453.7	6561.34	5283.49
NEG_7130	[M-H]-	Estradiol	0.0796626	0.819421	0.300387	271.169	8.212	C00951	Lipids and lipid-like molecules	Steroids and steroid derivatives	Estrane steroids	C18H24O2	VOXZDWNPVJITMN-ZBRFXRBCSA-N	C[C@@]12CC[C@@H]3C4=CC=C(C=C4CC[C@H]3[C@@H]2CC[C@@H]1O)O	20471.4	573.209	788.106	903.776	3395.61	17887.6	19695.2	8129.55	23694.1	21317.6	9110.22	22054.4	139.087	465.612	239.836	307.609	229.222	353.529	8828.74	14152.9	19098.1	17903.2	18193.6	26926.7	18085.8	9526.9	8186.46	8459.71	18497.7	14925.5	13121.5	10416.8	20567.9	18794.3	12692.5
NEG_7012	[M-H]-	Estrona	0.107938	0.557734	0.0126166	269.155	7.205		Lipids and lipid-like molecules	Steroids and steroid derivatives	Estrane steroids	C18H22O2	DNXHEGUUPJUMQT-UHFFFAOYSA-N	CC12CCC3C4=CC=C(C=C4CCC3C2CCC1=O)O	7987.19	486.218	1220.82	1337.46	2464.09	4815.8	3288.14	2059.23	4902.37	2723.1	2797.36	6974.26	167.467	949.322	195.434	321.96	96.3583	153.521	5452.8	4818.4	5713.25	5816.77	4170.3	7109.8	5638.6	1978.72	1961.14	2534.7	5173.84	5168.34	5896.27	6285.44	6904.81	8776.38	4245.6
NEG_3103	[M-H]-	Ethylbeta-carboline	0.133289	0.673693	0.0146512	195.101	5.681		Alkaloids and derivatives	Harmala alkaloids		C13H12N2	YTQRHYCHEIXUIU-UHFFFAOYSA-N	N=1C=CC=2C=3C=CC=CC3NC2C1CC	19994.8	525.303	422.539	1614.54	5109.48	11386.2	15156.1	9367.03	13314.4	12620.3	13119	16282	191.898	2053.66	282.293	338.521	479.761	313.872	10726.3	11924.5	12092.8	13320.7	11721.5	21419.1	6986.25	6870.25	6837.16	6029.81	13390.5	9397.4	12824.3	10265.8	12382.5	13986.2	9818.06
NEG_880	[M-H]-	Ethylmalonic acid	0.0405832	0.763029	0.418775	131.045	0.828		Lipids and lipid-like molecules	Fatty Acyls	Fatty acids and conjugates	C5H8O4	UKFXDFUAPNAMPJ-UHFFFAOYSA-N	O=C(O)C(C(=O)O)CC	8831.43	10315.2	9658.88	2690.62	11040.1	9482	34066.4	29755.3	28298.1	24719.5	26754.5	16242.2	7836.98	8403.17	10615.8	7618.88	15229.8	9046.77	3132.52	4289.16	3592.96	6356.44	5282.18	9152.34	1467.38	1572.61	1079.3	1152.78	3293.64	1522.91	1901.9	636.529	2120.69	1742.58	2291.53
NEG_12764	[M-H]-	Eupatilin	0.0452677	1.0297	0.697777	343.084	6.712	C10040	Phenylpropanoids and polyketides	Flavonoids	O-methylated flavonoids	C18H16O7	DRRWBCNQOKKKOL-UHFFFAOYSA-N	COC1=C(C=C(C=C1)C2=CC(=O)C3=C(O2)C=C(C(=C3O)OC)O)OC	7352.36	5239.06	21049.1	8814.42	6194.52	5052.64	5809.25	13626.9	10017.6	15944.5	10376.5	6718.13	5342.56	5708.7	5246.76	3994.42	1800.69	3522.58	3266.2	3597.16	3173.35	2941.96	2603.56	2269.07	3141.36	4019.55	3674.01	3141	3466.98	4040.74	2518.41	3569.28	3644.69	3781.53	3853.85
NEG_13129	[M-H]-	Eurycomalactone	0.885321	0.0657345	1.81557e-06	347.149	5.987					C19H24O6	OGHYZHNTIINXEO-UHFFFAOYSA-N	CC1C2C(C3C4(C(CC(=O)C3(C1C(=O)O2)C)C(=CC(=O)C4O)C)C)O	9570.34	1194.14	708.892	3412.18	3290.45	5072.06	14788.5	3099.27	16085.2	9741.15	7096.21	4176.23	858.629	1488.23	1407.09	1501.57	1277.14	1537.47	12972.7	16267	13505.5	8911.29	12313.1	15606.5	10195.4	9913.74	9173.78	12888.5	13159.7	14277.5	168204	138024	173054	250031	188620
NEG_7144	[M-H]-	FA 16:0;2O	1.50757	1.26221	0.166606	271.229	10.537		Lipids and lipid-like molecules	Fatty Acyls	Fatty acids and conjugates	C16H32O3	JGHSBPIZNUXPLA-UHFFFAOYSA-N	O=C(O)C(O)CCCCCCCCCCCCCC	5.92118e+06	947530	1.20007e+06	1.64769e+06	2.51066e+06	4.08341e+06	2.0269e+06	911148	3.04456e+06	2.09351e+06	2.072e+06	4.34939e+06	2.84289e+06	3.06158e+06	1.85052e+06	1.83891e+06	3.29877e+06	2.91325e+06	5.80719e+06	5.47852e+06	4.43595e+06	6.10111e+06	4.41985e+06	8.90488e+06	2.2365e+06	3.4533e+06	2.46226e+06	2.54412e+06	2.71851e+06	4.31735e+06	1.9897e+06	1.81195e+06	2.22536e+06	3.44311e+06	1.86724e+06
NEG_9263	[M-H]-	FA 18:0;O	0.810535	1.43642	0.00417747	299.259	11.156		Lipids and lipid-like molecules	Fatty Acyls	Fatty acids and conjugates	C18H36O3	KIHBGTRZFAVZRV-UHFFFAOYSA-N	O=C(O)C(O)CCCCCCCCCCCCCCCC	384374	208789	264641	186454	211068	353168	300864	172120	384012	257714	365759	304645	352065	479476	374588	239315	444823	482879	297833	269447	265318	400076	303340	594873	470695	437158	389242	351517	318485	529073	325913	268231	245367	293295	286401
NEG_17097	[M-H]-	FA 18:0+2O+SO4	0.033194	1.00248	0.98823	395.208	6.136		Organic acids and derivatives	Organic sulfuric acids and derivatives	Sulfuric acid esters	C18H36O7S	SODLPGVKTPLRNA-UHFFFAOYSA-N	CCCCCCCCC(C(CCCCCCCC(=O)OS(=O)(=O)O)O)O	66546.2	53637.2	76154.7	76520	93948	75329.1	73626.9	46279.4	59876.9	73164	73483.8	94669.5	133687	138472	100696	119306	98614	97805	149848	156873	135926	113795	96905	126216	19872.5	27588.1	35680.8	16707.3	45120.3	31489.8	30438.8	21900.8	34155.3	36385.4	25221.8
NEG_10342	[M-H]-	FA 18:1;2O	0.122121	0.7421	0.00731838	313.237	8.88		Lipids and lipid-like molecules	Fatty Acyls	Fatty acids and conjugates	C18H34O4	IPRLELFMTNDNMN-UHFFFAOYSA-N	O=C(O)CCCCCC(O)C=CC(O)CCCCCCCC	31556.3	11326.4	27737.3	27737.6	64902	25829.3	32078	21108.4	25894.5	30375.6	26875	28009	8987.6	43062.7	11120.4	16055.8	10791.5	18148	32526.1	25442.2	32767.4	28136.6	25498.6	23003.5	14617.5	15254.8	16224.2	11488.1	14613.7	19561.4	19721.4	19028	20418.9	26321.9	19408.2
NEG_11681	[M-H]-	FA 18:1;3O	0.353172	1.03403	0.871397	329.235	7.525		Lipids and lipid-like molecules	Fatty Acyls	Fatty acids and conjugates	C18H34O5	LGADJSRSYLFTSG-UHFFFAOYSA-N	O=C(O)CCCC(O)CCC(O)C=CCC(O)CCCCCC	807591	25445.1	34175.3	36324.2	282157	584888	705213	280725	552542	684648	331635	584581	6034.59	72846.3	12243	16612.4	11637.2	9034.04	300828	372493	474026	471013	446223	492351	157000	149776	127579	103601	206840	251449	168750	153057	199832	45971.2	208069
NEG_7656	[M-H]-	FA 18:2	0.242711	0.903275	0.113146	279.232	13.638		Lipids and lipid-like molecules	Fatty Acyls	Fatty acids and conjugates	C18H32O2	OYHQOLUKZRVURQ-UHFFFAOYSA-N	O=C(O)CCCCCCCC=CCC=CCCCCC	79094.3	116838	112150	106283	104986	84619.4	100389	88657.6	87292.5	102366	93464.7	86920.7	123814	127025	117189	116906	161171	129449	99664.8	98629.3	90693.4	93512.7	97299.9	86918.1	76166.6	93378.3	95609.7	81602.5	86492	87006.1	95486.9	86088.8	109664	83056	107810
NEG_12821	[M-H]-	FA 18:2;4O	0.344673	1.07948	0.474347	343.213	5.841		Lipids and lipid-like molecules	Fatty Acyls	Fatty acids and conjugates	C18H32O6	JXJWERCLRRKFCB-UHFFFAOYSA-N	O=C(O)CCCC(O)CCCC(O)C=CC(O)C(O)CC=CCC	883841	224576	592879	428284	721291	648913	694120	514472	594482	600479	692940	1.04642e+06	65532	169357	70494.7	177098	109872	79867	464938	364875	498173	408403	430479	478059	261569	211694	301514	240831	368386	344372	227616	237087	305090	310246	260241
NEG_8935	[M-H]-	FA 18:2;O	0.291153	0.415874	3.44283e-05	295.226	12.049		Lipids and lipid-like molecules	Fatty Acyls	Fatty acids and conjugates	C18H32O3	UKRXAPMQXXXXTD-UHFFFAOYSA-N	O=C(O)CCCCCCC(O)C=CCC=CCCCCC	18664.9	1931.82	4178.23	2077.92	17649.4	27727.8	23214.4	20169.6	22042.4	21414.6	18417.8	28217.2	2165.22	8548.71	2292.6	3169.08	9735.11	3011.97	25540.8	41910.8	35080.6	30784.9	33042.3	33426.8	13695.1	12593.1	14923.8	8917.59	12636	18634.7	34021.8	25103	33327.7	27284.9	41321.2
NEG_9948	[M-H]-	FA 18:3;2O	0.281799	0.8708	0.494206	309.205	11.143		Lipids and lipid-like molecules	Fatty Acyls	Fatty acids and conjugates	C18H30O4	VWKNCZXDXPBMJN-UHFFFAOYSA-N	O=C(O)CCCCCC(O)C(O)C=CCC=CCC=CCC	304476	93343.8	80569.3	91597.2	116707	331098	300963	160684	316240	263988	239222	311320	74401.9	108951	104705	81268	111421	109661	155930	252444	186499	283507	289122	417738	171281	254586	189970	145827	384704	188784	264045	205524	306978	327915	133534
NEG_11213	[M-H]-	FA 18:3;3O	0.673483	0.802571	0.557816	325.196	8.141		Lipids and lipid-like molecules	Fatty Acyls	Fatty acids and conjugates	C18H30O5	PAHHZUIGGXPZTO-UHFFFAOYSA-N	O=C(O)CCCCCC=CC(O)C=CC(O)C(O)CC=CCC	1.03518e+06	19161.7	17052.2	29221.7	100094	602897	414756	210153	748993	394957	393898	734967	2807.62	13832.7	6323.6	6071.14	8149.4	3807.36	334449	454964	287684	505206	518936	919674	354042	172835	349098	207848	970226	310001	381180	315812	364124	1.00336e+06	357181
NEG_8603	[M-H]-	FA 18:4;O	0.460573	0.851177	0.0777602	291.196	12.189		Lipids and lipid-like molecules	Fatty Acyls	Fatty acids and conjugates	C18H28O3	JZPSRJYCHQSSRG-UHFFFAOYSA-N	O=C(O)CCCC(O)C=CCC=CCC=CCC=CCC	219362	330577	170479	594655	121646	110102	122025	112559	119861	139844	121277	200127	169435	216169	186578	250238	501468	214962	441360	250829	255020	168398	250079	310081	335655	535605	369019	438821	370099	370526	479988	450041	558599	448637	488935
NEG_9095	[M-H]-	FA 19:0	0.255126	1.21271	0.185575	297.278	12.164		Lipids and lipid-like molecules	Fatty Acyls	Fatty acids and conjugates	C19H38O2	ISYWECDDZWTKFF-UHFFFAOYSA-N	O=C(O)CCCCCCCCCCCCCCCCCC	224010	86224.9	119568	89331.6	114302	143210	160565	116457	155464	172350	133928	195420	48499	43621.7	33676.1	61602.7	63992.4	68309.4	94747	87510.7	95528.3	110499	113818	142188	122959	90156.2	68237.3	88004.1	80957.8	63870.1	64013.8	43666.3	73328.5	85833.3	77822.5
NEG_8954	[M-H]-	FA 19:1	0.167226	0.891322	0.383385	295.265	11.77		Lipids and lipid-like molecules	Fatty Acyls	Fatty acids and conjugates	C19H36O2	YOKHLRHWEXTWJR-UHFFFAOYSA-N	O=C(O)CCCCCCCC=CCCCCCCCCC	278278	52227.7	69231.6	77092.7	102750	176534	184986	109443	251153	215668	167058	202332	46862.3	63598.7	47716.2	50890.9	47096.1	47210.7	182529	158793	169435	173732	176790	226323	238317	203348	217571	197809	329796	279082	301161	218494	244563	386638	240536
NEG_8792	[M-H]-	FA 19:2	0.318894	1.19747	0.362863	293.248	11.438		Lipids and lipid-like molecules	Fatty Acyls	Fatty acids and conjugates	C19H34O2	BFXHARLBAGKNRH-UHFFFAOYSA-N	O=C(O)CCCCCCCC=CCC=CCCCCCC	105523	34941.2	32764.5	88694.8	42428.4	61911.2	48752.1	32311.9	69111.9	71674.1	60807.2	66099	27472.3	43011.3	26366.3	29250.5	31998.3	25124.5	109526	66967.5	56525.6	57591.8	58144.2	87860.7	108036	111340	87612.9	120354	176873	104086	107231	68797.4	87386.8	174342	78584.7
NEG_11446	[M-H]-	FA 20:0;2O	0.178709	1.2519	0.140499	327.29	11.605		Lipids and lipid-like molecules	Fatty Acyls	Fatty acids and conjugates	C20H40O3	CPLYLXYEVLGWFJ-UHFFFAOYSA-N	O=C(O)C(O)CCCCCCCCCCCCCCCCCC	49608.6	52392	77681.4	35515.3	32937.1	27618.3	28445.6	29445.3	32822.9	35030.2	42215.6	22887.9	78002.5	52690.3	58049.6	44868.8	49543.8	61798.9	18810.3	19768.4	20549.7	22880.3	22504.4	25352.2	46148.7	35489.6	32491.7	27236.9	22146.6	23262.2	22007.7	24033.5	21523.5	23696.2	29146.3
NEG_9981	[M-H]-	FA 20:1	0.498636	0.831377	0.0400382	309.28	11.996		Lipids and lipid-like molecules	Fatty Acyls	Fatty acids and conjugates	C20H38O2	BITHHVVYSMSWAG-UHFFFAOYSA-N	O=C(O)CCCCCCCCCC=CCCCCCCCC	417240	133077	160986	151371	191743	274271	245434	152318	298247	249089	201387	289181	111152	163379	89343.8	113923	123852	146538	283879	249575	235233	249889	234406	309549	440491	446199	428227	371029	462921	490467	614623	443792	497362	647377	457748
NEG_9802	[M-H]-	FA 20:2	0.138727	0.335039	3.29966e-08	307.261	13.593		Lipids and lipid-like molecules	Fatty Acyls	Fatty acids and conjugates	C20H36O2	XSXIVVZCUAHUJO-UHFFFAOYSA-N	O=C(O)CCCCCCCCCC=CCC=CCCCCC	2049.75	804.687	691.319	806.409	1158.15	1635.18	1055.31	1065.95	1379.49	821.71	830.932	1805.82	998.009	2098.53	630.594	784.072	841.346	934.61	3519.91	3546.67	2365.88	2691.49	2881.23	4385.4	2709.71	1869.78	1902.96	1564.65	1888.28	2322.46	6029.78	5405.25	5864.73	5890.06	6836.29
NEG_9638	[M-H]-	FA 20:3	0.381311	1.07254	0.370215	305.249	11.377		Lipids and lipid-like molecules	Fatty Acyls	Fatty acids and conjugates	C20H34O2	AHANXAKGNAKFSK-UHFFFAOYSA-N	O=C(O)CCCCCCCCCC=CCC=CCC=CCC	211827	149223	150874	304017	142456	113192	63492.2	54199.6	71108.1	79748	73031.9	87087.6	116717	191387	123990	177021	166902	150867	155746	104751	89806.6	80351.5	102791	147058	271717	345121	294166	323636	376878	312986	296332	293993	272448	383099	280439
NEG_14961	[M-H]-	FA 22:1;2O	0.148869	1.6041	0.00383362	369.3	11.2		Lipids and lipid-like molecules	Fatty Acyls	Fatty acids and conjugates	C22H42O4	UBHSEJBILMDXFU-UHFFFAOYSA-N	O=C(O)CCCCCCCC(O)CCCC=CCCCCC(O)CCC	14424.2	16934	20006.7	14362.3	15947	17072.5	21774.2	13988.9	24229.7	20048.9	28994	19460.2	16706.2	19185	18901	16384.4	29396.5	14458.3	9042.27	10560.9	13188.6	11373.2	10859.8	15355	11839.2	8391.35	13640.1	9544.62	12299.7	14183.7	8788.79	5070.45	6765.5	6839.61	9862.3
NEG_18346	[M-H]-	FA 22:5;4O	0.0983859	1.01411	0.845752	409.21	11.932		Lipids and lipid-like molecules	Fatty Acyls	Fatty acids and conjugates	C22H34O7	VYDWGJOYXYAVAZ-UHFFFAOYSA-N	O=C(O)CC(O)CC(O)C(O)C=CCC=CCC=CCC=CCC=CC(O)CO	15186.9	31236.7	24748.2	30235.6	21496.3	19751.5	21022.8	28776.6	23746	24309.5	21601.5	14125.5	30893.5	22038	30062	28196.1	27164.9	29965.8	19019.1	18461.7	17424.8	21472.6	18181.6	18319.4	25015.2	27904.4	19530.2	26036.1	22832	19120.9	24872.4	24845.1	20122.4	22035.8	23105.3
NEG_14964	[M-H]-	FA 23:0;2O	0.10122	1.48381	0.00457881	369.337	11.609		Lipids and lipid-like molecules	Fatty Acyls	Fatty acids and conjugates	C23H46O3	JZWLIRVAYJRWLN-UHFFFAOYSA-N	O=C(O)C(O)CCCCCCCCCCCCCCCCCCCCC	8547.12	11957.5	13021	10616.8	10877.6	10951.7	9903.16	8032.6	20375.2	11012.6	9156.94	7785.9	9478.51	7748.44	10857.3	6630.81	9394.43	7997.96	6330.25	6775.52	4875.3	4774.21	4473.37	5159.67	4967	5362.83	8333	6639.65	5944.1	5048.08	3933.02	3755.99	3804.86	4718.43	4094.34
NEG_16134	[M-H]-	FA 24:0;2O	0.198851	1.45822	0.000710068	383.353	11.819		Lipids and lipid-like molecules	Fatty Acyls	Fatty acids and conjugates	C24H48O3	MSUOLNSQHLHDAS-UHFFFAOYSA-N	O=C(O)C(O)CCCCCCCCCCCCCCCCCCCCCC	35431	35624.7	35035.1	42755.8	37537.7	37122.4	41023.7	30862.2	71858.5	47284.9	35472.2	36959.1	37623.5	29333.2	30251	28480.9	26727.4	23526.8	22466.6	25322.7	24601.9	27763.6	22313.6	29568.2	20123.6	20336.2	22193.6	29457.2	21406.9	21796.2	14428.8	14588.6	16320.5	16851.6	15291.6
NEG_18566	[M-H]-	FA 26:0;2O	0.171195	1.60029	0.000248327	411.384	12.23		Lipids and lipid-like molecules	Fatty Acyls	Fatty acids and conjugates	C26H52O3	IFYDZTDBJZWEPK-UHFFFAOYSA-N	O=C(O)C(O)CCCCCCCCCCCCCCCCCCCCCCCC	24806.6	23364.4	23380.1	21106.4	24575.4	25187	24005.5	17814.3	58036.7	36219	24718.5	27606.7	23241.9	18137.2	18585.4	14871.8	11910	13701.3	14695.6	17432.8	16202.7	16803.8	15548.2	24871.1	16978.5	13063.9	13596.2	14984.6	14189.5	14378.1	7420.64	8105.12	7624.28	12612.1	8570.7
NEG_16956	[M-H]-	FA 26:1	0.0485373	1.32197	0.274476	393.374	13.627		Lipids and lipid-like molecules	Fatty Acyls	Fatty acids and conjugates	C26H50O2	ALQCJXNGZHBRNR-UHFFFAOYSA-N	O=C(O)CCCCCCCCCCCCCC=CCCCCCCCCCC	4577.04	4013.25	10540.8	2844.94	4203.65	3540.8	4188.41	3946.69	16008.2	5953.26	6158.27	7198.79	6268.34	3075.43	4847.97	1923.03	2117.19	2471.69	1942.94	2350.28	1108.1	2038.29	1392.64	2817.83	4604.02	3079.41	2387.77	2114.14	1290.22	2469.06	1715.44	1215.79	1534.12	2359.78	1795
NEG_18373	[M-H]-	FA 28:7	0.0617607	1.08981	0.519106	409.312	11.083		Lipids and lipid-like molecules	Fatty Acyls	Fatty acids and conjugates	C28H42O2	HVSUZLSWJNESIE-UHFFFAOYSA-N	O=C(O)CCCCCC=CCC=CCC=CCC=CCC=CCC=CCC=CCC	5583.36	6421.95	6894.21	5222.66	6081.12	8042.47	8500.53	7204.23	7326.68	5920.16	8063.74	4694.99	5864.04	6948.32	7922.87	6570.6	6129.63	7770.25	5318.64	6742.41	5813.68	5676.19	5046.66	5954.31	3300.73	5705.65	7790.34	6051.5	7003.18	6284.6	6724.15	4913.05	4701.21	4628.06	6780.5
NEG_21415	[M-H]-	FA 30:5	0.16158	1.15708	0.134893	441.372	13.573		Lipids and lipid-like molecules	Fatty Acyls	Fatty acids and conjugates	C30H50O2	WGXVWUXXHNEMLO-UHFFFAOYSA-N	O=C(O)CCCCCCCCCCCCCC=CCC=CCC=CCC=CCC=CCC	94495.4	86631.7	87919.3	120516	76877.7	90486	117710	42285.2	103519	146275	68030	100824	82225.9	51525.3	54247.5	43759.9	154474	34009.4	33329.8	36675.3	52434.1	39831	49276.7	65698	31925.2	27741.4	30204.5	23875.4	24214.7	27500.9	25307.5	16254.3	23406	25521.8	30360
NEG_37748	[M-H]-	FA 44:12	0.128924	2.03104	0.000450022	623.487	12.29		Lipids and lipid-like molecules	Fatty Acyls	Fatty acids and conjugates	C44H64O2	QLVGHSAPDUUNLW-UHFFFAOYSA-N	O=C(O)CCCCCCC=CCC=CCC=CCC=CCC=CCC=CCC=CCC=CCC=CCC=CCC=CCC=CCC	7171.98	2045.97	4637.02	3244.38	8447.88	8675.73	9014.15	6181.12	7850.2	8279.3	11634.5	10086	1314.83	3621.26	980.949	1921.29	1335.44	1525.33	12940	14388	10048.1	11389.5	11896.3	10943.3	9148.67	6651.73	7320.98	6110.75	6420.59	4416.96	3128.75	2982.37	3515.9	2957.1	2986.07
NEG_9276	[M-H]-	Fenhexamid	0.0830337	0.30718	0.00365632	300.053	2.942		Benzenoids	Benzene and substituted derivatives	Anilides	C14H17Cl2NO2	VDLGAVXLJYLFDH-UHFFFAOYSA-N	CC1(CCCCC1)C(=NC2=CC=C(C(=C2Cl)Cl)O)O	18126.5	3555	3053.84	4356.24	8344.76	14082.2	42421.6	29366	33523.5	66607.4	25608.2	21522.3	1497.58	2915.11	1205.55	1749.24	2574.87	1311.4	8399.98	6912.14	11222.2	11859.7	9618.54	8833.21	576.649	850.337	761.357	657.542	1107.76	664.924	3164.38	2506.86	1355.01	1043.48	3914.1
NEG_3013	[M-H]-	Ferulic acid	0.219255	1.30175	0.0656544	193.051	3.948	C01494	Phenylpropanoids and polyketides	Cinnamic acids and derivatives	Hydroxycinnamic acids and derivatives	C10H10O4	KSEBMYQBYZTDHS-HWKANZROSA-N	COC1=C(C=CC(=C1)/C=C/C(=O)O)O	296166	53530.1	93997.4	118934	230029	252756	330427	280354	283403	430877	304357	305247	32024.6	55135.8	33032.3	37031.6	45327.2	37138.6	143324	168464	155633	188618	157748	175526	33621.3	59151.1	32895.7	45078.4	36374	51640.7	26403	28842.1	32434.1	40537.9	35444.6
NEG_13747	[M-H]-	Feruloyl Hexoside	0.846869	1.58947	0.0030973	355.105	2.797		Phenylpropanoids and polyketides	Cinnamic acids and derivatives	Hydroxycinnamic acids and derivatives	C16H20O9	JWRQVQWBNRGGPK-UHFFFAOYSA-N	COC1=CC(=CC=C1O)C=CC(=O)OC2C(C(C(C(CO)O2)O)O)O	237730	641049	509693	621253	439285	264070	232415	142089	263942	260262	199834	216722	530733	452846	517594	528045	590034	287069	189718	203027	243125	211177	220973	212648	273159	346490	441231	355808	304232	396265	206088	163787	215883	307366	268543
NEG_7772	[M-H]-	Feruloyl Lactate	0.173702	1.22717	0.13218	281.066	3.084		Phenylpropanoids and polyketides	Cinnamic acids and derivatives	Hydroxycinnamic acids and derivatives	C13H14O7	ZWAYKTOAUPIGML-HWKANZROSA-N	COC1=CC=C(/C=C/C(=O)OCC(C(=O)O)O)C=C1O	50855.6	38603.7	37433.2	45484.6	54642.6	46851.4	39927	23295.6	39430.2	51629.4	28335.5	29987	21823	22636	27527.9	19977.9	41647.2	15759.7	21970.9	22932.2	23665.2	21765.3	17922	34268.7	28360.9	28124.2	39429.8	31416.2	48881.7	33913.9	22055	26469.7	28164.3	38450.5	29816.2
NEG_7713	[M]-	Feruloylcholine	0.109436	1.17197	0.433681	280.156	6.284		Phenylpropanoids and polyketides	Cinnamic acids and derivatives	Hydroxycinnamic acids and derivatives	[C15H22NO4]+	XHSNXOZZHHJDDX-UHFFFAOYSA-O	O=C(OCC[N+](C)(C)C)C=CC1=CC=C(O)C(OC)=C1	82915	0	0	1407.48	9951.41	38698.5	45256.6	12179.6	43910	24381.4	16043.7	34987.6	264.292	1636.22	0	0	0	89.1765	31546.9	18682	42832.9	51892.1	38097.6	67015.2	31108	12612.2	17974.6	19567.9	28944.9	29113.3	17895.6	17504.1	21640.4	30549	21888.1
NEG_22068	[M-H]-	Flavanomarein	0.45003	0.604626	0.00251875	449.11	4.996		Phenylpropanoids and polyketides	Flavonoids	Flavonoid glycosides	C21H22O11	DGGOLFCPSUVVHX-RTHJTPBESA-N	C1=C(C=C(C(=C1)O)O)[C@@H]2CC(=O)C3=CC=C(C(=C3O2)O)O[C@H]4[C@@H]([C@H]([C@@H]([C@@H](CO)O4)O)O)O	214107	288371	288006	277769	247213	180709	60100.7	61336.5	76832.7	147787	70605	79215.9	237766	188707	216128	177456	179661	163789	41215.9	52511	70264.2	32348.9	24931.3	51305.4	58683.9	98815.7	54693.2	82581.1	82991.7	52662.5	134745	101114	134627	98496.2	98212.7
NEG_20583	[M-H]-	Flavanone base + 3O, O-Hex	0.101158	1.20915	0.282032	433.114	4.294		Phenylpropanoids and polyketides	Flavonoids	Flavonoid glycosides	C21H22O10	DLIKSSGEMUFQOK-UHFFFAOYSA-N	C1=C(C=CC(=C1)O)C2CC(=O)C3=C(C=C(C=C3O)OC4C(C(C(C(CO)O4)O)O)O)O2	47184.4	94413.8	40903.5	22943.8	31721.3	16955.9	14379.3	3788.02	17181.5	4423.72	5447.07	5786.04	83028.3	72868.8	61096.6	34010.9	46172.1	38437.6	14745.5	10146	10027.6	6319.52	12401.8	10286.3	22889	10733.2	12294.8	17118.8	13921.2	12610.1	8383.67	10070.6	13666.1	18057.6	11782
NEG_34245	[M-H]-	Flavanone base + 4O, O-Hex, C-Pen	0.52765	0.617711	0.00175337	581.154	3.464		Phenylpropanoids and polyketides	Flavonoids	Flavonoid glycosides	C26H30O15	QETQPQDBDULWLC-UHFFFAOYSA-N	C1=C(C=C(C(=C1)O)O)C2CC(=O)C3=C(C(=C(C=C3OC4C(C(C(C(CO)O4)O)O)O)O)C5C(C(C(CO5)O)O)O)O2	52490	61292.1	97340.3	66466.7	62484.8	44821.9	38783.8	19494.7	43652.4	42595.5	47309.6	52034.8	85382.2	62517.1	70000.3	49379.9	47810.8	67932.2	87275.5	98738.8	79331.5	64601.5	61586.8	79721.4	107991	129338	144199	139427	99249.2	154783	179989	158869	254613	261748	197513
NEG_10294	[M-H]-	Flavokawain A	0.594795	1.42329	0.108621	313.114	0.662					C18H18O5	CGIBCVBDFUTMPT-RMKNXTFCSA-N	COC1=CC=C(C=C1)/C=C/C(=O)C2=C(C=C(C=C2OC)OC)O	549723	573062	551147	621549	515592	560861	591876	427345	536325	663129	402354	512811	466978	361888	397981	395193	528246	248379	350680	359945	500706	436929	416434	378796	293376	255099	284217	187192	543579	286754	258179	182360	203873	268029	208525
NEG_9208	[M-H]-	Flavokawain C	0.0484454	0.806906	0.348579	299.088	2.132					C17H16O5	UXUFMIJZNYXWDX-UHFFFAOYSA-N	COC1=CC(=C(C(=C1)OC)C(=O)C=CC2=CC=C(C=C2)O)O	23581.5	26145.5	17151.3	24358.9	20357.6	23236.9	13037.3	10211.1	13736.2	20651.5	7048.22	12607.9	49038.2	19622.8	21733.7	19883.5	23009.8	10356.5	9993.45	14430.1	14763.8	10072.8	11040.9	19491.7	9134.96	9473.94	10983.5	9033.72	18681.8	8439.26	19777	10099	9356.82	12572.2	20561.2
NEG_39763	[M-H]-	Flavone base + 3O, 1MeO, O-HexA-HexA	0.205268	1.16811	0.133993	651.12	3.357		Phenylpropanoids and polyketides	Flavonoids	Flavonoid glycosides	C28H28O18	MEUYKMSNZLTEBE-UHFFFAOYSA-N	COC1=C(C=CC(=C1)C2=CC(=O)C3=C(C=C(C=C3O)OC4C(C(C(C(C(=O)O)O4)O)O)OC5C(C(C(C(C(=O)O)O5)O)O)O)O2)O	19144.9	32702.1	29038.9	23058.6	19614.7	20675.6	11087.6	7345.47	19447.1	16682.6	17347.3	12716.3	35093	24255.7	25848.1	21302.1	55140.5	23733.6	13932.6	18671.4	15309.6	12934.9	11676.9	17291.3	44500	41944.3	49198.7	40410.8	56574.4	47160.2	30664	34969.2	43576.2	36903.3	54201.9
NEG_42673	[M-H]-	Flavone base + 3O, 2MeO, O-guaiacylglycerol-Hex	0.229971	1.0913	0.660897	687.193	4.779		Lignans, neolignans and related compounds	Lignan glycosides		C33H36O16	WTKUHKWWAMSHEE-UHFFFAOYSA-N	COC1=CC(=CC=C1O)C(C(COC2C(C(C(C(CO)O2)O)O)O)OC3=C(C=C(C=C3OC)C4=CC(=O)C5=C(C=C(C=C5O)O)O4)OC)O	78748.6	72349.8	56954.3	125626	98412.2	91871.7	82611.3	37229.7	80990.8	85415.3	68354.9	79895.1	44308.2	69976.3	55462.4	81452.9	45562.5	37623.5	51491.1	54966.9	81416.7	80775.9	50742.6	46794.8	45121.1	59477	75347.1	39234	53660	100489	68417.5	41451.8	47571.2	45349.2	53478.4
NEG_41044	[M-H]-	Flavone base + 3O, 2MeO, O-Hex, O-HexA	0.170672	1.0654	0.513546	667.154	3.977		Phenylpropanoids and polyketides	Flavonoids	Flavonoid glycosides	C29H32O18	RXBHGYDCENBXLU-UHFFFAOYSA-N	COC1=CC(=CC(=C1OC2C(C(C(C(CO)O2)O)O)O)OC)C3=CC(=O)C4=C(C=C(C=C4O)OC5C(C(C(C(C(=O)O)O5)O)O)O)O3	195858	176045	156602	208991	185270	219663	202473	115968	193562	259256	174521	192129	186191	131151	159118	127547	236676	105574	131648	133730	152756	114691	126878	136962	28673.3	41617.4	40674.7	32181.3	32405.5	42203.5	34058.9	29843.9	44562.7	29362	32721.9
NEG_45857	[M-CO2-H]-	Flavone base + 3O, 2MeO, O-MalonylHex, O-guaiacylglycerol	0.0882769	0.921615	0.542491	729.207	5.62		Lignans, neolignans and related compounds	Lignan glycosides		C36H38O19	MNSWSYAAJCOKPC-UHFFFAOYSA-N	COC1=CC(=CC=C1O)C(C(CO)OC2=C(C=C(C=C2OC)C3=CC(=O)C4=C(C=C(C=C4O)OC5C(C(C(C(COC(=O)CC(=O)O)O5)O)O)O)O3)OC)O	33177	22261.3	21575.2	34720.2	53166.8	60493	102470	70132.7	82343.2	97156.8	78560.3	104164	22086.8	23539	22444.7	29538.1	23395.8	28748.4	71767.9	70220.1	85129	75324.4	72076.9	63697.8	8823.13	15388	14597.8	11926	8498.79	15506.6	10947.9	12427	18266.4	14028.3	13480.6
NEG_35253	[M-H]-	Flavone base + 4O, C-Hex-dHex	5.59488	1.24619	0.325108	593.152	5.478		Phenylpropanoids and polyketides	Flavonoids	Flavonoid glycosides	C27H30O15	IUYFTHKQEWZTHY-UHFFFAOYSA-N	CC1C(C(C(C(O1)OC2C(C(C(CO)OC2C3=C(C=C4C(=C3O)C(=O)C=C(C5=CC(=C(C=C5)O)O)O4)O)O)O)O)O)O	2.25805e+07	2.83982e+07	2.14533e+07	1.10391e+07	2.22827e+07	1.49198e+07	407822	353126	870265	753350	1.37401e+06	345718	2.4614e+07	2.00886e+07	1.85535e+07	1.09343e+07	2.04177e+07	1.12168e+07	1.2442e+06	1.71261e+06	1.68246e+06	771880	468543	2.16434e+06	2.84137e+07	2.51776e+07	2.0346e+07	1.97119e+07	4.51532e+07	1.93308e+07	1.99657e+07	1.56521e+07	1.73132e+07	3.46838e+07	2.39252e+07
NEG_21262	[M-H]-	Folic acid	0.041245	1.82175	0.170016	440.14	4.214	C00504	Organic acids and derivatives	Carboxylic acids and derivatives	Amino acids, peptides, and analogues	C19H19N7O6	OVBPIULPVIDEAO-LBPRGKRZSA-N	C1=C(C=CC(=C1)NCC2=CN=C3C(=N2)C(=NC(=N)N3)O)C(=O)N[C@@H](CCC(=O)O)C(=O)O	18717.5	30619.1	13321.7	24595.3	16641.5	15527.1	2276.62	538.488	3493.7	2113.45	2560.37	3306.09	38550	10714.1	22301.1	26046.5	21469.5	12474.7	1668.26	1655.43	1258.93	2696.37	1947.58	4486.47	1192.59	1042.26	1810.68	686.154	4617.92	2571.28	1466.3	925.689	706.243	817.516	1215.25
NEG_4276	[M-H]-	Fraxinol	0.10543	0.499388	0.0236087	221.044	4.675					C11H10O5	PBPNOAHYDPHKFH-UHFFFAOYSA-N	COC1=C(C(=C2C=CC(=O)OC2=C1)OC)O	4676.96	7373.07	6818.64	5966.31	6742.12	10712.4	29578.3	27423.7	23159.1	25903.3	21571	25649.6	7349.74	6134.76	7498.61	8238.61	5623.08	8405.92	30721.4	27501.7	40004	34039.8	41225.6	27759.7	2395.08	7618.92	1140.44	3162.33	1721.81	3700.7	6546.33	7504.4	8519.61	3034.89	7852.14
NEG_525	[M-H]-	Fumaric acid	0.694126	0.510293	0.000560117	115.003	0.648	C00122	Organic acids and derivatives	Carboxylic acids and derivatives	Dicarboxylic acids and derivatives	C4H4O4	VZCYOOQTPOCHFL-OWOJBTEDSA-N	O=C(O)C=CC(=O)O	45598.9	72497.1	95095.2	74502	78907.7	66874.5	102995	111072	106272	107539	125422	74857.1	112637	131504	94260.4	98102.9	75258.3	86566.5	154570	88029.2	149013	113622	120027	115703	105769	123526	163931	96249.9	142887	148025	178818	330633	306092	224717	233889
NEG_12791	[M-H]-	Galdosol	0.148875	1.42772	0.0441779	343.151	11.782		Lipids and lipid-like molecules	Prenol lipids	Terpene lactones	C20H24O5	SWVDNEGGBBYXGS-UWVAXJGDSA-N	O=C1OC2C(=O)C=3C=C(C(O)=C(O)C3C14CCCC(C)(C)C24)C(C)C	4679.15	3518.94	1752.16	6936.97	3995.66	2251.06	2663.34	3599.8	3066.16	3871.53	5002.16	3848.45	1435.03	4287.6	2237.67	4029.89	5176.52	1794.08	12213.9	7203.96	6939.59	5092.42	6086.14	7637.88	15611.5	14378.6	20432.6	18906	20424	15591.4	17974.9	10624.1	12118.2	18252.7	6324.43
NEG_2024	[M-H]-	Gallic acid	0.20316	0.678139	0.0890039	169.014	1.512	C01424	Benzenoids	Benzene and substituted derivatives	Benzoic acids and derivatives	C7H6O5	LNTHITQWFMADLM-UHFFFAOYSA-N	O=C(O)C1=CC(O)=C(O)C(O)=C1	42343.7	17365	30345.9	23963.7	76313	68004.1	52393.1	49672.3	35391.9	109481	63074.1	50465.7	22715.1	39072.1	18236.5	19211.7	19010.2	36819.9	75467.2	47422	40382.7	68308.3	56286.3	36751.5	19143.1	20584.8	21832.6	29543.7	19709.1	19688.8	22022	21353.7	41859.9	30574.9	23619.3
NEG_11814	[M-H]-	Gallic acid hexoside	0.218137	1.45441	0.0151452	331.066	0.82		Phenylpropanoids and polyketides	Tannins		C13H16O10	GDVRUDXLQBVIKP-UHFFFAOYSA-N	OCC1OC(OC(=O)C2=CC(=C(O)C(=C2)O)O)C(O)C(O)C1O	187087	130590	97957.3	128832	157156	163717	126582	113501	119039	157439	124317	123141	114010	144286	97371.3	78429.5	85253.2	79915.2	108262	96800.2	112054	110917	115290	104957	22555	43187.6	27389.4	36522.5	32463.2	31739	22336.7	15976.1	29499.5	19729	21815.9
NEG_46554	[M+FA-H]-	gamma-Aminobutyrate	0.137162	1.64549	0.0573541	739.195	4.377		Organic acids and derivatives	Carboxylic acids and derivatives	Amino acids, peptides, and analogues	C4H9NO2	BTCSSZJGUNDROE-UHFFFAOYSA-N	NCCCC(O)=O	34178.8	56149.3	48411.3	21138.6	32157	22151	3302.52	3143.1	2642.06	5102.39	4429.64	3188.05	77789.6	26580.8	47404.6	28825.6	63183	34710.5	3145.73	4082.18	4065.99	3290.2	2316.32	4061.53	11756.5	9633.96	13213.7	7186.92	17360.5	7999.9	2997.2	7845.45	4128.77	7996.47	12177.7
NEG_6703	[M-H2O-H]-	gamma-CEHC	0.0469187	1.38819	0.424618	263.203	7.65		Organoheterocyclic compounds	Benzopyrans	1-benzopyrans	C15H20O4	VMJQLPNCUPGMNQ-UHFFFAOYSA-N	O=C(O)CCC1(OC=2C(=CC(O)=C(C2C)C)CC1)C	11337.3	94.8538	585.504	534.34	2735.34	6987.19	3665.36	1101.14	4372.5	3597.21	3470.56	6102.66	99.281	489.84	111.259	202.412	209.433	35.6042	1911.54	1545.59	1878.43	1548.01	1970.75	3452.28	1424.91	1456.16	2144.84	1431.26	5146.19	4023.73	1383.95	1295.42	1202.66	4766.3	1582.47
NEG_6503	[M-H]-	gamma-Glu-leu	0.0683241	1.11186	0.588663	259.128	1.71		Organic acids and derivatives	Carboxylic acids and derivatives	Amino acids, peptides, and analogues	C11H20N2O5	MYFMARDICOWMQP-YUMQZZPRSA-N	O=C(O)C(N=C(O)CCC(N)C(=O)O)CC(C)C	20723.1	20831.7	26711.6	20085.2	27918.4	20581.1	17397.8	8411.73	15999.6	19215.3	15355	15132.5	18035.9	15336.1	14745.5	16164	16263.4	16365.7	10888.5	12001.8	10292.6	9424.52	8987.09	10023.3	2489.21	3923.28	5123.54	3296.92	3951.94	5088.73	1973.51	3757.53	4529.64	1651.22	4608.76
NEG_7469	[M-H]-	gamma-Linolenic acid	0.638238	1.47629	0.00799984	277.216	11.77	C06426	Lipids and lipid-like molecules	Fatty Acyls	Lineolic acids and derivatives	C18H30O2	VZCCETWTMQHEPK-QNEBEIHSSA-N	O=C(O)CCCCC=CCC=CCC=CCCCCC	213222	141530	123522	227127	166164	111054	256207	166980	148721	231138	122514	223855	162876	136677	172222	199360	195040	154520	255478	142716	136502	179852	134037	248834	234909	270487	287153	270483	301058	245328	187306	160910	294479	176491	140908
NEG_17063	[M-H]-	gamma-Mangostin	0.0966344	1.17132	0.0919856	395.145	7.993		Organoheterocyclic compounds	Benzopyrans	1-benzopyrans	C23H24O6	VEZXFTKZUMARDU-UHFFFAOYSA-N	CC(=CCC1=C(C2=C(C=C1O)OC3=C(C2=O)C(=C(C(=C3)O)O)CC=C(C)C)O)C	4739.23	621.638	1147.56	1828.8	2900.03	5353.56	6590.43	4094.74	4524.74	5220.72	3795.63	5561.12	453.209	1820.51	522.853	609.52	631.922	406.065	7121.98	6639.63	6505.35	7259.37	6942.05	7142.18	8439.47	8158.06	9808.33	7981.88	10167.1	9548.3	7484.38	7030.12	9532.58	5331.4	8716.84
NEG_29615	[M-H]-	Ganoderic acid G	0.126226	1.0987	0.667719	531.296	8.781		Lipids and lipid-like molecules	Prenol lipids	Triterpenoids	C30H44O8	BPJPBLZKOVIJQD-PVXFYRNJSA-N	C[C@H](CC(=O)CC(C)C(=O)O)[C@H]1CC(=O)[C@@]2([C@@]1([C@@H](C(=O)C3=C2[C@H](CC4[C@@]3(CC[C@@H](C4(C)C)O)C)O)O)C)C	14297.7	172.901	1045.69	1244.8	6597.3	13022	13123.9	17280.6	13119.4	14426.8	11220.3	17996	128.483	1512.37	231.956	235.814	276.607	67.4807	23038.6	28873.8	33709.8	22686.1	27861.5	29527.2	30425	21538.8	40164.3	19220	55453	57761.4	34716.5	29739.8	40931.3	20670.1	44518.6
NEG_10867	[M-H]-	Gelsemine	0.0621175	1.05163	0.602266	321.16	10.504					C20H22N2O2	NFYYATWFXNPTRM-UHFFFAOYNA-N	OC1=NC=2C=CC=CC2C13C4OCC5C6N(C)CC(C=C)(C5C4)C63	8900.01	10274.6	5887.48	9678.98	4266.01	2956.98	1586.9	1861.85	6230.21	3383.95	3256.67	4054.39	9359.13	6905.02	11450.5	10482.6	23390.4	12285.3	6640.68	6315.11	7103.59	7776.09	7462.61	6005.96	11593	8583.86	10455.4	9465.29	11038.8	10457.5	8854.72	8275.49	9762.29	13769.2	9058.55
NEG_8750	[M-H]-	Gingerol	1.58999	0.983704	0.855722	293.176	7.487		Benzenoids	Phenols	Methoxyphenols	C17H26O4	NLDDIKRKFXEWBK-AWEZNQCLSA-N	CCCCC[C@@H](CC(=O)CCC1=CC(=C(C=C1)O)OC)O	6.40622e+06	5.52759e+06	6.2257e+06	5.78843e+06	6.50641e+06	6.38898e+06	6.32408e+06	8.40506e+06	6.53702e+06	6.80504e+06	5.99116e+06	6.69631e+06	5.27497e+06	5.94681e+06	5.83747e+06	5.28342e+06	5.29426e+06	5.03717e+06	5.8579e+06	8.51669e+06	6.18384e+06	5.87732e+06	5.95252e+06	6.26329e+06	8.07619e+06	5.64679e+06	6.00618e+06	5.63372e+06	6.23478e+06	6.12128e+06	6.01876e+06	5.85701e+06	5.84772e+06	6.16251e+06	8.45863e+06
NEG_10761	[M-H]-	Ginkgolic acid (C13:0)	0.00983717	0.919472	0.745683	319.227	8.63					C20H32O3	VEPUCZUJLKAVNM-UHFFFAOYSA-N	CCCCCCCCCCCCCC1=C(C(=CC=C1)O)C(=O)O	1408.94	1211.3	6856.97	2106.05	2980.42	1774.9	2917.32	5038.13	5657.8	3045.37	4175.07	2172.08	462.103	1722.59	103.787	169.683	572.076	78.2456	2311.38	865.262	1016.09	485.753	308.109	1942.38	863.531	1343.23	472.363	508.544	512.618	591.127	832.201	628.922	840.383	553.111	1337.39
NEG_13018	[M-H]-	Ginkgolic Acid C15:1	0.0641545	0.683164	0.182155	345.241	6.134					C22H34O3	YXHVCZZLWZYHSA-FPLPWBNLSA-N	CCCCCC/C=C\\CCCCCCCC1=C(C(=CC=C1)O)C(=O)O	17874.8	120.265	772.162	802.398	4358.58	9745.22	9199.01	2760.82	7080.02	9289.26	6737.42	15389.9	223.991	1231.27	436.117	49.3971	416.755	189.28	17825.9	19698.3	17569.9	25803	12282.8	24304.9	1234.25	3126.46	2647.2	1655.08	1798.35	4203.87	3502.04	1857.84	3685.74	4294.52	1979.41
NEG_52498	[M+FA-H]-	Ginsenoside F2	0.874869	0.708232	0.051469	829.484	11.698					C42H72O13	SWIROVJVGRGSPO-UHFFFAOYNA-N	OCC1OC(OC2CCC3(C)C(CCC4(C)C3CC(O)C5C(CCC54C)C(OC6OC(CO)C(O)C(O)C6O)(C)CCC=C(C)C)C2(C)C)C(O)C(O)C1O	868672	95951.6	109170	203677	337563	975704	570403	266422	763119	544894	435191	954353	60473.6	143148	61737.7	96893.7	101052	65806.4	600522	842803	905811	788337	789419	1.39672e+06	626822	390308	744022	448369	905814	847108	975429	648564	864393	1.31097e+06	884443
NEG_48652	[M-H]-	Ginsenoside F3	0.0229293	1.73494	0.087562	769.473	13.839					C41H70O13	HJRVLGWTJSLQIG-UHFFFAOYNA-N	OC1COC(OCC2OC(OC(C)(CCC=C(C)C)C3CCC4(C)C3C(O)CC5C6(C)CCC(O)C(C)(C)C6C(O)CC54C)C(O)C(O)C2O)C(O)C1O	1178.74	457.75	1189.07	880.877	389.36	931.165	2684.21	1939.4	2214.21	3034.34	1543.38	1415.49	506.993	131.67	132.859	383.384	46.4179	85.8474	362.209	179.816	892.424	710.648	1267.7	626.78	693.408	374.639	379.053	508.085	807.784	329.15	155.746	145.809	473.624	201.137	176.233
NEG_62451	[M-H]-	Ginsenoside Rb1	0.0367229	0.75681	0.232425	1107.59	9.944					C54H92O23	GZYPWOGIYAIIPV-UHFFFAOYNA-N	OCC1OC(OCC2OC(OC(C)(CCC=C(C)C)C3CCC4(C)C3C(O)CC5C6(C)CCC(OC7OC(CO)C(O)C(O)C7OC8OC(CO)C(O)C(O)C8O)C(C)(C)C6CCC54C)C(O)C(O)C2O)C(O)C(O)C1O	4639.06	1674.41	1294.82	2308.83	2128.58	3240.09	2774.09	1800.98	3710.15	3852.41	3197.42	3265.11	2387.34	1713.45	1651.49	1693.83	1311.92	1289.47	2719.45	3157.37	3857.68	2048.05	2339.57	3862.09	948.753	851.307	1503.7	965.507	2039.68	933.89	1541.6	868.804	1627.59	1155.41	1829.92
NEG_61908	[M-H]-	Ginsenoside Rb3	0.0476001	1.58512	0.473471	1077.56	9.655					C53H90O22	SNPYJWZTTUVUIS-UHFFFAOYNA-N	OCC1OC(OC2C(O)C(O)C(OC2OC3CCC4(C)C5CC(O)C6C(CCC6(C)C5CCC4C3(C)C)C(OC7OC(COC8OCC(O)C(O)C8O)C(O)C(O)C7O)(C)CCC=C(C)CC)CO)C(O)C(O)C1O	3816.17	616.295	836.127	1009.79	2469.48	1584.96	1982.3	1318.88	2558.14	1780.34	2137.56	2098.7	735.644	891.984	495.386	550.258	671.411	251.887	1715.76	2699.45	1503.26	1088.96	1496.69	3929.77	1669.69	1019.59	4237.95	1284.62	12938.3	2064.13	2232.35	1315.06	1850.49	2098.18	4145.02
NEG_57766	[M-H]-	Ginsenoside Re	0.128577	0.556572	0.0592332	945.522	10.496					C48H82O18	PWAOOJDMFUQOKB-UHFFFAOYNA-N	OCC1OC(OC2CC3(C)C(CC(O)C4C(CCC43C)C(OC5OC(CO)C(O)C(O)C5O)(C)CCC=C(C)C)C6(C)CCC(O)C(C)(C)C26)C(OC7OC(C)C(O)C(O)C7O)C(O)C1O	8192.46	3242.79	12971.9	9251.71	22735.8	5360.65	2835.68	6036.52	2830.5	3310.42	6656.72	4315.98	1962.86	14417.9	1263.98	6624.47	2352.95	1803.1	9199.82	10598.1	9128.46	5376.91	4278.97	3138.93	2657.44	3846.43	10353.9	2011.43	3032.44	7980.26	8700.77	11052.6	9956.31	2910.76	10818.1
NEG_50635	[M-H]-	Ginsenoside Rf	0.280458	0.557518	0.00118369	799.463	12.158					C42H72O14	UZIOUZHBUYLDHW-UHFFFAOYNA-N	OCC1OC(OC2C(O)C(O)C(OC2OC3CC4(C)C(CC(O)C5C(CCC54C)C(O)(C)CCC=C(C)C)C6(C)CCC(O)C(C)(C)C36)CO)C(O)C(O)C1O	13203.7	5174.75	3283.74	9171.07	9674.19	10099.1	7486.47	5542.2	9365.91	4887.03	5430.69	10472.8	9350.88	20195.4	5436.09	14363.1	11047.7	18905.6	25636.5	32776.4	16130.2	18053.1	11129.8	26452.5	20953.8	24138.2	35237.9	20870.8	27646.9	23766.1	57893.6	28969.6	46250	51173.1	45900.6
NEG_49574	[M-H]-	Ginsenoside Rg2	0.0704752	0.926908	0.675299	783.49	12.729					C42H72O13	AGBCLJAHARWNLA-UHFFFAOYNA-N	OCC1OC(OC2CC3(C)C(CC(O)C4C(CCC43C)C(O)(C)CCC=C(C)C)C5(C)CCC(O)C(C)(C)C25)C(OC6OC(C)C(O)C(O)C6O)C(O)C1O	6054.99	5962.06	4746.6	6090.17	6384.37	7445.6	5616.58	3217.91	6214.75	5089.47	5413.4	5107.27	6653.84	6657.05	6380	4736.97	3767.47	5215.4	3968.54	3749.55	5228.9	4795.71	6467.5	4579.37	3579.59	4362.3	4017.3	3402.95	3049.11	3759.67	3035.31	3759.45	4972.12	1525.53	4568.72
NEG_48360	[M-H]-	Ginsenoside Rg5	0.359474	2.51237	0.000448012	765.472	12.024					C42H70O12	NJUXRKMKOFXMRX-UHFFFAOYNA-N	OCC1OC(OC2C(O)C(O)C(OC2OC3CCC4(C)C(CCC5(C)C4CC(O)C6C(C(=CCC=C(C)C)C)CCC65C)C3(C)C)CO)C(O)C(O)C1O	56327.2	104590	46824.2	175621	54869.6	41976.2	40000.1	25659.6	35775.8	44621.5	39480.2	32595.5	82065.4	157986	88615.4	167492	155120	284423	28400.2	32529	29588.8	22752.5	26378.2	33885	45210.3	35431.4	50568	30809.7	63778.5	34661.9	15328.7	17117.1	16080.4	19583.7	18423.6
NEG_51383	[M+FA-H]-	Ginsenoside Rg6	0.107504	0.702741	0.092065	811.477	10.993					C42H70O12	ZVTVWDXRNMHGNY-UHFFFAOYNA-N	OCC1OC(OC2CC3(C)C(CC(O)C4C(C(=C)CCC=C(C)C)CCC43C)C5(C)CCC(O)C(C)(C)C25)C(OC6OC(C)C(O)C(O)C6O)C(O)C1O	45229	5000.84	11934.4	8734.21	24418.1	43901.1	52527.1	26686.1	55052.7	58565.9	44142.1	30538.7	2788.78	6924.38	4513.51	4934.76	4280.6	3646.87	20649.5	20725.8	34402.6	33815.5	31125.7	44894.8	10097.4	10861.2	14357.9	15475.7	24585.8	13538.8	25600.3	20730.2	15295.8	18473.4	31403.4
NEG_42435	[M+FA-H]-	Ginsenoside Rh1	0.342164	1.24743	0.0507432	683.429	11.937					C36H62O9	RAQNTCRNSXYLAH-UHFFFAOYNA-N	OCC1OC(OC2CC3(C)C(CC(O)C4C(CCC43C)C(O)(C)CCC=C(C)C)C5(C)CCC(O)C(C)(C)C25)C(O)C(O)C1O	81366.3	112720	100569	99197.2	155659	66771.7	65400.2	178040	102326	184128	183710	242566	104714	78133.8	79485.1	61938.3	84665.9	80586.7	111509	134863	147976	172616	187747	185333	149434	101622	109857	101999	130940	130760	80770.5	79217.1	110799	91564.5	92963.3
NEG_41136	[M+FA-H]-	Ginsenoside Rh2 (S-FORM)	0.492843	2.29589	0.0226831	667.437	12.682					C36H62O8	CKUVNOCSBYYHIS-UHFFFAOYNA-N	OCC1OC(OC2CCC3(C)C(CCC4(C)C3CC(O)C5C(CCC54C)C(O)(C)CCC=C(C)C)C2(C)C)C(O)C(O)C1O	241606	183575	288073	230370	150685	113962	75686.4	49234.4	93660.9	74240.9	127814	69846.2	588022	209920	272050	140394	198223	280594	61442.5	52860.7	82834.4	71753.8	61742.6	100056	219425	131201	77128.3	105861	82242.8	64428.1	39673.5	63829.9	43830.7	45445.6	39233.4
NEG_53353	[M+FA-H]-	Ginsenoside-Rg1	0.893513	0.0463277	2.50289e-05	845.469	10.74					C42H72O14	YURJSTAIMNSZAE-UHFFFAOYNA-N	OCC1OC(OC2CC3(C)C(CC(O)C4C(CCC43C)C(OC5OC(CO)C(O)C(O)C5O)(C)CCC=C(C)C)C6(C)CCC(O)C(C)(C)C26)C(O)C(O)C1O	3604.28	1809.73	1235.85	3165.77	4215.64	3601.08	17520.9	5672.15	5916.25	5354.27	5488.61	8515.35	1376.5	2609.62	332.945	1007.96	2515.53	2423.03	16441	24719.3	17575.6	11928.7	14630.8	15669.1	6520.64	6478.5	14261.1	4820.3	4855.03	15181.2	177805	168116	213125	101371	283120
NEG_3087	[M-H]-	Gluconic acid	0.170163	1.13301	0.0263125	195.049	0.63	C00257	Organic acids and derivatives	Hydroxy acids and derivatives	Medium-chain hydroxy acids and derivatives	C6H12O7	RGHNJXZEOKUKBD-SQOUGZDYSA-N	O=C(O)C(O)C(O)C(O)C(O)CO	30239.5	79610.2	113024	51194.8	33400.6	31580.9	23630.3	30381.2	31900.4	37797.3	50457.8	22675.1	139325	87966.4	102095	70451.6	111259	98170.3	35783.6	29888.8	19002.9	25229	23974.3	22239.4	26468.9	27879.9	30940.2	28737.9	31727.8	31013.3	25973	25448.7	28163	21386.6	27129.5
NEG_1241	[M-H]-	Glutamic acid	0.474307	0.522485	0.00598704	146.045	0.627	C00025	Organic acids and derivatives	Carboxylic acids and derivatives	Amino acids, peptides, and analogues	C5H9NO4	WHUUTDBJXJRKMK-VKHMYHEASA-N	O=C(O)CCC(N)C(=O)O	185232	37268.2	42370	56490.3	99769.5	143302	155507	97341.1	177768	145448	106981	102841	17733	121322	21761.5	32942.1	36137.2	27271.9	105217	134575	100167	126542	106435	167643	44911.2	55758.6	50755.7	45626.2	51190.6	67896.6	62845	105256	122500	65385.8	101126
NEG_1227	[M-H]-	Glutamine	0.382799	0.367698	0.00121882	145.061	0.63	C00064	Organic acids and derivatives	Carboxylic acids and derivatives	Amino acids, peptides, and analogues	C5H10N2O3	ZDXPYRJPNDTMRX-VKHMYHEASA-N	C(CC(=N)O)[C@@H](C(=O)O)N	83520.5	23180.4	30000.7	40224.4	47638.4	81350.9	128580	180473	95707.5	107271	70963.7	63491.7	12209.4	105485	14212.4	22610	18470.2	12406.2	67799.2	89624	83270.4	89267.6	89528.8	138178	16633	21207	12350.7	13028	17408.3	21099.1	43035.3	51093.4	55509.4	24305.4	34661.1
NEG_8724	[M-H]-	Glutamylphenylalanine	0.788827	1.74754	0.0107609	293.126	2.517		Organic acids and derivatives	Carboxylic acids and derivatives	Amino acids, peptides, and analogues	C14H18N2O5	XHHOHZPNYFQJKL-UHFFFAOYSA-N	C1=CC=C(C=C1)CC(C(=O)O)N=C(CCC(C(=O)O)N)O	770143	699765	745491	689981	632339	624305	975749	458363	1.03835e+06	915629	884043	864622	954428	478538	597178	438411	933417	438497	388318	404740	501072	426324	426822	496583	269139	232600	366251	229919	479340	270314	179953	132527	171041	231286	190794
NEG_36858	[M-H2O-H]-	Glutathione (oxidized form)	0.0985071	0.630951	0.0508536	613.16	3.501		Organic acids and derivatives	Carboxylic acids and derivatives	Amino acids, peptides, and analogues	C20H32N6O12S2	YPZRWBKMTBYPTK-UHFFFAOYSA-N	C(CC(=NC(CSSCC(C(=NCC(=O)O)O)N=C(CCC(C(=O)O)N)O)C(=NCC(=O)O)O)O)C(C(=O)O)N	32908	22676	23431.8	70211.1	91043.5	73657.5	43566.5	13075.8	62154.7	62515.1	33400.3	39846	14410.6	15915.8	11625.5	12624.6	25607.4	8989.26	34979.3	38087.9	49645.2	47527.4	37434.6	56112.7	3699.5	8016.79	3548.56	3591.83	8772.41	5496.67	4108.1	8269.51	10037.8	12241.4	8633.53
NEG_2829	[M-H]-	Gly-Leu	0.0957166	0.613174	0.0138105	187.108	1.544		Organic acids and derivatives	Carboxylic acids and derivatives	Amino acids, peptides, and analogues	C8H16N2O3	DKEXFJVMVGETOO-LURJTMIESA-N	O=C(O)C(N=C(O)CN)CC(C)C	32357.5	65911.9	73287.3	50225.7	47506.1	38306.4	29685.8	14080.9	21477.6	30875.7	26977.3	25571.2	38018.3	28415	44677.8	26995.8	31030	20925.9	12639.7	13392.2	13766	11780.3	10686.5	12913.4	1945.48	2561.04	3621.17	2448.48	3375.92	4418.14	4417.48	4206.33	5924.87	3225.08	5345.43
NEG_342	[M-H]-	Glyceric acid	0.305185	1.3642	0.0109181	105.018	0.636		Organic oxygen compounds	Organooxygen compounds	Carbohydrates and carbohydrate conjugates	C3H6O4	RBNPOMFGQQGHHO-UHFFFAOYSA-N	C(C(C(=O)O)O)O	75534.6	47183.9	71439.9	64721.1	65354.9	67733.3	77241	69133.1	62475.7	57088.7	61791.5	85562.8	61523.7	98748.1	76934.9	80864	78929.5	59439	80313.3	116917	51308.4	66415.7	57892.1	102117	67593.4	69898.1	77098.9	59265.5	72645.3	84424.7	43874.9	62733.6	61183.1	43587.9	37516.9
NEG_8005	[M-H]-	Glycitein	0.019211	0.74731	0.663256	283.062	7.636	C14536	Phenylpropanoids and polyketides	Isoflavonoids	Isoflav-2-enes	C16H12O5	DXYUAIFZCFRPTH-UHFFFAOYSA-N	O=C1C(=COC2=CC(O)=C(OC)C=C12)C=3C=CC(O)=CC3	1044.17	2737.14	268046	23054	6845.08	4374.43	4812.62	5921.18	13435.5	5117.27	16250.3	5179.22	8318.94	10347.2	11575.4	15913.1	7405.05	1276.28	4522.04	4272.61	2076.54	2015.06	17995	2058.6	1719.81	1723.95	1860.61	12960.1	2010.65	824.86	11837.6	2460.23	1240.29	1985.02	9009.95
NEG_23542	[M-H]-	Glycocholic acid	0.0528076	0.6001	0.0700168	464.299	10.421		Lipids and lipid-like molecules	Steroids and steroid derivatives	Bile acids, alcohols and derivatives	C26H43NO6	RFDAIACWWDREDC-FRVQLJSFSA-N	C[C@H](CCC(=O)NCC(=O)O)[C@H]1CC[C@@H]2[C@@]1([C@H](C[C@H]3[C@H]2[C@@H](C[C@H]4[C@@]3(CC[C@H](C4)O)C)O)O)C	581.865	161.329	424.706	417.828	392.483	2005.01	2069.02	626.58	2265.68	2725.11	2071.2	850.277	662.825	234.316	434.602	323.361	250.045	202.469	1058.25	996.466	565.226	2449.16	813.483	1066.96	2581.85	511.267	1507.2	1060.8	1578.68	523.016	2603.79	2234.76	2897.7	912.191	1955.93
NEG_52049	[M-H]-	Glycyrrhizic acid	0.444216	0.250531	1.29611e-05	821.4	8.271		Lipids and lipid-like molecules	Prenol lipids	Terpene glycosides	C42H62O16	LPLVUJXQOOQHMX-QWBHMCJMSA-N	CC1(C)[C@@H]2CC[C@]3(C)[C@H](C(=O)C=C4[C@@H]5C[C@](C)(CC[C@]5(C)CC[C@]43C)C(=O)O)[C@@]2(C)CC[C@@H]1O[C@@H]6[C@@H]([C@H]([C@@H]([C@@H](C(=O)O)O6)O)O)O[C@H]7[C@@H]([C@H]([C@@H]([C@@H](C(=O)O)O7)O)O)O	36682.5	1171.11	1243.7	4499.31	23714.1	39528.9	32631.7	22355.7	54197.8	36850.6	38278.1	62338.8	513.094	4843.08	372.417	999.157	964.07	312.51	49955.9	78270.9	81383.4	54914.9	34164.4	49454.9	11898.2	12497.3	19764.4	7514.68	10900.2	21490.6	56423.3	46875.3	58051.6	38660.4	71562.6
NEG_39407	[M-H]-	Goshonoside F5	0.0624698	1.30163	0.238791	645.348	6.278		Lipids and lipid-like molecules	Prenol lipids	Terpene glycosides	C32H54O13	QIOMMMCQFIBVKA-PPQBIMEKSA-N	OCC1OC(OCC=C(C)CCC2C(=C)CCC3C(C)(COC4OC(CO)C(O)C(O)C4O)C(O)CCC23C)C(O)C(O)C1O	29295.7	5516.62	5705.17	13693.1	21281.2	22889.4	103587	27048.2	40695.4	69802.5	39675	42493.6	25804.4	11233.9	17406.4	8214.28	15068	7311.06	25389.9	24254	40045.5	43232.4	38796.9	17914.4	4263.07	3350.97	7643.41	3624.89	8340.51	5254.59	5207.12	2882.54	4032.87	2459.93	5173.34
NEG_20565	[M-H]-	Guaijaverin	0.178897	1.09416	0.473786	433.077	4.776		Phenylpropanoids and polyketides	Flavonoids	Flavonoid glycosides	C20H18O11	PZZRDJXEMZMZFD-IEGSVRCHSA-N	O=C1C(OC2OCC(O)C(O)C2O)=C(OC=3C=C(O)C=C(O)C13)C=4C=CC(O)=C(O)C4	22385.9	30130.9	22125.7	18377.4	23071.5	10872.1	7519.48	6599.22	5944.12	7329.75	9585.52	5831.35	22125.5	19272.3	21116.4	10084.4	12270.6	10534.3	8882.99	12039.2	7890.66	5714.2	7940.43	8901.6	102588	112351	53819.8	87894.1	107582	81002.3	75418.3	81646.1	69270.3	103059	96705.4
NEG_1375	[M-H]-	Guanine	0.0443677	0.952611	0.811824	150.041	0.985		Organoheterocyclic compounds	Imidazopyrimidines	Purines and purine derivatives	C5H5N5O	UYTPUPDQBNUYGX-UHFFFAOYSA-N	C1=NC2=C(N1)NC(=N)N=C2O	1127.88	1045.39	1140.09	1254.21	2230.48	1540	2623.23	1762.18	1905.57	3098.85	1638.28	2168.69	3552.61	735.834	866.214	770.456	735.654	695.956	1886.57	2120.04	3351.13	2688.08	3152.75	1907.52	2839.61	2289.72	2102.03	2041.31	2118.29	3101.62	1406.86	3167.22	2904.84	1103.79	4083.53
NEG_7891	[M-H]-	Guanosine	0.368715	0.778434	0.0255699	282.084	0.846		Nucleosides, nucleotides, and analogues	Purine nucleosides		C10H13N5O5	NYHBQMYGNKIUIF-UUOKFMHZSA-N	N=C1N=C(O)C=2N=CN(C2N1)C3OC(CO)C(O)C3O	366793	83604.5	120092	106021	218821	269089	221556	115096	200583	214872	166944	215240	6321.87	152311	62978.2	89467.8	77009.3	81477.2	135793	161437	182121	162642	118888	194738	103491	131504	124072	97619.5	192726	140244	171892	153827	168671	175903	174519
NEG_61135	[M-H]-	Gypenoside XLIX	0.156173	0.496114	0.00818131	1045.53	10.798					C52H86O21	AFEVCSJFNQWWDF-AZFNEDKCSA-N	C[C@H]1[C@@H]([C@H]([C@H]([C@@H](O1)O[C@@H]2[C@H]([C@H](CO[C@H]2O[C@H]3CC[C@@]4([C@H]5CC[C@@H]6[C@H](CC[C@]6([C@@]5(CC[C@H]4C3(C)C)C)C)[C@@](CCC=C(C)C)(CO[C@H]7[C@@H]([C@H]([C@@H]([C@H](O7)CO)O)O)O)O)C=O)O)O[C@H]8[C@@H]([C@H]([C@@H](CO8)O)O)O)O)O)O	7040.08	11559.9	20806.1	19273.6	24665.9	7423.04	6021.23	13326.4	5801.42	4805.23	8664.91	6439.07	4621.18	25334.7	3305.84	16564.6	6857.2	3434.82	12311.9	13931.4	8210.62	7028.98	8451.45	6502.07	4296.45	4882.52	17073.1	5389.89	5490.76	6253.18	14284.5	12812	15546.6	11183.4	18497.7
NEG_40506	[M-H]-	Gypsogenin-3-O-glucuronide	0.142803	1.40622	0.15091	659.371	10.839					C37H56O10	LHZZULHOQSQSJN-CDQBQGFXSA-N	C[C@]12CC[C@H]([C@](C1CC[C@@]3(C2CC=C4[C@]3(CC[C@@]5([C@@H]4CC(CC5)(C)C)C(=O)O)C)C)(C)C=O)O[C@H]6[C@@H]([C@H]([C@@H]([C@H](O6)C(=O)OC)O)O)O	14164.9	1519.95	1038.85	6983.62	4144.04	14040.4	15941.5	6116.14	14060.5	11319.5	6639.8	11070.5	601.869	4995.58	830.276	535.824	1418.86	1385.16	16031.7	15289.7	17108.6	12663.8	18412.8	11929.3	26857.2	39851.2	16795.6	16508.3	37785.2	30728.3	31598.9	24698.7	22346.6	11467.3	18487.9
NEG_5550	[M-H]-	H-DL-xiIle-DL-xiIle-OH	0.163056	0.689675	0.0141717	243.17	3.415		Organic acids and derivatives	Carboxylic acids and derivatives	Amino acids, peptides, and analogues	C12H24N2O3	BCVIOZZGJNOEQS-UHFFFAOYSA-N	CCC(C)C(C(=NC(C(C)CC)C(=O)O)O)N	130545	105354	149605	90718.8	133033	105846	69687.5	49436	50349.6	72001.2	55677.5	70569	56566.6	63868.6	68454.1	68912.3	72308.3	74898.1	40992.9	40057.3	34714	37332.3	31574	42974.1	11439.4	20091.4	13635.6	11303.6	16188	16326.9	23713.6	21485.5	26253.2	13422.1	22928.7
NEG_11259	[M-H]-	Heneicosanoic acid	0.0389375	1.28266	0.25613	325.31	11.927		Lipids and lipid-like molecules	Fatty Acyls	Fatty acids and conjugates	C21H42O2	CKDDRHZIAZRDBW-UHFFFAOYSA-N	O=C(O)CCCCCCCCCCCCCCCCCCCC	1417.93	1573.05	3988.7	4854.98	4796.93	1636.7	2911.74	864.239	42819.1	3749.45	5752.41	6757.82	2540.76	5922	5203.53	2432.37	2115.53	5070.83	2989.64	3985.49	868.107	2031.63	1289.1	2597.45	1101.29	2129.64	2478.1	1218.43	982.347	1695.5	1054.74	1020.3	869.899	1927.53	1174.11
NEG_7029	[M-H]-	Heptadecanoic acid	0.0696684	0.869153	0.245395	269.245	13.309		Lipids and lipid-like molecules	Fatty Acyls	Fatty acids and conjugates	C17H34O2	KEMQGTRYUADPNZ-UHFFFAOYSA-N	O=C(O)CCCCCCCCCCCCCCCC	12985.8	15898.3	17599.3	14911.7	16607.4	16126.3	13786.1	13971.5	12590.1	17132.3	13243.5	14373.4	16506.6	10787.3	11191.1	10511.7	9466.89	12236.9	11834.3	11702.3	11806.5	12740.7	14484.6	14302	6928.17	8833.41	8056.01	5455.09	7746.57	6696.97	8294.76	6641.25	7714.31	6540.44	10983.2
NEG_49139	[M-H]-	Heterophyllin B	0.205526	0.955516	0.622667	777.417	10.437					C40H58N8O8	KYAVLJJQNUHRMR-ITALWQQASA-N	CCC(C)[C@H]1C(=O)N[C@@H](C(=O)NCC(=O)NCC(=O)N[C@H](C(=O)N2CCC[C@H]2C(=O)N3CCC[C@H]3C(=O)N4CCC[C@H]4C(=O)N1)CC(C)C)CC5=CC=CC=C5	127223	87034.6	168103	279621	104936	59735.2	53400.2	38466.3	26742.4	26576.1	313084	50753.5	31522	330446	45410.9	144573	138415	53964.4	109776	119266	71265.9	69279.6	54458.3	95929.2	87162.7	130850	130185	90954	119827	136288	122039	116048	129305	122217	141111
NEG_17128	[M-H]-	Hexacosanoic acid	0.203943	1.98279	0.372034	395.387	11.653		Lipids and lipid-like molecules	Fatty Acyls	Fatty acids and conjugates	C26H52O2	XMHIUKTWLZUKEX-UHFFFAOYSA-N	O=C(O)CCCCCCCCCCCCCCCCCCCCCCCCC	19266.1	29077.7	25211.8	25041.2	18201.5	31172.3	21863.3	47948.8	26831.6	25193.5	20549	36309	68104.2	60821.3	184232	306124	10804.1	66724.3	5790.36	7150.21	29283.9	20366.2	17331.8	7637.22	25371	151255	9257.27	19526.2	5202.61	47641.8	7960.81	37366.8	19869.3	21324.1	18220
NEG_8226	[M-H]-	Hexadecanedioic acid	0.0906539	0.973564	0.665224	285.207	9.218	C19615	Lipids and lipid-like molecules	Fatty Acyls	Fatty acids and conjugates	C16H30O4	QQHJDPROMQRDLA-UHFFFAOYSA-N	C(CCCCCCCC(=O)O)CCCCCCC(=O)O	15872.7	14807.5	15779.2	16653.3	19818.8	18531.7	18752.2	18235.2	29223.7	20920.9	21842.3	20476.4	10833	14365	10545	10647.8	9577.32	11536	17498	23330.4	14109.4	15753.2	14745.5	18821.6	16049.3	13084.1	13542.2	14656.7	15869.8	14356.1	15643.7	12277.3	15213.9	13521.9	17372.7
NEG_17431	[M-H]-	Hexose + C13H17O3	0.0670929	2.09579	0.231929	399.164	1.83		Lipids and lipid-like molecules	Fatty Acyls	Fatty acyl glycosides	C19H28O9	FUXBESIRIBMOMU-UHFFFAOYSA-N	CC1=CC(=O)CC(C)(C)C1(C=CC(=O)COC2C(C(C(C(CO)O2)O)O)O)O	5903.56	2630.26	3116.25	9001.34	5848.39	7015.58	30920.5	10741.1	20809.2	25436.8	12548.3	16324.9	779.076	642.183	811.716	1238.28	2013.06	229.282	4238.61	3934.81	8775.42	6441.68	5349.23	4163.94	1824	1222.66	2576.01	1247.09	8779.85	2081.56	2233.26	539.409	1198.21	2093.91	1471.23
NEG_18948	[M+HCOO]-	Hexose + C13H19O	0.166688	1.68898	0.0408914	415.196	4.807		Lipids and lipid-like molecules	Fatty Acyls	Fatty acyl glycosides	C19H30O7	SZOPSAFLRCYJCX-UHFFFAOYSA-N	CC1=CC(=O)CC(C)(C)C1C=CC(C)OC2C(C(C(C(CO)O2)O)O)O	3612.22	20308	3532.02	46524.7	29052.6	32582.3	27710.6	12871.6	14104.9	27005.2	8000.86	8791.3	10437	13371.9	5042.55	15111.2	7262.49	1270.54	9276.29	8498.62	13327.3	8762.5	6289.36	8647.21	13849.5	13873	15027.4	9354.04	18103.5	12268	6266.2	1859.82	10187.2	15856.4	10586.9
NEG_20629	[M+HCOO]-	Hexose + C13H21O2	0.817976	3.69534	0.0208962	433.208	3.626		Lipids and lipid-like molecules	Fatty Acyls	Fatty acyl glycosides	C19H32O8	ZZFQYZCZBBRLTI-UHFFFAOYSA-N	CC(CCC1C(=CC(=O)CC1(C)C)CO)OC2C(C(C(C(CO)O2)O)O)O	429025	120931	98901	350459	254938	347471	147109	68561.7	186042	128786	143446	158198	40098.9	78632	40438.3	86844.9	42743.4	14321.8	92164.1	103936	110085	74043.4	76920.5	167629	202146	135878	180445	127115	523426	200241	73052.4	56955.4	48508	67479.4	82962.1
NEG_30127	[M-H]-	Hinokiflavone	0.109308	1.88562	0.0027693	537.081	1.609		Phenylpropanoids and polyketides	Flavonoids	Flavones	C30H18O10	WTDHMFBJQJSTMH-UHFFFAOYSA-N	C1=CC(=CC=C1C2=CC(=O)C3=C(O2)C=C(C(=C3O)OC4=CC=C(C=C4)C5=CC(=O)C6=C(C=C(C=C6O5)O)O)O)O	16454	21447.8	18080.9	17096.8	12300.8	10300	7560.01	6160.97	5606.24	5987.04	6284.15	6047.59	13406.2	12804.1	17741.5	15674.5	23871.9	10309.7	3699.55	5332.42	5780.52	3914.06	3296.31	6111.25	6543.08	5802.37	4520.62	3437.05	5612.97	5359.65	4217.17	1903.23	2489.61	2749.44	3769.17
NEG_9194	[M-H]-	Hispidulin	0.0283005	0.846059	0.58471	299.055	6.002	C10058	Phenylpropanoids and polyketides	Flavonoids	O-methylated flavonoids	C16H12O6	IHFBPDAQLQOCBX-UHFFFAOYSA-N	COC1=C(C2=C(C=C1O)OC(=CC2=O)C3=CC=C(C=C3)O)O	7631.16	13543.3	21791.6	4621.89	9432.16	7698.54	4425.23	2124.46	1589.54	1229.25	2985.2	774.132	28248.3	16916.5	21518.5	13323.4	11388.8	24884.4	970.962	1245.89	3590.2	1042.02	3314.93	1593.17	5994.49	1036.76	4111.45	1363.25	1649.48	1656.28	3350.85	2895.64	4299.27	2511.78	2738.88
NEG_23194	[M-H]-	Hispidulin 4'-glucoside	0.0152132	0.824847	0.416866	461.109	5.041		Phenylpropanoids and polyketides	Flavonoids	Flavonoid glycosides	C22H22O11	MORLNMAFXVHNAI-IWLDQSELSA-N	O=C1C=C(OC2=CC(O)=C(OC)C(O)=C12)C=3C=CC(OC4OC(CO)C(O)C(O)C4O)=CC3	114227	239533	169936	100923	104266	39918.3	17749.4	18926.1	22556.5	22624.5	20224.3	19022.2	153439	97459	157657	67216.2	104304	97892.8	16960	15950	16490.9	16220.2	16445.1	19865.3	4501.49	2571.34	1551.95	888.201	2025.49	3360.48	2612.22	3321.94	2605.93	4433.71	2917.91
NEG_1534	[M-H]-	Histidine	0.0482327	0.733834	0.291854	154.062	0.632	C00135	Organic acids and derivatives	Carboxylic acids and derivatives	Amino acids, peptides, and analogues	C6H9N3O2	HNDVDQJCIGZPNO-YFKPBYRVSA-N	C(C1=CN=CN1)[C@@H](C(=O)O)N	6942.85	4729.79	4383.97	4032.38	5567.38	4473.12	34210	69510.8	33934	50736.7	51124.6	12789.4	788.872	3708.26	2762.84	3732.96	5326.9	2162.6	12202.8	7740.79	9125.28	13469.9	20249.4	8756.82	1727.58	2815.21	2602.55	3757.62	1174.2	2589.73	6675.9	3250.15	3340.82	2089.89	1989.91
NEG_13831	[M-H]-	HMBOA-Glc	0.502898	0.0998142	9.06994e-07	356.097	3.688		Organic oxygen compounds	Organooxygen compounds	Carbohydrates and carbohydrate conjugates	C15H19NO9	PMBZSEOAOIYRMW-UHFFFAOYSA-N	COC1=CC2=C(C=C1)N=C(C(O2)OC3C(C(C(C(CO)O3)O)O)O)O	7399.31	14334.7	14591.6	12105	5024.15	7759.33	23269	7355.23	7691.29	5846.57	14274.7	9445.48	4566.27	8575.79	11115.2	4194.44	6770.4	5309.75	22436.9	22216.6	27805.9	23907.7	33694.5	24750	8617.52	4055.13	5648.19	4028.31	3715.28	10232.5	53846.1	46570.9	65767.7	54253.3	81633.7
NEG_2926	[M-H]-	Hydron;2-hydroxypropane-1,2,3-tricarboxylate	0.327594	0.712767	0.318502	191.019	0.779		Organic acids and derivatives	Carboxylic acids and derivatives	Tricarboxylic acids and derivatives	C6H8O7	KRKNYBCHXYNGOX-UHFFFAOYSA-N	C(C(=O)O)C(CC(=O)O)(C(=O)O)O	131601	159834	96682.8	166769	136312	144325	193843	230217	188974	155685	180201	180857	113420	36843.7	48695.6	123554	49699.6	90118.3	196059	248561	364202	327473	257251	220661	233202	305551	232356	188869	187241	283474	442122	79199.6	448806	661287	193381
NEG_826	[M-H]-	Hydron;2-methylidenebutanedioate	0.0266699	0.84299	0.405285	129.018	2.927		Lipids and lipid-like molecules	Fatty Acyls	Fatty acids and conjugates	C5H6O4	LVHBHZANLOWSRM-UHFFFAOYSA-N	C=C(CC(=O)O)C(=O)O	4574.5	3179.19	2699.37	2837.06	4551.31	5826.95	8211.44	3435.02	8165.15	9215.5	4223.61	4646.15	2216.84	1811.7	1345.5	1060.72	1710.14	2297.2	2777.57	2230.53	3725.43	2440.32	2783.98	3555.4	709.297	1290.24	675.175	1112.13	1596.74	819.745	1285.38	876.849	1662.25	618.395	1378.9
NEG_658	[M-H]-	Hydron;benzoate	0.390221	0.923855	0.689907	121.028	3.389		Benzenoids	Benzene and substituted derivatives	Benzoic acids and derivatives	C7H6O2	WPYMKLBDIGXBTP-UHFFFAOYSA-N	O=C(O)C=1C=CC=CC1	101629	341227	397171	216932	158624	103008	129376	93960.5	115981	112765	169089	126422	717769	431815	553734	650845	214167	411091	119187	130469	120670	127477	126445	99379.4	610344	539616	777799	455923	215768	692037	515094	500403	505281	895471	735314
NEG_2821	[M-H]-	Hydron;nonanedioate	0.269737	1.10633	0.267534	187.097	5.071		Lipids and lipid-like molecules	Fatty Acyls	Fatty acids and conjugates	C9H16O4	BDJRBEYXGGNYIS-UHFFFAOYSA-N	O=C(O)CCCCCCCC(=O)O	298053	110868	147745	100420	121745	219369	214713	166070	267074	243513	200984	261176	179794	117413	141455	121663	235130	177378	193526	202857	185420	203650	224925	300809	157010	116846	126010	131690	184804	169965	125638	121672	148092	146817	121584
NEG_693	[M-H]-	Hydron;pyridine-3-carboxylate	0.314219	0.590448	0.000136398	122.024	1.979		Organoheterocyclic compounds	Pyridines and derivatives	Pyridinecarboxylic acids and derivatives	C6H5NO2	PVNIIMVLHYAWGP-UHFFFAOYSA-N	C1=CC(=CN=C1)C(=O)O	21306	41495.2	26031.4	26520.1	27448	34422.8	47428.4	42277.3	31759	30179.2	29900.1	39640.4	29040.6	21833.2	33483.8	23736.9	25599.5	15559.6	29610.7	38348.7	50933.6	30331.3	40106	31391.1	36187.3	23406.7	25260.1	29779.2	40456	29200.9	51905	44385.1	53482.1	49586.7	50647.6
NEG_1864	[2M+FA-H]-	Hydron;terephthalate	0.116625	0.587114	0.0014173	165.019	2.299		Benzenoids	Benzene and substituted derivatives	Benzoic acids and derivatives	C8H6O4	KKEYFWRCBNTPAC-UHFFFAOYSA-N	C1=C(C=CC(=C1)C(=O)O)C(=O)O	16393.1	17938.7	26461.6	13220.5	16226.1	13407.4	17346.1	9066.42	27277.4	23032.5	14604.7	12396.8	35469.2	16837.4	27384.1	16956	40268	14029	9361.4	10930.6	12327.2	9885.14	8722.99	13313	5226.84	6256.47	9532.8	4862.43	7011.53	5708.68	8578.45	10974.8	12055.1	12906.2	12479.2
NEG_8764	[M-H]-	Hydron;tetradecyl sulfate	0.501841	1.10469	0.378766	293.181	10.051		Organic acids and derivatives	Organic sulfuric acids and derivatives	Sulfuric acid esters	C14H30O4S	URLJMZWTXZTZRR-UHFFFAOYSA-N	CCCCCCCCCCCCCCO[S](O)(=O)=O	681361	461358	424727	526830	472277	580872	430993	424842	507999	534724	596688	596679	291497	489165	207800	220758	265137	196364	331433	412553	289549	293736	368073	401889	488517	381068	386724	360225	320843	391584	494871	265050	387234	330512	320313
NEG_3155	[M-H]-	Hydroxyatrazine	0.241376	7.04778	0.000129007	196.119	4.459		Organoheterocyclic compounds	Triazines	1,3,5-triazines	C8H15N5O	NFMIMWNQWAWNDW-UHFFFAOYSA-N	CCN=C1NC(=NC(C)C)NC(=N1)O	5963.38	19755.6	5885.33	18985.1	3225.6	4419.71	1062.69	488.901	932.755	823.01	1172.33	600.079	15207.7	9727.3	29443.2	6318.08	6511.13	22720.6	999.567	3841.21	697.25	610.58	1460.6	1756.7	12150.5	7801.01	17517.4	11592.2	21521	13097.2	2284.02	1928.38	2074.94	1697.28	2679.07
NEG_946	[M-H]-	Hydroxybenzotriazole	0.186943	1.34725	0.0390526	134.036	3.789		Organoheterocyclic compounds	Benzotriazoles		C6H5N3O	JMTMSDXUXJISAY-UHFFFAOYSA-N	C1=CC2=C(C(=C1)O)NN=N2	4611.38	2487.08	2979.58	5127.71	8823.14	7099.86	31393.9	28379.4	26294.3	34189.6	30025	26672.4	2553.99	3512.98	3324.65	4645.25	6735.83	4245.52	26579	24613.2	29563.8	29450	34879.3	20266	16796.2	21366.4	31567.7	23676.3	28878.2	29450.2	18128.7	16087.6	20206.2	14034.9	24583.3
NEG_9198	[M-H]-	Hydroxygenkwanin	0.0313436	1.28813	0.45435	299.056	5.773					C16H12O6	RRRSSAVLTCVNIQ-UHFFFAOYSA-N	COC1=CC(=C2C(=C1)OC(=CC2=O)C3=CC(=C(C=C3)O)O)O	6889.55	1275.96	49391.5	21853.4	4397.9	2902.58	3466.61	1711.29	23060.7	1520.03	11696	1131.13	4489.91	9494.97	2731.08	2099.18	4262.67	3142.18	1472.11	3519.76	923.81	872.097	1985.2	671.932	1503.49	1092.66	2783.48	2607.21	3385.78	391.787	1451.07	706.354	993.001	2834.76	1190.06
NEG_16794	[M-H]-	Hyodeoxycholic acid	0.147856	0.796787	0.543431	391.284	9.951		Lipids and lipid-like molecules	Steroids and steroid derivatives	Bile acids, alcohols and derivatives	C24H40O4	DGABKXLVXPYZII-SIBKNCMHSA-N	C[C@H](CCC(=O)O)[C@H]1CC[C@@H]2[C@@]1(CC[C@H]3[C@H]2C[C@@H]([C@H]4[C@@]3(CC[C@H](C4)O)C)O)C	71881.8	4679.12	2553.38	3894.86	5457.58	29011.6	17811.4	9838.41	22310.5	30374.8	19425.9	35790.9	2630.09	2058.4	1620.85	1947.29	801.75	1824.02	28675.7	16859.1	26443.3	18412.1	23979.4	38883.7	18891.3	13710.6	10781.6	11286.6	32260.3	13398.2	19556.4	7983.52	17638.3	49314.4	13788.2
NEG_27001	[M-H]-	Hypericin	0.114854	0.840735	0.0555788	503.139	7.901		Benzenoids	Pyrenes	Benzopyrenes	C30H16O8	BTXNYTINYBABQR-UHFFFAOYSA-N	O=C1C2=C(O)C=C(O)C=3C=4C(O)=CC(O)=C5C(=O)C6=C(O)C=C(C7=C6C(C54)=C(C23)C8=C1C(O)=CC(=C87)C)C	10362.3	6010.98	6151.34	10984.6	8472.06	10684	12883.2	13357.1	11920.1	14271.8	14549.8	13523.1	9186.52	7992.3	4041.68	4553.38	5019.3	3385.44	18286.6	18632.3	16207.8	14078	15018.2	14188.9	12996.1	15974.4	11592.3	13735.1	10742.3	12507.3	15870.4	15962.7	16365.1	11354	15328.6
NEG_23373	[M-H]-	Hyperoside	0.184792	0.917123	0.605461	463.087	4.674	C10073	Phenylpropanoids and polyketides	Flavonoids	Flavonoid glycosides	C21H20O12	OVSQVDMCBVZWGM-DTGCRPNFSA-N	O=C1C(OC2OC(CO)C(O)C(O)C2O)=C(OC=3C=C(O)C=C(O)C13)C=4C=CC(O)=C(O)C4	162330	198379	153286	168406	141512	42067.3	16362	22208	13018.5	21184.6	21392.3	12353.9	139942	68790	100127	66607.9	71840.5	49319	12255	14237.6	11165.1	8837.65	11565	14765.7	63969	79839.7	49292.5	82900.5	53579.4	87983.9	56338	66310.3	77373.7	66986.2	122685
NEG_30892	[M-H]-	Hypocrellin A	0.344385	1.14146	0.246426	545.134	4.666					C30H26O10	VANSZAOQCMTTPB-RNAHPLFWSA-N	CC(=O)[C@@H]1C2=C3C4=C(C[C@]1(C)O)C(=C(C5=C4C(=C6C3=C(C(=O)C=C6OC)C(=C2OC)O)C(=CC5=O)OC)O)OC	211207	406134	411348	353523	283653	270348	181768	166816	169826	229291	129496	140066	697546	267275	293844	236869	694037	303374	62807.1	57700.1	65526.8	72608.9	64398.7	59245.3	96530.4	132039	121347	113300	66285	99328	101679	81120.6	91497.9	77353.2	107564
NEG_988	[M-H]-	Hypoxanthine	0.0564369	0.536119	0.0451656	135.031	0.996		Organoheterocyclic compounds	Imidazopyrimidines	Purines and purine derivatives	C5H4N4O	FDGQSTZJBFJUBT-UHFFFAOYSA-N	OC1=NC=NC=2NC=NC12	3856.47	1766.45	3558.28	2111.53	4210.02	20689.4	3539.05	2049.8	2762.98	2992.99	2457.78	2151.73	673.782	2109.2	563.888	1193.7	1607.31	445.821	2026.74	2024.82	984.405	3034.01	1779.3	1796.88	1482.39	901.209	812.046	565.624	1341.73	613.241	1588.23	2606.37	2571.17	535.116	1320.33
NEG_45266	[M+FA-H]-	Icariin	0.248402	1.19414	0.521449	721.239	6.314		Phenylpropanoids and polyketides	Flavonoids	Flavonoid glycosides	C33H40O15	TZJALUIVHRYQQB-UHFFFAOYNA-N	O=C1C(OC2OC(C)C(O)C(O)C2O)=C(OC=3C1=C(O)C=C(OC4OC(CO)C(O)C(O)C4O)C3CC=C(C)C)C=5C=CC(OC)=CC5	131623	14044.4	40560.6	65666.1	104815	160380	157425	79499	228876	153498	113654	192854	415.161	56908.2	8858.82	29146.4	5252.29	1140.71	128419	165203	175837	170182	155069	142073	37120.7	34830.8	74368.8	40112	41666.8	87241.3	28231.8	50444.5	33621.3	33991.4	31367.2
NEG_27975	[M-H]-	Icariside II	0.249977	1.00912	0.97971	513.172	3.624		Phenylpropanoids and polyketides	Flavonoids	Flavonoid glycosides	C27H30O10	NGMYNFJANBHLKA-LVKFHIPRSA-N	C[C@H]1[C@@H]([C@H]([C@H]([C@@H](O1)OC2=C(OC3=C(C(=CC(=C3C2=O)O)O)CC=C(C)C)C4=CC=C(C=C4)OC)O)O)O	157665	30569.9	49546.5	96445.5	74976.4	107000	65176	38750	70616.1	44948.8	73689.5	67080	31550.6	49995.1	26593.4	39159.5	39132	18667	67246.2	63897.8	70885.6	52790.3	44861.1	79937.8	49327	41698.2	60599	41577.2	165551	55045.2	68829.7	46579	55974.8	133449	65083.2
NEG_26078	[M-H]-	Imatinib	0.0632585	0.955382	0.759844	492.245	4.147		Benzenoids	Benzene and substituted derivatives	Anilides	C29H31N7O	KTUFNOKKBVMGRW-UHFFFAOYSA-N	O=C(NC1=CC=C(C(=C1)NC=2N=CC=C(N2)C3=CN=CC=C3)C)C4=CC=C(C=C4)CN5CCN(C)CC5	9909.89	3587.77	5748.39	7011.1	6623.6	5949.2	5188.58	2794.65	7284.17	5061.43	3837.18	6316.68	3397.73	2722.99	2314.81	4186	3987.23	1595.86	6967.29	11344.9	8204.12	8791.36	6438.71	11780.7	9867.58	10742.8	18668.4	12608.2	15120.5	16157.7	13507.3	9256.55	17100.6	19117.9	11469.8
NEG_2264	[M-H]-	Indole-3-acetic acid	0.0582587	1.16768	0.132799	174.055	4.109	C00954	Organoheterocyclic compounds	Indoles and derivatives	Indolyl carboxylic acids and derivatives	C10H9NO2	SEOVTRFCIGRIMH-UHFFFAOYSA-N	O=C(O)CC1=CNC=2C=CC=CC21	2839.44	5599.45	3805.7	2990.88	3042.55	5332.36	10690.9	8457.92	10709.6	12102	10100.5	9697.49	6782.75	3182.79	5691.36	5015.03	7567.41	4399.81	4871.95	4919.74	5526.4	5446.34	5871.24	4884.13	3780.93	4237.16	5095.46	3728.72	5875.28	5086.6	3835.55	3201.79	3635.58	4589.68	4338.91
NEG_13825	[M-H]-	Indomethacin	0.0292384	1.00406	0.991073	356.077	10.122	C01926	Organoheterocyclic compounds	Indoles and derivatives	Benzoylindoles	C19H16ClNO4	CGIGDMFJXJATDK-UHFFFAOYSA-N	CC1=C(CC(=O)O)C2=C(C=CC(=C2)OC)N1C(=O)C3=CC=C(C=C3)Cl	650.063	2727.81	2853.13	2410.69	1815.99	1118.04	2028.6	3506.13	1248.49	1788.04	1854.17	1439.05	3042.42	2686.75	3988.06	3302.4	3175.54	3397.23	1326.14	2472.51	1632.77	1938.23	1434.61	1096.15	3959.85	2445.91	2305.34	1676.22	909.253	1497.83	1784.2	1182.42	2019.42	1292.33	5135
NEG_6877	[M-H]-	Inosine	0.224793	0.573655	0.000321472	267.072	0.832		Nucleosides, nucleotides, and analogues	Purine nucleosides		C10H12N4O5	UGQMRVRMYYASKQ-KQYNXXCUSA-N	C([C@@H]1[C@H]([C@H]([C@H](N2C=NC3=C(N=CN=C32)O)O1)O)O)O	51050.4	43510.4	35269.7	117472	74765.2	72368.7	53222.2	21557.3	51836.8	60148.8	50831.3	39048.8	33519.1	124280	34018.7	89235.9	35476.3	26094.3	60746.1	46679.4	29520.2	45393.6	23327.3	23709.9	14583.5	14376.1	12552.8	11713.2	14443.5	17515.6	30468.1	21765.7	26138.3	19725.5	21511.5
NEG_20087	[M-H]-	Irbesartan	0.135891	1.4888	0.166876	427.227	5.105	C07469	Benzenoids	Benzene and substituted derivatives	Biphenyls and derivatives	C25H28N6O	YOSHYTLCDANDAN-UHFFFAOYSA-N	CCCCC1=NC2(CCCC2)C(=O)N1CC3=CC=C(C=C3)C4=C(C=CC=C4)C5=NNN=N5	15341.8	28653.2	25837.5	42339.9	27475.2	32938.4	22919.5	14304.3	25430.9	23387.4	18730.6	23907.7	30791.4	31887	37782.3	46871.5	46622	23629.7	10832.5	20216.6	13193.8	12434.5	13204.8	19103.8	12334.6	9512.83	17285.8	12941.5	19223.6	15026.1	6371.91	5182.78	6670.11	23486	6843.52
NEG_28673	[M-H]-	Iridin	0.166662	0.638772	0.0234845	521.131	5.951		Phenylpropanoids and polyketides	Isoflavonoids	Isoflavonoid O-glycosides	C24H26O13	LNQCUTNLHUQZLR-OZJWLQQPSA-N	COC1=CC(=CC(=C1OC)O)C2=COC3=CC(=C(C(=C3C2=O)O)OC)O[C@H]4[C@@H]([C@H]([C@@H]([C@H](O4)CO)O)O)O	13253.4	18570.3	11370.7	22763	16144.1	25058.8	58676.4	51096.6	43583.6	47677.7	39422.8	54824.4	17123.4	16911.2	16551.6	21174.4	9245.53	10598.3	43802.7	42356.9	53288.5	39378.8	43708.1	35973.2	9368.79	14563.5	12230.1	8964.5	6962.12	13924.4	18770.9	16134.9	22163.8	8214.91	19848.5
NEG_14720	[M-H]-	Isoanhydroicaritin	0.0313703	0.835348	0.550742	367.123	1.542					C21H20O6	RJANATGWWPNKAL-UHFFFAOYSA-N	CC(=CCC1=C(C=C(C2=C1OC(=C(C2=O)O)C3=CC=C(C=C3)O)O)OC)C	8092.31	5665.84	6128.89	2763.97	5830.41	5752.9	10337.1	8359.85	11037.7	13282.8	8859.71	6908.62	4035.88	3744.52	3122.77	2651.74	4674.84	2617.38	3092.32	3225.86	3889.89	3196.77	3081.3	3037.7	542.728	851.209	1340.62	649.217	2152.88	1270.16	965.239	920.548	1309.19	897.055	1431.62
NEG_11017	[M-H]-	Isobavachalcone	0.286068	0.606552	0.014883	323.134	2.133	C08648	Phenylpropanoids and polyketides	Linear 1,3-diarylpropanoids	Chalcones and dihydrochalcones	C20H20O4	DUWPGRAKHMEPCM-IZZDOVSWSA-N	CC(=CCC1=C(C=CC(=C1O)C(=O)/C=C/C2=CC=C(C=C2)O)O)C	104001	29516	38994.6	61724.2	80300.4	104349	118093	43869	136414	110953	77907.9	101233	27624.5	45509.4	21810.2	29960.6	23742.1	15319.2	85353.9	92664.7	97905.8	77670.8	73866.7	120786	21787	26514.3	38198.9	20121.2	62477	35308.9	49013.5	45720.2	72370.2	60353.5	58447.7
NEG_28125	[M-H]-	Isochlorogenic acid A	0.160463	0.831029	0.449986	515.125	2.936		Organic oxygen compounds	Organooxygen compounds	Alcohols and polyols	C25H24O12	KRZBCHWVBQOTNZ-RDJMKVHDSA-N	C1C(C[C@H](C([C@@H]1OC(=O)/C=C/C2=CC(=C(C=C2)O)O)O)OC(=O)/C=C/C3=CC(=C(C=C3)O)O)(O)C(=O)O	1.06291e+06	1.15998e+06	958278	1.28955e+06	2.10789e+06	1.80048e+06	527825	283264	530996	508966	395341	409499	3.01868e+06	1.33316e+06	1.01044e+06	1.14058e+06	353810	902246	455082	388013	525408	327347	430825	519584	37793.8	124382	82349.1	56942.4	33996.5	33155.8	74147.1	63766.8	90121.2	57963.7	92475.9
NEG_695	[M-H]-	Isonicotinic acid	0.451678	0.182587	2.22334e-06	122.025	2.235	C07446	Organoheterocyclic compounds	Pyridines and derivatives	Pyridinecarboxylic acids and derivatives	C6H5NO2	TWBYWOBDOCUKOW-UHFFFAOYSA-N	C1=C(C=CN=C1)C(=O)O	5032.9	4125.04	5576.11	6064.18	2515.6	8657.79	6490.53	6086.66	7261.22	6885.04	5613.76	7626.37	6879.87	2253.45	4406.84	2504.61	6610.07	6486.98	9240.71	9993.57	9814.81	10918.1	9727.85	8160.92	6761.96	11582.1	10873.7	8652.11	5015.49	13960.6	52729.6	60899.5	64364	43910.6	36895.4
NEG_21866	[M-H]-	Isoorientin	0.127672	1.11901	0.0715695	447.091	3.603		Phenylpropanoids and polyketides	Flavonoids	Flavonoid glycosides	C21H20O11	ODBRNZZJSYPIDI-VJXVFPJBSA-N	C1=CC(=C(C=C1C2=CC(=O)C3=C(O2)C=C(C(=C3O)[C@H]4[C@@H]([C@H]([C@@H]([C@H](O4)CO)O)O)O)O)O)O	15465.6	30869.6	15701.6	23284.2	16495.5	17709.2	16776.6	14056.4	19365.9	19602.4	16824.2	17362.1	32635	24115.9	29278.9	19675.4	21528.2	23240.9	27476.5	28346.8	27973.3	23556.3	25523	26923.9	17134.4	16586.4	16066.8	20142.7	16425	15667.9	14405.8	14050.9	15440.6	13424	16972.7
NEG_23374	[M-H]-	Isoquercitrin	0.157222	0.870533	0.0723049	463.089	4.14	C05623	Phenylpropanoids and polyketides	Flavonoids	Flavonoid glycosides	C21H20O12	OVSQVDMCBVZWGM-QSOFNFLRSA-N	O=C1C(OC2OC(CO)C(O)C(O)C2O)=C(OC=3C=C(O)C=C(O)C13)C=4C=CC(O)=C(O)C4	42472.4	87661.2	67856	73797.4	64079.3	50211.2	32707.1	33111.4	32471.6	37595.8	36928	35316.1	52595.5	45834.1	55943.9	34072.5	27880.4	29873.9	53490.5	59191	57963.1	48809.4	41871.2	53748.6	61023.2	60784.9	51278.2	44470.5	64290.7	51795.3	76980.4	59155.4	61725.5	61560.4	63910.6
NEG_36446	[M-H]-	Isoreserpin	0.132262	0.42853	9.50763e-05	607.265	11.326		Alkaloids and derivatives	Yohimbine alkaloids		C33H40N2O9	QEVHRUUCFGRFIF-UHFFFAOYNA-N	O=C(OC1CC2CN3CCC=4C=5C=CC(OC)=CC5NC4C3CC2C(C(=O)OC)C1OC)C6=CC(OC)=C(OC)C(OC)=C6	5024.39	373.021	1380.12	632.641	3143.49	6839.26	4688.65	4520.59	6877.25	5070.95	5606.65	8110.63	314.271	1380.82	585.568	406.572	281.073	299.332	7034.08	9763.2	11923.8	9782.21	7861.88	5640.49	2286.15	2509.11	3807.97	1601.65	3260.54	3690.93	6298.25	6376.4	7655.13	4547.63	7702.37
NEG_10411	[M-H]-	Isorhamnetin	0.671387	1.34724	0.00333035	315.049	6.256	C10084	Phenylpropanoids and polyketides	Flavonoids	Flavones	C16H12O7	IZQSVPBOUDKVDZ-UHFFFAOYSA-N	COC1=C(C=CC(=C1)C2=C(C(=O)C3=C(C=C(C=C3O)O)O2)O)O	285980	416113	729918	417896	354293	253250	248804	289579	150175	302387	298910	176099	693424	485353	403531	370593	201781	545431	225808	218953	183626	146803	169605	104874	344221	348456	252360	298572	316688	295145	231078	227135	178114	220129	291989
NEG_24642	[M-H]-	Isorhamnetin 3-galactoside	0.461832	2.35629	0.00275684	477.104	5.12		Phenylpropanoids and polyketides	Flavonoids	Flavonoid glycosides	C22H22O12	CQLRUIIRRZYHHS-UHFFFAOYSA-N	O=C1C(OC2OC(CO)C(O)C(O)C2O)=C(OC=3C=C(O)C=C(O)C13)C=4C=CC(O)=C(OC)C4	130756	150480	199282	153715	144377	76180.1	30812.2	64445.6	25929.2	47310.4	63341.3	42710	147826	132046	148663	88080.2	69295.8	147572	47118.9	52093.6	37646.6	36911.3	30953.3	32486.9	84454.8	129354	40037.5	90959.5	80481.7	71622.7	29895.1	31409.9	35614	30255	45821.9
NEG_38885	[M-H]-	isorhamnetin-3-glucoside-4'-glucoside (Isorhamnetin 3,4'-diglucoside)	0.0173221	0.947178	0.822759	639.154	4.114					C28H32O17	VKVBSQRURLRCHO-UHFFFAOYNA-N	O=C1C(OC2OC(CO)C(O)C(O)C2O)=C(OC=3C=C(O)C=C(O)C13)C=4C=CC(OC5OC(CO)C(O)C(O)C5O)=C(OC)C4	21426.1	3048	6576.51	14151.7	11496.9	23759.9	45166.1	35804.2	46644.5	43951.4	83146.1	45635.1	8403.51	5178.78	3164.24	3306.37	5880.86	1543.13	54493.5	69712.8	45458.3	62064.6	45717.2	46640.7	6134.7	10719.1	3919.35	11387.5	14917	11611.5	7374.58	5626.47	10245.9	17884.3	10506.2
NEG_37637	[M-H]-	Isorhamnetin-3-O-galactoside-6''-rhamnoside	0.627014	1.39236	0.115324	623.16	5.828					C28H32O16	UIDGLYUNOUKLBM-UHFFFAOYNA-N	O=C1C(OC2OC(COC3OC(C)C(O)C(O)C3O)C(O)C(O)C2O)=C(OC=4C=C(O)C=C(O)C14)C=5C=CC(O)=C(OC)C5	262658	450430	323365	160014	322205	209083	10826.2	10663.1	17157.4	6638.12	17320.5	14372.7	323809	248093	262898	132334	267638	126982	16112.9	25764.6	18647.2	13521.5	11005.4	25912	292192	292779	244860	217699	538687	306103	212988	186478	174737	301149	284589
NEG_24646	[M-H]-	isorhamnetin-3-O-glucoside	0.0919344	1.27288	0.36608	477.106	3.975					C22H22O12	CQLRUIIRRZYHHS-UHFFFAOYNA-N	O=C1C(OC2OC(CO)C(O)C(O)C2O)=C(OC=3C=C(O)C=C(O)C13)C=4C=CC(O)=C(OC)C4	42953.2	102176	54140.9	28466.6	39099.8	19716.6	7806.06	4450.87	6143.12	10736.6	7786.2	7689.91	54147.1	15169.1	35423.7	9209.03	38912	11030.1	6941.16	7809.92	8946.67	8706.97	6509.19	6414.27	5173.95	9911.35	8617.39	6174.14	14897.1	6338.33	5034.22	3995.73	6236.01	12360.6	7818.19
NEG_37645	[M-H]-	Isorhamnetin-3-O-nehesperidine	0.373366	1.20089	0.42203	623.163	4.664					C28H32O16	QHLKSZBFIJJREC-BYPFOBLCSA-N	C[C@@H]1[C@@H]([C@@H]([C@@H]([C@H](O1)O[C@@H]2[C@@H]([C@@H]([C@@H](O[C@H]2OC3=C(OC4=CC(=CC(=C4C3=O)O)O)C5=CC(=C(C=C5)O)OC)CO)O)O)O)O)O	412945	181921	336737	234276	219214	104851	28941.5	56588.4	38171.3	86813.2	83799.7	33598.7	658483	364157	468539	277182	308134	347330	26109	31761.7	22407.3	16741.9	16112.6	70591.8	222993	263341	290296	201829	246685	236710	115876	112651	227025	418149	142334
NEG_14056	[M-H]-	Jaceidin	0.0619527	0.671593	0.0344383	359.077	5.733		Phenylpropanoids and polyketides	Flavonoids	O-methylated flavonoids	C18H16O8	XUWTZJRCCPNNJR-UHFFFAOYSA-N	O=C1C(OC)=C(OC2=CC(O)=C(OC)C(O)=C12)C=3C=CC(O)=C(OC)C3	20374.1	19395.8	76431.7	24468.3	15294.8	14041.5	19387.8	12444.1	18668.2	29748.6	20043.9	18855	19075.1	8609.27	12592.5	9909.43	1380.18	10233.8	10747	10427.2	12726.1	12883.6	13252.3	15582.8	3182.08	2562.54	3286.1	1686.51	1742.08	2559.56	3348.2	2155.28	5214.31	3968.53	3470.18
NEG_11565	[M-H]-	Jaceosidin	0.136496	1.1421	0.584652	329.065	13.514					C17H14O7	GLAAQZFBFGEBPS-UHFFFAOYSA-N	COC1=C(C=CC(=C1)C2=CC(=O)C3=C(O2)C=C(C(=C3O)OC)O)O	223437	304467	673985	314461	283311	202117	51688.5	51542.6	51382.8	52786.2	96911.3	42237.6	648972	457195	360074	303957	162783	508883	57669.2	38620.1	104711	133003	49344.4	37887.4	70094.6	36520.5	28298.2	61265.7	34020.1	35148.3	25029.1	65717.4	50706.3	37739	30573.5
NEG_9199	[M-H]-	Kaempferide	1.39052	0.555674	0.207795	299.056	6.276	C10098	Phenylpropanoids and polyketides	Flavonoids	Flavones	C16H12O6	SQFSKOYWJBQGKQ-UHFFFAOYSA-N	COC1=CC=C(C=C1)C2=C(O)C(=O)C3=C(O2)C=C(O)C=C3O	690685	1.26339e+06	978669	735442	1.00619e+06	1.09958e+06	537048	597979	661885	758960	666616	594651	1.61085e+06	1.32292e+06	1.52811e+06	1.41798e+06	1.87566e+06	1.36623e+06	774982	799804	718736	606167	531587	722795	704302	1.10532e+06	885980	682659	963604	669922	1.05283e+06	897419	1.10267e+06	3.95134e+06	960707
NEG_35261	[M-H]-	Kaempferol 3-glucorhamnoside	1.15977	1.03858	0.87017	593.153	4.602					C27H30O15	OHOBPOYHROOXEI-OVNVQJKQSA-N????	C[C@@H]1[C@H]([C@@H]([C@H]([C@@H](O1)O[C@@H]2[C@@H]([C@H]([C@@H](O[C@H]2OC3=C(OC4=CC(=CC(=C4C3=O)O)O)C5=CC=C(C=C5)O)CO)O)O)O)O)O	2.76299e+06	3.82853e+06	2.56101e+06	2.17783e+06	2.90776e+06	2.35711e+06	994944	1.05786e+06	1.27905e+06	1.10581e+06	1.29946e+06	1.11122e+06	3.1799e+06	1.77271e+06	2.57697e+06	1.51946e+06	1.96378e+06	1.44058e+06	1.08299e+06	1.25377e+06	1.22336e+06	1.35117e+06	1.15947e+06	1.10127e+06	2.33966e+06	2.16766e+06	1.64702e+06	1.86246e+06	3.50674e+06	1.91482e+06	1.6452e+06	1.69892e+06	1.83338e+06	4.20797e+06	1.99282e+06
NEG_46565	[M-H]-	Kaempferol 3-O-(2,6-di-O-alpha-L-rhamnopyranosyl)-beta-D-galactopyranoside	0.296994	1.22077	0.0653901	739.211	4.494		Phenylpropanoids and polyketides	Flavonoids	Flavonoid glycosides	C33H40O19	WRXVPTMENPZUIZ-UHFFFAOYSA-N	O=C1C(OC2OC(COC3OC(C)C(O)C(O)C3O)C(O)C(O)C2OC4OC(C)C(O)C(O)C4O)=C(OC=5C=C(O)C=C(O)C15)C=6C=CC(O)=CC6	369847	292029	224215	400071	427312	469824	729966	575522	706699	887014	663775	721081	125257	155876	162544	136318	284669	105463	411055	401133	492694	527581	468257	388692	82807.5	81440.8	77886.8	82406.7	110172	61604.6	69993.3	54804.9	71639.5	78979.3	68763.1
NEG_35260	[M-H]-	Kaempferol 3-O-beta-D-glucopyranosyl-7-O-alpha-L-rhamnopyranoside	2.51485	1.06926	0.528379	593.153	4.2		Phenylpropanoids and polyketides	Flavonoids	Flavonoid glycosides	C27H30O15	JYXSWDCPHRTYGU-RVCYDTIBSA-N	CC1OC(OC2=CC3=C(C(=C2)O)C(=O)C(=C(O3)C4=CC=C(O)C=C4)OC5OC(CO)C(O)C(O)C5O)C(O)C(O)C1O	1.51067e+07	2.57639e+07	2.1112e+07	1.9494e+07	1.79781e+07	1.19889e+07	4.65813e+06	4.28177e+06	5.04142e+06	6.93138e+06	5.77983e+06	4.00478e+06	1.7851e+07	1.23941e+07	1.60555e+07	7.84629e+06	1.03089e+07	7.63178e+06	6.22022e+06	6.12187e+06	7.2985e+06	3.70057e+06	4.57991e+06	6.41695e+06	1.20997e+07	1.32651e+07	1.09685e+07	1.13728e+07	1.50447e+07	1.02411e+07	1.24056e+07	9.32161e+06	1.07753e+07	1.54201e+07	1.14918e+07
NEG_19071	[M-H]-	Kaempferol 3-O-beta-D-xyloside	0.26665	0.5857	0.00554106	417.081	5.211		Phenylpropanoids and polyketides	Flavonoids	Flavonoid glycosides	C20H18O10	RNVUDWOQYYWXBJ-BWYUNELBSA-N	C1=CC(=CC=C1C2=C(C(=O)C3=C(C=C(C=C3O)O)O2)O[C@H]4[C@@H]([C@H]([C@@H](CO4)O)O)O)O	2499.83	5082.46	5183.81	5922.64	3126.41	2666.94	3674.32	2819.71	3527.2	5487.76	4408.67	3872.59	7404.32	6315.89	7450.77	7025.24	6848.16	10776.2	5735.33	6480.11	4291.19	5048.34	5525	4720.88	22972.9	24739.5	24454.5	28079.4	13009	22012.1	42500.8	37638.4	38530.5	19820.1	46502.7
NEG_36552	[M-H]-	Kaempferol 3-O-sophoroside	0.134794	0.860348	0.0493681	609.147	3.46					C27H30O16	LKZDFKLGDGSGEO-UHFFFAOYNA-N	O=C1C(OC2OC(CO)C(O)C(O)C2OC3OC(CO)C(O)C(O)C3O)=C(OC=4C=C(O)C=C(O)C14)C=5C=CC(O)=CC5	74671.2	170869	99178.1	44283.5	73042.7	82707.7	28161.7	20119.2	30279.2	36581.9	30589.6	27080.8	79804.9	53656.9	104996	23423.7	34660.2	45042	28990.2	33913.5	28256.9	27401.5	28032.4	31971.2	36951.7	46123.5	37100.2	34973.2	45006.2	38469	47125.4	38313.8	50483.6	53389.8	44120.7
NEG_36625	[M-H]-	Kaempferol 3,7-diglucoside	0.335193	0.957374	0.850967	609.34	7.487		Phenylpropanoids and polyketides	Flavonoids	Flavonoid glycosides	C27H30O16	XFFQVRFGLSBFON-DEFKTLOSSA-N	OCC1OC(OC2=CC(=C3C(=O)C(=C(OC3=C2)C4=CC=C(O)C=C4)OC5OC(CO)C(O)C(O)C5O)O)C(O)C(O)C1O	198959	505793	516479	549311	323603	276127	443707	1.0771e+06	399479	416249	438859	427221	499427	403260	621556	550607	485338	536028	444759	660580	414122	410085	422829	337280	615020	318464	243653	357617	223685	216196	305950	377866	301130	211629	537001
NEG_19074	[M-H]-	Kaempferol-3-O-arabinoside	0.295403	0.719644	0.0206035	417.082	4.81					C20H18O10	RNVUDWOQYYWXBJ-UHFFFAOYNA-N	O=C1C(OC2OCC(O)C(O)C2O)=C(OC=3C=C(O)C=C(O)C13)C=4C=CC(O)=CC4	73706.2	91590.9	137939	74302.8	82582.5	38874.4	57219.9	38913.9	42992	60787.5	55994.3	47506.3	185116	114588	92020.3	68592.5	191377	102421	54843.9	52940.8	59703.9	48684.8	55299.7	47772.6	82103.2	110327	80950.3	84170	96795	39521.7	130900	99592.1	122587	131466	96266.3
NEG_35234	[M-H]-	Kaempferol-3-O-glucoside-6''-p-coumaroyl	0.0174618	1.43121	0.429907	593.125	12.092					C30H26O13	DVGGLGXQSFURLP-UHFFFAOYNA-N	O=C(OCC1OC(OC=2C(=O)C=3C(O)=CC(O)=CC3OC2C=4C=CC(O)=CC4)C(O)C(O)C1O)C=CC5=CC=C(O)C=C5	200.577	41.1131	171.832	41.2564	636.103	338.603	386.626	228.059	30.6208	32.7524	30.5289	4.64428	0.977867	47.0234	59.5044	53.5572	439.405	569.738	92.273	205.025	218.514	367.714	112.071	166.563	955.321	117.958	204.856	143.232	441.67	604.973	279.068	186.62	166.223	520.73	468.419
NEG_16758	[M-H]-	Kanzonol C	0.119678	1.14778	0.420013	391.198	4.89					C25H28O4	CBGDCCSHOGQUSW-MDWZMJQESA-N	CC(=CCC1=C(C=CC(=C1)/C=C/C(=O)C2=C(C(=C(C=C2)O)CC=C(C)C)O)O)C	203971	38399.7	81000.4	192963	153459	168481	54703.1	41347.7	71378.2	37447.3	31068.7	88201.3	37279.1	85846.6	41967.5	32869.1	44516.8	6745.73	51246.2	41791.6	61113.9	48374.8	40215.4	68077.7	42188.7	31937.4	24417.7	25731.8	50576.9	38747.6	25196.2	26485.5	36491.7	46225.8	27920.7
NEG_29439	[M-H]-	Kukoamine A	0.106581	1.0473	0.706798	529.296	10.846					C28H42N4O6	IOLDDENZPBFBHV-UHFFFAOYSA-N	C1=CC(=C(C=C1CCC(=O)NCCCNCCCCNCCCNC(=O)CCC2=CC(=C(C=C2)O)O)O)O	110465	43363.3	40597.4	57042.3	84752.6	109036	99111.1	51862.8	110576	91256.4	71961.3	95821	45917.1	62165.2	49187.5	38544.9	49134	42233	81956.4	68067	88383.1	91450.6	90311.8	95686.9	65641.3	70477.4	51760.6	56217	81015.5	78999.2	68691.9	53556.6	55631.9	93022.2	54096.7
NEG_29448	[M-H]-	Kukoamine B	0.111011	2.28811	0.100977	529.302	8.642					C28H42N4O6	IWRAOCFRRTWUDF-UHFFFAOYSA-N	C1=CC(=C(C=C1CCC(=O)NCCCNCCCCN(CCCN)C(=O)CCC2=CC(=C(C=C2)O)O)O)O	21877.2	688.175	984.358	749.745	3551.79	15373.8	23677.9	8088.68	26734.5	27986.4	15290.4	22043.5	260.704	532.289	336.726	148.799	344.242	143.473	11218.2	7932.68	12287.9	11884.5	15363.5	24515.5	6915.89	3232.04	3599.15	5248.45	17233.3	5848.06	2311.75	1778.4	2520.82	5090.66	2445
NEG_2841	[M-H]-	Kynurenic acid	0.17242	0.725462	0.480004	188.035	2.5	C01717	Organoheterocyclic compounds	Quinolines and derivatives	Quinoline carboxylic acids	C10H7NO3	HCZHHEIFKROPDY-UHFFFAOYSA-N	C1=CC2=C(C=C1)NC(=CC2=O)C(=O)O	173886	158240	143664	177505	179840	170458	25830.2	9662.2	67009.1	36612.7	14369.5	30220.6	123352	94505.9	105220	104804	197157	68659.8	53319.5	54977.8	67588.6	20539.3	34107.9	73963.6	17349.9	38321.6	40446.5	19174.2	36072.6	20897.5	28718.4	19796.8	27633.9	109284	34228.5
NEG_856	[M-H]-	l-Isoleucine	0.341252	0.371403	0.000588235	130.086	1.158	C00407	Organic acids and derivatives	Carboxylic acids and derivatives	Amino acids, peptides, and analogues	C6H13NO2	AGPKZVBTJJNPAG-WHFBIAKZSA-N	CC[C@H](C)[C@@H](C(=O)O)N	70298.1	80473.4	97810.6	77143.5	98242.5	62871.5	138981	181873	105781	124072	97669.6	67219.6	54231.5	54898.9	57931.9	59692.7	64128.4	63823.4	71959.1	36393	182307	174630	229612	54438.2	9130.66	15391.6	13688.1	13245.2	15676.5	19206.5	59003.1	35445	38400.2	28390.7	27676.6
NEG_855	[M-H]-	L-Norleucine	0.37061	0.3554	0.00211816	130.086	0.84	C01933	Organic acids and derivatives	Carboxylic acids and derivatives	Amino acids, peptides, and analogues	C6H13NO2	LRQKBLKVPFOOQJ-YFKPBYRVSA-N	O=C(O)C(N)CCCC	84363.8	74928.4	87603.8	59650.5	81817.1	58384.2	115792	182594	98262	121645	126246	61423.2	56832.4	50258	54804.1	51117.1	73952.6	55215.5	87284.3	66102	152255	153868	196976	67542.4	14154.9	15588.6	17617.2	14382.9	20894.6	17697.3	80327	35480.5	36722.8	38329.8	36357
NEG_12784	[M-H]-	Lactitol	0.867705	0.201202	0.000218834	343.126	0.769		Lipids and lipid-like molecules	Fatty Acyls	Fatty acyl glycosides	C12H24O11	VQHSOMBJVWLPSR-JVCRWLNRSA-N	OCC(O)C(O)C(OC1OC(CO)C(O)C(O)C1O)C(O)CO	39066.5	23189.4	14549.9	30715.2	26835.2	32557.2	445047	330680	480040	496747	426994	419201	14164	10791.6	9771.92	112140	17790	8710.32	274373	245450	364020	246682	303559	324292	163039	14681.3	17678	12653.3	28008	21570.3	231576	137911	241280	266620	193154
NEG_13449	[M-H]-	Lamuran	0.0615618	1.34902	0.434368	351.17	10.655		Alkaloids and derivatives	Yohimbine alkaloids		C21H24N2O3	GRTOGORTSDXSFK-UHFFFAOYNA-N	O=C(OC)C1=COC(C)C2CN3CCC=4C=5C=CC=CC5NC4C3CC12	6532.51	1054.3	1058.63	1106.09	761.589	1698.62	3695.65	3849.32	3345.5	4399.71	2469.47	3093.98	923.385	448.335	1031.17	1357.32	1901.76	1235.27	1890.24	718.509	2215.19	2215.44	2386.6	3031.09	3899.04	3123.7	1700.48	3863.91	4646.81	3709.06	1914.53	1884.21	1423.89	7670.61	825.121
NEG_11807	[M-H]-	Laricitrin	0.799339	0.591809	0.0517336	331.046	4.185	C12633	Phenylpropanoids and polyketides	Flavonoids	Flavones	C16H12O8	CFYMYCCYMJIYAB-UHFFFAOYSA-N	O=C1C(O)=C(OC=2C=C(O)C=C(O)C12)C=3C=C(O)C(O)=C(OC)C3	22184.9	6651.19	16131.4	17170.6	20203.5	21133.8	27146.2	44772.2	8782.58	28476.1	51906.9	39161.6	13192.4	16343.5	10496.8	17460.7	13086.3	16893	99608.1	113947	72660.7	61272.7	66078.8	40357.4	343755	245102	119725	305418	116059	266183	260711	430488	393704	178166	541572
NEG_6789	[M-H]-	Lauryl sulfate	0.0892099	0.906896	0.197149	265.143	7.634		Organic acids and derivatives	Organic sulfuric acids and derivatives	Sulfuric acid esters	C12H26O4S	MOTZDAYCYVMXPC-UHFFFAOYSA-N	CCCCCCCCCCCCOS(=O)(=O)O	27744.6	18519.2	22039.8	21921.4	19733.6	21514.6	25695.6	32315.7	38659.4	28467.7	21586.9	28326.8	15547.3	21335.3	19211.1	15884.6	14639.9	14571.4	23945.9	27416.8	22971.9	25056.6	23800.8	26929.2	27547.8	19236.3	22138.9	21686.9	26374.9	21069.3	24644.4	22789.9	28214.6	24409	29087.2
NEG_23179	[M-H]-	Leucanthoside	0.118383	1.28208	0.106918	461.103	4.083	C10187	Phenylpropanoids and polyketides	Flavonoids	Flavonoid glycosides	C22H43NO	DLVLXOYLQKCAME-UHFFFAOYSA-N	CCCCCCCCC=CCCCCCCCCCCCC(O)=N	12673.8	14620.3	10952.2	12356.7	11011.1	8901.07	14490.8	12734.6	14381.5	16601.3	17759.7	17324.9	16540.1	11231.5	11773.9	10315.6	22494.6	11071.1	16965.4	15641.8	15057.6	13016.1	12218.9	14652.5	10813.9	11144.7	17126.5	13396.7	11601.7	12688.1	12832.7	6060.35	8560.21	14387.4	9964.06
NEG_12223	[M-H]1-	Leukotriene B4	0.0520157	0.7623	0.0161495	335.224	6.51		Lipids and lipid-like molecules	Fatty Acyls	Eicosanoids	C20H32O4	VNYSSYRCGWBHLG-AMOLWHMGSA-N	CCCCC/C=C\C[C@H](/C=C/C=C/C=C\[C@H](CCCC(=O)O)O)O	2396.64	6928.09	5160.77	2999.31	5457.84	2904.17	6695.86	3823.97	3149.19	5501.91	6916.01	6339.54	20054.5	10839.1	16683.1	6798.69	261.893	8707.2	18883.4	16212.8	23797.5	32747	21532.6	14246.3	2411.12	2031.24	3077.72	2836.61	2190.23	2885.97	2973.04	2572.3	3829.14	3406.79	4011.84
NEG_37763	[M-H]-	Leukotriene C4	0.355741	0.462305	0.00832534	624.294	10.634	C02166	Organic acids and derivatives	Carboxylic acids and derivatives	Amino acids, peptides, and analogues	C30H47N3O9S	GWNVDXQDILPJIG-NXOLIXFESA-N	CCCCC/C=C\C/C=C\C=C\C=C\[C@H]([C@H](CCCC(=O)O)O)SC[C@@H](C(=NCC(=O)O)O)N=C(CC[C@@H](C(=O)O)N)O	18169.3	5754.08	13252.9	44717.3	12988.1	16074.1	20671.1	16546.8	12437.6	19700.5	12053.9	14896.6	19956.6	48011.5	8064.88	43605.9	7190.97	18314.4	18562.3	17991.2	29266.6	20233.7	25378.9	20988.4	27116.5	30255.1	19508.3	23817.7	35802.6	48585.5	69505.9	46870.1	45740.1	110191	76623.2
NEG_16410	[M-H]-	Levocetirizine	0.0919183	1.10766	0.682911	387.147	6.31		Benzenoids	Benzene and substituted derivatives	Diphenylmethanes	C21H25ClN2O3	ZKLPARSLTMPFCP-OAQYLSRUSA-N	O=C(O)COCCN1CCN(CC1)C(C=2C=CC=CC2)C3=CC=C(Cl)C=C3	34171.7	354.093	556.754	545.815	4086.13	14190.7	9154.44	2786.99	17684.9	12058.3	7116.6	13355	370.05	510.366	182.525	430.845	725.092	131.557	10125.1	11410.4	6745.46	8077.71	10466	21977.4	14967.1	11772.9	15318.4	14946.9	32728.9	17380.3	13854	11209.9	13434	29729.8	14352.7
NEG_12343	[M-H]-	Licochalcone A	0.216324	0.434852	0.00205213	337.149	8.467					C21H22O4	KAZSKMJFUPEHHW-DHZHZOJOSA-N	CC(C)(C=C)C1=C(C=C(C(=C1)/C=C/C(=O)C2=CC=C(C=C2)O)OC)O	13009.1	367.997	324.992	982.806	2198.74	10710.6	35102.4	16682.4	31857.8	23379.2	18616.9	43860.8	41.4311	649.28	163.901	260.145	76.1961	220.249	36385.6	30063.3	35046.1	35143.1	40537.7	48998.7	6384.81	5611.32	5052.04	5757.81	16001.9	7218.62	22141.7	16880.5	16341.6	23382.8	13622.7
NEG_52937	[M-H]-	Licoricesaponin G2	0.0689553	0.9979	0.993012	837.396	6.985					C42H62O17	WBQVRPYEEYUEBQ-UHFFFAOYNA-N	O=C(O)C1OC(OC2C(OC(C(=O)O)C(O)C2O)OC3CCC4(C)C5C(=O)C=C6C7CC(C(=O)O)(C)CCC7(C)CCC6(C)C5(C)CCC4C3(C)CO)C(O)C(O)C1O	11003.8	3130.84	4343.25	9846.79	19527	35962	10067	6399.88	46787.7	9434.44	11170.8	29455.9	751.682	4264.7	1570.8	1205.71	1496.43	778.732	20130.5	15414.8	33541.4	22023.3	21830.1	22223.3	18720.6	12676.8	14504.7	9074.55	21173	22408.3	10462.7	19860.1	23354.8	8975.61	26805.9
NEG_52053	[M-H]-	Licoricesaponin H2	0.503507	0.258483	0.00033021	821.404	8.375					C42H62O16	LPLVUJXQOOQHMX-UHFFFAOYNA-N	O=C(O)C1OC(OC2C(OC(C(=O)O)C(O)C2O)OC3CCC4(C)C5C(=O)C=C6C7CC(C(=O)O)(C)CCC7(C)CCC6(C)C5(C)CCC4C3(C)C)C(O)C(O)C1O	34873.4	2051.1	8914.63	6377.55	30359	57989.1	51178.3	29765.1	62112	39722.4	48662.6	74895.9	535.556	8361.57	1094.16	1997.16	933.632	470.157	66970.7	102793	107991	80902.6	80368.1	70418.6	21921.6	12488	23398	12368.8	19791.9	31494.9	59400.3	62331.9	93691.5	47751.2	114615
NEG_45410	[M-H]-	Ligustroflavone	0.206585	1.83116	0.0689221	723.2	5.159					C33H40O18	NULBHTHMVOCGOE-ZBCCAYPVSA-N	C[C@H]1[C@@H]([C@H]([C@H]([C@@H](O1)OC[C@@H]2[C@H]([C@@H]([C@H]([C@@H](O2)OC3=CC(=C4C(=C3)OC(=CC4=O)C5=CC=C(C=C5)O)O)O[C@H]6[C@@H]([C@@H]([C@H]([C@@H](O6)C)O)O)O)O)O)O)O)O	19484.2	86758.3	57944.3	40883.9	31076.1	45877.8	6373.88	7033.6	11476.1	4325.77	8808.65	8057.55	127929	53917.1	57709.7	21530.2	141726	60122.7	8534.99	8069.16	6720.98	5374.96	5620.73	6358.69	16124.9	21462.6	48241.2	17435.3	23157.3	30796	12570.2	13504.8	7458.06	14250.2	8794.04
NEG_7634	[M-H]-	Linoleic acid	0.0458368	1.06092	0.745032	279.194	10.822	C01595	Lipids and lipid-like molecules	Fatty Acyls	Lineolic acids and derivatives	C18H32O2	OYHQOLUKZRVURQ-HZJYTTRNSA-N	CCCCC/C=C\C/C=C\CCCCCCCC(=O)O	15694.7	7871.03	5087.59	20948.2	8074.99	7703.34	7690.47	5122.44	8795.66	7885.27	6468.47	10598.8	8578.66	4999.65	6734.97	7502.59	10052.5	7682.89	9893.14	8063.28	9223.56	7715.93	8852.04	10256.8	13252.8	13757	8924.22	19619.1	20550.6	8401.96	13987.1	9690.57	12327.9	18521.8	12031.4
NEG_7477	[M-H]-	Linolenic acid	0.194446	0.907027	0.223118	277.217	10.436	C06427	Lipids and lipid-like molecules	Fatty Acyls	Lineolic acids and derivatives	C18H30O2	DTOSIQBPPRVQHS-PDBXOOCHSA-N	O=C(O)CCCCCCCC=CCC=CCC=CCC	93410.4	152737	148069	195735	136477	107268	126277	115894	111559	134761	142755	99040.1	160767	149129	130086	148933	193616	104063	105582	98104.6	107248	90925.5	93216.2	93030.6	75476.6	101846	106376	88349.8	120187	89409.2	104491	89373.8	119574	109924	112093
NEG_22680	[M-H]-	Lobaric Acid	0.628761	5.03826	0.00101152	455.17	4.407		Phenylpropanoids and polyketides	Depsides and depsidones		C25H28O8	JHEWMLHQNRHTQX-UHFFFAOYSA-N	O=C(O)C1=C(O)C=C2OC(=O)C=3C(OC2=C1CCCCC)=CC(OC)=CC3C(=O)CCCC	781380	30648.2	68299.6	71533.5	218275	741493	855099	263258	1.21255e+06	897625	703956	1.19585e+06	6442.39	53079.7	6236.7	20329.9	11554	6221	401301	339329	458643	495925	419358	641422	85255.4	65608.8	120237	85596	193763	94279.2	14123.3	19677.2	24414.4	24614.8	18961.5
NEG_8196	[M-H]-	Loureirin A	0.184596	0.991502	0.931489	285.116	7.965					C17H18O4	RSAIVLRELNGZEY-UHFFFAOYSA-N	COC1=CC(=C(C=C1)CCC(=O)C2=CC=C(C=C2)O)OC	93029	54474.7	64396	65328.8	74585.9	88267.6	80891.7	106989	90113.4	88778.9	80334.9	90072.2	47342.6	61853.8	54659	55164.3	43401.3	50057.4	79680.7	120679	81804.2	78895.4	82035.9	88539.4	108496	78266.9	78628.1	71697.7	80546.2	84966.1	78556.8	71716.7	80800.1	82864	114670
NEG_6971	[M-H]-	Lucidin	0.0320421	0.982174	0.945243	269.047	6.929		Benzenoids	Anthracenes	Anthraquinones		AMIDUPFSOUCLQB-UHFFFAOYSA-N	C1=CC=C2C(=C1)C(=O)C3=CC(=C(C(=C3C2=O)O)CO)O	695.883	3579.19	7889.35	736.558	722.08	295.091	423.434	1330.46	875.844	1086.16	14211.1	2474.01	772.015	4051.6	4736.98	2491.77	1495.1	2848.81	1266.18	986.243	348.147	922.522	994.59	769.794	766.997	1425.91	702.482	746.121	365.01	940.177	533.882	941.643	1265.32	225.604	984.092
NEG_8170	[M-H]-	Luteolin	1.93986	1.06093	0.707417	285.042	5.8	C01514	Phenylpropanoids and polyketides	Flavonoids	Flavones	C15H10O6	IQPNAANSBPBGFQ-UHFFFAOYSA-N	O=C1C=C(OC=2C=C(O)C=C(O)C12)C=3C=CC(O)=C(O)C3	3.87565e+06	8.06617e+06	8.20933e+06	8.87101e+06	7.08762e+06	6.38973e+06	2.46942e+06	2.32548e+06	2.47303e+06	3.33402e+06	3.36921e+06	2.22911e+06	1.33608e+07	9.09501e+06	1.01017e+07	9.81405e+06	1.66556e+07	9.10488e+06	3.65138e+06	3.93391e+06	3.9443e+06	3.21635e+06	2.46901e+06	3.8365e+06	8.47656e+06	9.45473e+06	8.56642e+06	7.69928e+06	1.30012e+07	6.49485e+06	9.9092e+06	6.6057e+06	7.63214e+06	1.25738e+07	7.55732e+06
NEG_34064	[M-H]-	Luteolin-6-C-arabinoside-8-C-glucoside	0.277929	0.640728	0.00238203	579.132	4.117		Phenylpropanoids and polyketides	Flavonoids	Flavonoid glycosides	C26H28O15	WYYFCTVKFALPQV-VYUBKLCTSA-N	OCC1OC(C(O)C(O)C1O)C2=C(O)C(=C(O)C3=C2OC(=CC3=O)C4=CC(=C(O)C=C4)O)C5OCC(O)C(O)C5O	58193.8	64808.4	50144.4	47294.4	81040.4	53131.9	57061.6	39148.8	44872.9	41455.2	45432.4	44993.1	66992.6	62687.9	69500.6	52253.6	58846.5	56435.3	50885.1	66141.2	54226.5	46051	46764.5	44216.9	40011.6	53541.9	41066	43340.6	40931.2	37212.1	69451.9	42729.7	70917.4	71716.7	82534.1
NEG_27075	[M-H]-	Madecassic acid	0.0971584	1.05324	0.826322	503.335	9.417					C30H48O6	PRAUVHZJPXOEIF-UHFFFAOYSA-N	CC1CCC2(CCC3(C(=CCC4C3(CC(C5C4(CC(C(C5(C)CO)O)O)C)O)C)C2C1C)C)C(=O)O	58961.1	1162.17	1419.02	2670.73	8584.86	34973.4	27846	8846.16	54714.2	29980.2	17348.4	38992.8	284.534	920.935	316.812	510.261	950.156	278.902	29276.4	17198.5	29275.3	22248.6	21175	40022	21770.2	17713.3	17166.7	18051.5	39464.4	27698.6	20477.4	16940.8	20724.5	41157.2	21790.4
NEG_58834	[M-H]-	Madecassoside	0.266541	0.260567	0.000426368	973.506	10.321					C48H78O20	BNMGUJRJUUDLHW-UHFFFAOYNA-N	O=C(OC1OC(COC2OC(CO)C(OC3OC(C)C(O)C(O)C3O)C(O)C2O)C(O)C(O)C1O)C45CCC(C)C(C)C5C6=CCC7C8(C)CC(O)C(O)C(C)(CO)C8C(O)CC7(C)C6(C)CC4	2684.61	1683.79	3199.63	5985.52	13496.9	5186.94	4572.43	5394.78	3941.2	4311.8	7851.39	5604.27	1694.69	12274	1095.43	3341.5	2576.57	1086.77	11317.3	13745.9	11950.3	9717.71	9150.09	4116.29	2705.66	4708.4	13257.5	5032.31	4788.78	7583.61	23468.2	25193	31955.6	13211.6	33444.3
NEG_6785	[M-H]-	Magnolol	0.0838764	0.9227	0.828912	265.122	8.917		Benzenoids	Benzene and substituted derivatives	Biphenyls and derivatives	C18H18O2	VVOAZFWZEDHOOU-UHFFFAOYSA-N	C=CCC1=CC(=C(C=C1)O)C2=C(C=CC(=C2)CC=C)O	9983.03	8053.8	7494.82	24385.3	7712.16	11911.9	11589.3	7363.52	6251.82	7947.25	6885.07	17550	3449.99	11122.2	12411.1	15687.5	7352.18	2007.36	15982.8	7045.2	5517.25	13660	13346	21888.8	13000.6	15189.9	9219.05	27317.4	5170.45	8883.25	11403.5	22228.2	29284.3	7794.18	6914.58
NEG_25926	[M-2H]-	Malvidin 3-O-glucoside	0.111673	0.294577	0.150398	491.119	5.398	C12140	Phenylpropanoids and polyketides	Flavonoids	Flavonoid glycosides	C23H25O12	PXUQTDZNOHRWLI-OXUVVOBNSA-O	COC1=CC(=CC(=C1O)OC)C2=[O+]C3=CC(=CC(=C3C=C2O[C@@H]4O[C@H](CO)[C@@H](O)[C@H](O)[C@H]4O)O)O	1.4864e+06	1.09795e+06	1.34497e+06	1.44951e+06	972439	398848	218807	179976	272197	286495	236578	224129	636299	487134	657305	270843	305594	350509	168861	136406	162307	165680	182950	150558	1568.87	1521.23	1637.56	2977.47	747.378	3222.22	2465.39	2637.97	7252.3	20962.2	2545.07
NEG_39930	[M-2H]-	Malvin	0.0964582	1.39657	0.0245959	653.175	4.334		Phenylpropanoids and polyketides	Flavonoids	Flavonoid glycosides	C29H35O17	CILLXFBAACIQNS-BTXJZROQSA-O	COC1=C(O)C(=CC(=C1)C2=C(OC3OC(CO)C(O)C(O)C3O)C=C4C(=CC(=CC4=[O+]2)O)OC5OC(CO)C(O)C(O)C5O)OC	70021.5	249034	114010	67566	70485.7	67494.4	62395.6	71292.8	51796.6	95188.1	82138	76548	182739	77286.1	149955	61034.5	215469	42877.4	70342.7	105605	85721.3	71853.9	58828.3	61570.7	4420	6268.22	8599.37	6851.25	6709.03	6226.37	2981.07	4272.56	6114.1	4679.1	4527.66
NEG_2561	[M-H]-	Mannitol	0.139531	1.03044	0.763551	181.072	0.636	C00392	Organic oxygen compounds	Organooxygen compounds	Carbohydrates and carbohydrate conjugates	C6H14O6	FBPFZTCFMRRESA-KVTDHHQDSA-N	OCC(O)C(O)C(O)C(O)CO	197613	109747	170069	77982.9	183728	172126	119070	129695	80602.7	141934	106657	100299	83674.9	47135.4	47566.9	51634.5	49976.3	36954.1	57823.2	54617.1	70465.5	69052.7	65084.5	52475.4	28434.9	31451	34766.7	26748.5	41478.9	39017.4	28652.4	29442.3	36751.3	26695.8	40293.7
NEG_21868	[M-H]-	Maritimein	0.221069	0.86412	0.311817	447.093	5.075		Phenylpropanoids and polyketides	Flavonoids	Flavonoid glycosides	C21H20O11	SYRURBPRFQUYQS-RHEJLWEFSA-N	OCC1OC(OC2=C(O)C3=C(C=C2)C(=O)C(O3)=CC4=CC(=C(O)C=C4)O)C(O)C(O)C1O	209339	309613	333185	310122	240658	102374	43753.8	68557.9	44979.5	57072	71008.4	52817.8	223373	187083	235389	145400	159678	190722	58447.9	65444	55967.8	51152.2	56430.5	61515.4	63942	100584	60998.8	96413.3	45013.4	68761.5	70898	68834.6	78443.8	81545.2	104136
NEG_33604	[M-H]-	Maysin	12.0072	1.0497	0.718781	575.141	5.34		Phenylpropanoids and polyketides	Flavonoids	Flavonoid glycosides	C27H28O14	GKLSYIMLZDYQBJ-UHFFFAOYSA-N	CC1C(=O)C(C(C(C2=C(C=C3C(=C2O)C(=O)C=C(C4=CC(=C(C=C4)O)O)O3)O)O1)OC5C(C(C(C(C)O5)O)O)O)O	1.82505e+08	2.51037e+08	1.85709e+08	1.33187e+08	1.83164e+08	1.31823e+08	5.3998e+06	3.33307e+06	1.12984e+07	7.60665e+06	1.54217e+07	4.30131e+06	2.92214e+08	2.2593e+08	2.17005e+08	1.30026e+08	2.31209e+08	1.47548e+08	1.9546e+07	2.61191e+07	2.4138e+07	1.11965e+07	7.99483e+06	3.16676e+07	3.02785e+08	2.94219e+08	2.60789e+08	2.78178e+08	4.44991e+08	2.35307e+08	3.01589e+08	2.30936e+08	2.66605e+08	3.96249e+08	2.92273e+08
NEG_59231	[M-H]-	MCLF	0.356002	1.28576	0.0276493	984.501	12.869					C52H71N7O12	FEVBMCJUKWWWBT-BNIOFCGNSA-N	CC(C)CC\1/C(=N/C(C(C)/C(=N/C(CC2=CC=CC=C2)/C(=N/C(/C=C/C(=C/C(C)C(CC3=CC=CC=C3)OC)/C)C(C)/C(=N/C(CCC(=O)N(C)C(=C)/C(=N/C(C)/C(=N1)/O)/O)C(=O)O)/O)/O)/O)C(=O)O)/O	154145	123814	93943.2	135608	133551	130012	151395	177003	139372	199399	133048	182583	98963.1	64468.9	121905	107518	134152	152156	109659	102960	119734	115598	121882	148974	136642	108399	109207	121694	141913	104512	124925	96071.5	74178.7	107991	77072.5
NEG_26888	[M-H]-	Medicagenic acid	0.127527	0.710591	0.116622	501.319	9.958		Lipids and lipid-like molecules	Prenol lipids	Triterpenoids	C30H46O6	IDGXIXSKISLYAC-WNTKNEGGSA-N	C[C@@]12CC[C@@H]3[C@@]([C@H]1CC=C4[C@]2(CC[C@@]5([C@H]4CC(CC5)(C)C)C(=O)O)C)(C[C@@H]([C@@H]([C@@]3(C)C(=O)O)O)O)C	10366.9	634.592	620.452	1984.14	4031.91	8795.69	8813.3	5273.77	16586.5	9787.15	6325.56	21706.4	513.118	1128.61	392.754	786.613	477.911	310.112	17972.9	19872.1	23067.9	16148.5	11293.8	26372.6	11852.4	7205.27	12013.1	7464.48	20766.7	11259.8	20954.8	9663.67	13925.6	22561.2	15003.2
NEG_1721	[M-H]-	Meglutol	0.132819	0.863081	0.0950334	161.045	0.815	C03761	Lipids and lipid-like molecules	Fatty Acyls	Fatty acids and conjugates	C6H10O5	NPOAOTPXWNWTSH-UHFFFAOYSA-N	O=C(O)CC(O)(C)CC(=O)O	99939.7	95857.5	151450	86075.8	88832	81344.5	90777.2	48669.9	88282	88121	76332.9	81333.4	95469.2	66629.5	80563.6	68754.7	69591.2	73449.2	42775.7	45581	47719.5	50859.9	45644.3	53339.8	28866.8	31976	41066.5	27755.4	45036.1	33431.8	42308.8	37984.9	40618.7	42570.8	36625
NEG_27066	[M-H]-	Melezitose	0.107579	2.00637	0.026193	503.321	6.982	C08243	Organic oxygen compounds	Organooxygen compounds	Carbohydrates and carbohydrate conjugates	C18H32O16	QWIZNVHXZXRPDR-WSCXOGSTSA-N	OCC1OC(OC2C(O)C(CO)OC2(CO)OC3OC(CO)C(O)C(O)C3O)C(O)C(O)C1O	27777.7	14763.9	26509.3	18198.4	24995.3	23987.7	10657.3	6272.57	8617.23	9555.22	4770.46	8009.03	11106.4	11719.5	12015.1	9170.13	5400.86	4691.46	4121.49	3116.22	5057.66	4851.03	4156.92	5450.48	4725.63	4635.38	9530.52	4051.26	10741.8	4834.72	4550.19	2554.14	3798	2531.73	2931.22
NEG_12400	[M-H]-	Mesotrione	0.19154	10.1364	0.0100484	338.034	3.317		Organic oxygen compounds	Organooxygen compounds	Carbonyl compounds	C14H13NO7S	KPUREKXXPHOJQT-UHFFFAOYSA-N	O=C(C1=CC=C(C=C1N(=O)=O)S(=O)(=O)C)C2C(=O)CCCC2=O	0	136.222	93.3156	37.2951	0	0	0	0	0	38.2431	76.1627	21.3926	423.024	27.095	70.4932	75.8005	48.3195	308.812	44.3964	97.7073	53.8954	0	26.5569	0	21523.8	6629.27	12754.5	9066.21	4097.35	3792.17	1409.27	969.807	1063.15	589.164	355.836
NEG_28126	[M+Cl]-	Methyl (3R,4R,5R)-5-[(2R,3R,4S,5S,6R)-4,5-dihydroxy-6-(hydroxymethyl)-3-[(E)-3-phenylprop-2-enoyl]oxyoxan-2-yl]oxy-3,4-dihydroxycyclohexene-1-carboxylate	1.60841	0.974977	0.89365	515.125	3.425		Lipids and lipid-like molecules	Fatty Acyls	Fatty acyl glycosides	C23H28O11	DWQNDLRNUNNJHX-NZNOAPCVSA-N	O=C(OC1C(OC(CO)C(O)C1O)OC2CC(=CC(O)C2O)C(=O)OC)C=CC=3C=CC=CC3	1.31873e+07	1.46409e+07	1.27827e+07	1.62277e+07	1.33918e+07	1.47202e+07	7.67274e+06	4.05686e+06	9.35489e+06	7.77252e+06	7.30536e+06	6.84571e+06	1.94461e+07	1.4581e+07	1.58181e+07	1.19441e+07	1.92151e+07	1.02537e+07	8.33389e+06	8.84598e+06	8.99725e+06	6.25624e+06	7.17483e+06	9.37045e+06	2.27631e+06	6.16212e+06	4.79725e+06	4.03559e+06	2.28853e+06	2.98627e+06	3.76399e+06	3.30237e+06	4.76732e+06	2.80297e+06	4.68867e+06
NEG_8062	[M-H]-	Methyl heptadecanoate	0.199144	0.976957	0.809429	283.263	13.337		Lipids and lipid-like molecules	Fatty Acyls	Fatty acid esters	C18H36O2	HUEBIMLTDXKIPR-UHFFFAOYSA-N	O=C(OC)CCCCCCCCCCCCCCCC	58016.7	67081	82877.6	70203.9	82621.4	70640.7	59295	76590.3	50747.6	49281.4	55534.6	65064.1	53132.9	73179.6	74751	61036	47566.2	58879.3	52704.3	37185	69673	57176.7	49666.4	66082.7	46388.7	57688.6	45930	61534.8	43101.2	71281.8	59460.5	50896.1	61022	47997.9	62774.7
NEG_10495	[M-H]-	Methyl hexadecanoate	0.19217	0.886295	0.215195	315.252	9.361					C17H34O2	FLIACVVOZYBSBS-UHFFFAOYSA-N	CCCCCCCCCCCCCCCC(=O)OC	82062.1	72873.5	75222.8	69693.3	90146.4	86975.5	83920	112156	89523.1	88500.8	94026.9	88771.2	62021.4	73867.6	63460.9	62087.7	66373.5	65382	77232.3	117756	82925.2	74523.1	78339.4	87241	102062	74007.2	74880.5	70041.9	79400.6	75179.5	82877.2	76905.5	90358.6	79108	117641
NEG_12365	[M-H2O-H]-	Methyl ibogamine-18-carboxylate	0.194599	0.622653	0.00492478	337.191	13.379		Alkaloids and derivatives	Ibogan-type alkaloids		C21H26N2O2	NVVDQMVGALBDGE-UHFFFAOYSA-N	O=C(OC)C12C=3NC=4C=CC=CC4C3CCN5CC(CC(CC)C51)C2	9011.34	19080.4	11481.3	11662.6	14720	16100.7	13488.6	19926.7	14319.8	16415.9	10843.7	12599.8	28262.3	9505.18	18493.2	13149.2	16902.2	16317.2	19445.1	17009.7	20062.6	21597.2	24056.5	22753.7	23076.1	23542.6	14426.8	19600.3	10402	12974.4	28180.8	24187	25824.7	22432.5	33437.8
NEG_4436	[M-H]-	Methyl jasmonate	0.180846	0.777653	0.113657	223.132	9.189		Lipids and lipid-like molecules	Fatty Acyls	Lineolic acids and derivatives	C13H20O3	GEWDNTWNSAZUDX-WQMVXFAESA-N	CC/C=C\C[C@@H]1[C@H](CCC1=O)CC(=O)OC	146381	8593.67	9640.37	18855	31295.2	83989.2	61410.2	28126.5	70358.3	70786.6	42047.1	96522.6	4216.73	7685.17	3276.58	6721.32	3851.01	3688.57	58585.1	54228.4	67160	50064.7	55365.7	86023.4	46522.1	35941	34374.8	41928.4	64598	57720.1	58825.2	44186.5	62461.8	87015.1	52135
NEG_2559	[M-H]-	Methyl vanillate	0.116773	0.652107	0.000291129	181.05	2.925		Benzenoids	Benzene and substituted derivatives	Benzoic acids and derivatives	C9H10O4	BVWTXUYLKBHMOX-UHFFFAOYSA-N	O=C(OC)C1=CC=C(O)C(OC)=C1	7767.05	13033.8	13796.8	9125.31	10100.6	6567.53	4960.69	3683.2	5081.86	4326.21	5124.58	5638.37	13413.9	11079	12359.9	10723.7	13358.2	11235.6	6876.76	6244.81	6912.3	6883.65	6176.92	5972.92	5876.92	8672.85	9908.23	5998.28	5924.79	6872.47	11379.6	10630.9	10884.7	11323.1	11417.2
NEG_131	[M-C6H10O4-H]-	Methylglyoxal	0.121051	1.01183	0.922471	73.0292	0.769	C00546	Organic oxygen compounds	Organooxygen compounds	Carbonyl compounds	C3H4O2	AIJULSRZWUXGPQ-UHFFFAOYSA-N	CC(=O)C=O	79455.5	43996.8	72193.3	48850.2	101009	78062.9	155777	108324	128047	103404	115653	174066	38272.9	69668.5	51723	55718.2	79390	31951.2	138025	141141	92585.5	84051	62157.2	77080.6	108693	57164.1	65990.2	56627.3	75611.2	64936.9	71633.1	60458	71223.3	78285.9	66796.2
NEG_12621	[M-H]-	Methylophiopogonanone A	0.340147	0.106494	2.08874e-07	341.105	2.245					C19H18O6	BXTNNJIQILYHJB-GFCCVEGCSA-N	CC1=C(C(=C2C(=C1O)C(=O)[C@@H](CO2)CC3=CC4=C(C=C3)OCO4)C)O	8623.58	13489.3	16395.7	20373.7	8327.98	24275.1	48104.5	39067.6	27266.4	50497.9	33776.8	13587.2	7382.01	3596.12	4282.96	4501.93	5351.87	2722.3	2661.82	6081.47	9262.23	7902.79	10831.7	6239.8	1533.88	2258.99	4167.57	1690.39	4062.21	3047.94	19798.4	22302.8	30073.3	30147.7	25339.7
NEG_1395	[M-H]-	Methylparaben	0.128418	0.69597	0.0559573	151.039	3.243		Benzenoids	Benzene and substituted derivatives	Benzoic acids and derivatives	C8H8O3	LXCFILQKKLGQFO-UHFFFAOYSA-N	COC(=O)C1=CC=C(C=C1)O	18494.5	9709.36	10668.2	12322.6	17962.4	19508.2	24435.1	22659.5	21270	24490.8	12016.7	20925.4	5471.46	6154.02	4683.38	4084.99	5694.76	1973.21	13587.2	13989.8	23363.1	16124.1	18596.3	14959.2	11818.7	10406.1	7725.21	10745.6	20283.5	6987.99	20976.1	14335.1	18609.1	13837	16177.8
NEG_874	[M-H]-	Methylsuccinic acid	0.073981	2.05954	0.00608275	131.034	1.262	C08645	Lipids and lipid-like molecules	Fatty Acyls	Fatty acids and conjugates	C5H8O4	WXUAQHNMJWJLTG-UHFFFAOYSA-N	CC(CC(=O)O)C(=O)O	4776.5	3612.89	3158.19	2278.9	2134.82	3546.96	26087.6	7065.89	27830.3	22449.2	26408.7	13124.9	9728.25	3222.74	4174.31	3330.66	7944.9	6959.82	3476	2757.16	6660.89	4466.31	3001.01	3382.08	2354.34	3409.86	1457.76	2976.31	1756.77	1823.83	962.966	1073.58	1330.4	1678.36	881.04
NEG_60520	[M-H]-	Microcystin LW	0.0495406	0.974226	0.853042	1023.5	9.585		Organic acids and derivatives	Peptidomimetics	Hybrid peptides	C54H72N8O12	CJIASZBWXIFQMU-LNXRSHCCSA-N	CC(C)C[C@H]\1/C(=N/[C@H]([C@H](C)/C(=N/[C@@H](CC2=CNC3=C2C=CC=C3)/C(=N/[C@@H](/C=C/C(=C/[C@H](C)[C@H](CC4=CC=CC=C4)OC)/C)[C@H](C)/C(=N/[C@H](CCC(=O)N(C)C(=C)/C(=N/[C@H](C)/C(=N1)/O)/O)C(=O)O)/O)/O)/O)C(=O)O)/O	9567.47	4036.48	3978.57	8800.65	6429.53	6421.49	7462.36	2001.67	8157.39	8775.37	8429.85	8747.86	4321.21	4776.25	3066.1	4969.54	7489.73	2342.99	5215.92	5993.46	6038.09	5336.88	5027.66	8069.71	3832.13	7578.26	9174.84	4574.23	8706.44	7962.5	7179.83	6126.26	7171.79	6590.85	8579.26
NEG_59502	[M-H]-	Microcystin-LR	0.430976	1.30275	0.150598	993.531	13.243		Organic nitrogen compounds	Organonitrogen compounds	Guanidines	C49H74N10O12	ZYZCGGRZINLQBL-GWRQVWKTSA-N	CC(C)C[C@H]\1/C(=N/[C@H]([C@H](C)/C(=N/[C@@H](CCCNC(=N)N)/C(=N/[C@@H](/C=C/C(=C/[C@H](C)[C@H](CC2=CC=CC=C2)OC)/C)[C@H](C)/C(=N/[C@H](CCC(=O)N(C)C(=C)/C(=N/[C@H](C)/C(=N1)/O)/O)C(=O)O)/O)/O)/O)C(=O)O)/O	135619	148482	137683	191737	182992	143931	170934	146905	168055	120369	147036	111313	135323	194617	213428	199351	220392	177690	200360	61940.8	131683	78298.6	80259.9	137538	107728	170924	178267	181931	80570.2	114894	85870.7	155713	96466.2	89148.5	94330.6
NEG_21574	[M+FA-H]-	Mitragynine	0.0590813	0.926584	0.639902	443.214	2.921					C23H30N2O4	LELBFTMXCIIKKX-UHFFFAOYNA-N	O=C(OC)C(=COC)C1CC2C=3NC=4C=CC=C(OC)C4C3CCN2CC1CC	207224	64672.7	104214	82947.5	157960	182483	118140	35653.4	72321.3	96425.8	59747.9	56755.5	32478.1	52229.6	32201.4	44463.5	20018.7	40595.5	50410.4	69287.8	81123.1	42832.9	51922.1	112347	7067.43	15043.8	16466.3	7407.74	14391.5	11446.2	11024.7	11871.9	18121.8	12860.9	11066
NEG_48239	[M-H]-	Momordin Ic	0.246009	0.59172	0.013012	763.431	11.424					C41H64O13	HWYBGIDROCYPOE-WEAQAMGWSA-N	C[C@]12CC[C@@H](C([C@@H]1CC[C@@]3([C@@H]2CC=C4[C@]3(CC[C@@]5([C@H]4CC(CC5)(C)C)C(=O)O)C)C)(C)C)O[C@H]6[C@@H]([C@H]([C@@H]([C@H](O6)C(=O)O)O)O[C@H]7[C@@H]([C@H]([C@@H](CO7)O)O)O)O	22328.2	2874.97	7307.56	7034.47	14352.7	28590.7	33875.3	23190.3	46407.5	29173	20619.3	36267.6	2214.7	7930.28	1184.59	4032.89	3054.34	1979.34	26748.1	36372.9	33921.1	38986	30713.5	30999.1	11896.5	17491.6	24827	13945.8	24330.6	24629.6	31736.8	25868.5	38450.3	18923.6	40054.8
NEG_41293	[M-H]-	Monensin	0.120042	0.910162	0.430144	669.417	11.792		Lipids and lipid-like molecules	Fatty Acyls	Fatty acids and conjugates	C36H62O11	GAOZTHIDHYLHMS-KEOBGNEYSA-N	O=C(O)C(C)C(OC)C(C)C1OC2(OC(C)(CC2)C3OC(CC)(CC3)C4OC(CC4C)C5OC(O)(CO)C(C)CC5C)CC(O)C1C	47003.4	14158.9	16930.1	18321.8	24752.1	32792	34185.2	27581	37350.8	38404.4	38975.9	56488.8	12025.7	14733.4	9311.63	8122.11	11169.8	7384.38	35902.6	41205.5	33120.4	33810.2	38643.8	55687.7	26265.1	23355.9	29307.9	23832.3	31260.7	39602.3	29935.2	26449.5	26592.7	36689	29750.2
NEG_9319	[M-H]-	Morin	0.429158	1.20906	0.12456	301.034	5.62	C10105	Phenylpropanoids and polyketides	Flavonoids	Flavones	C15H10O7	YXOLAZRVSSWPPT-UHFFFAOYSA-N	C1=CC(=C(C=C1O)O)C2=C(C(=O)C3=C(C=C(C=C3O2)O)O)O	20235	14616.2	19854.7	15978.7	32103.4	27446.3	73094.1	83748.4	45216.6	63521.4	60149.5	31976.2	14449	13516.7	18234.5	42193.3	12343.1	23179.8	61764.7	68228.1	36844.2	38596.4	57321.2	49228.8	278896	185655	156438	219768	215056	277884	182078	214643	142866	179331	213844
NEG_10205	[M-H]-	Moupinamide	0.356679	0.393653	4.49091e-05	312.124	5.196	C02717	Benzenoids	Phenols	Methoxyphenols	C18H19NO4	NPNNKDMSXVRADT-WEVVVXLNSA-N	OC(=NCCC1=CC=C(O)C=C1)C=CC2=CC=C(O)C(OC)=C2	346284	28283.3	75286.4	41932.3	127192	213170	189259	172915	72118.7	212613	81999.1	252475	1262.53	2968.59	557.318	1917.79	1570.41	1741.13	32269.3	53696.6	67734.3	168763	68428.1	51127.1	16176.4	17817.7	17813.6	19700.2	21500.9	27102.7	67347.3	48563.1	51400.3	51231.5	51650.2
NEG_16792	[M-H]-	Murideoxycholic acid	0.0700675	0.774324	0.141889	391.283	10.657	C15515	Lipids and lipid-like molecules	Steroids and steroid derivatives	Bile acids, alcohols and derivatives	C24H40O4	DGABKXLVXPYZII-PLYQRAMGSA-N	C[C@H](CCC(=O)O)[C@H]1CC[C@H]2[C@@H]3C[C@H]([C@@H]4C[C@@H](CC[C@]4(C)[C@H]3CC[C@]12C)O)O	15632.2	10801.3	17566.2	15585	6471.43	11435.4	11987.5	15245.8	15168.7	15021.8	12192.2	14698.8	15920.1	18060.8	12076.6	5924.12	17010.5	9140.74	23130.1	15271.2	16037.9	15105.3	14697.4	15686.2	15588.2	9214.57	3582.38	10082.3	12595.4	7629.87	11422.3	12099	12640.7	15523.5	12164.1
NEG_16429	[M-H]-	Mycophenolic acid IV	0.493111	0.632662	0.0038177	387.182	3.865		Lipids and lipid-like molecules	Prenol lipids	Terpene lactones	C22H28O6	NEGCNVRPGPHOAR-CCLLZULESA-N	O=C1OCC2=C1C(O)=C(C(OC)=C2C)CC=C(C)CCC=C(C)CCC(=O)O	129099	81372.7	80809.5	102545	87672.4	134873	185737	122235	133114	177489	151025	135914	170832	135943	69999.8	169181	56336.8	44205.6	218521	220992	271664	339655	293848	244897	130512	120551	188235	97983.3	168402	169093	232750	190925	229482	255584	296283
NEG_4715	[M-H]-	Myristic acid	0.0248648	0.940822	0.635831	227.2	10.533	C06424	Lipids and lipid-like molecules	Fatty Acyls	Fatty acids and conjugates	C14H28O2	TUNFSRHWOTWDNC-UHFFFAOYSA-N	O=C(O)CCCCCCCCCCCCC	16320.4	17790.2	17142	18264.9	20944.4	18562.6	17912.7	24850	59573.4	31032.6	26359	24417.7	28490.2	16887.7	23070.5	16296.5	26530	18666.8	16109.3	20270.9	15253.3	21442.8	15322.7	27874.6	15574.6	18532.9	22595.5	18667.3	23400.3	15079.7	25754.2	16427.8	16515.6	26882.6	16331.6
NEG_2843	[M-H]-	N-Acetyl-L-glutamic acid	0.492029	0.205385	0.00341831	188.056	0.695	C00624	Organic acids and derivatives	Carboxylic acids and derivatives	Amino acids, peptides, and analogues	C7H11NO5	RFMMMVDNIPUKGG-YFKPBYRVSA-N	O=C(O)CCC(N=C(O)C)C(=O)O	21737.3	19774	27279.8	16807.3	15804.1	21318.1	46244.1	34477.4	36841	52105.9	29116.7	36284.2	24514.5	24121.6	18433.4	11614.1	32974.8	16572.6	33982.9	25504.9	35525.5	34972.6	32339.1	24577.3	13698.1	13925.8	14360.4	7566.67	16178.2	18802.4	75541.4	49493.8	52938.9	136428	50081.9
NEG_17010	[M-H]-	N-Oleoyl leucine	0.00994452	0.94362	0.776919	394.333	11.303		Organic acids and derivatives	Carboxylic acids and derivatives	Amino acids, peptides, and analogues	C24H45NO3	UMOAAMQGRRCHPA-GJCOWUBNSA-N	CCCCCCCC/C=C\CCCCCCCC(=N[C@@H](CC(C)C)C(=O)O)O	22279	10438.1	49801.2	2556.51	32886.2	5402.88	30315	21373.2	3478.97	9596.97	4468	18893.4	708.096	963.283	336.616	1000.11	219.652	194.777	500.485	143.615	173.973	335.025	411.481	1010.99	292.955	400.397	374.591	264.466	105.918	268.31	330.114	212.041	443.182	378.787	204.366
NEG_52132	[M]-	n-Propionyl coenzyme A	0.142812	0.9339	0.735201	823.191	6.662	C00100	Lipids and lipid-like molecules	Fatty Acyls	Fatty acyl thioesters	C24H40N7O17P3S	QAQREVBBADEHPA-UXYNFSPESA-N	CCC(=O)SCCNC(=O)CCNC(=O)C(O)C(C)(C)CO[P](O)(=O)O[P](O)(=O)OCC1OC(C(O)C1O[P](O)(O)=O)[N]2C=NC3=C2N=CN=C3N	137542	161179	78592.5	78381.2	117629	103434	70901.4	51924.1	64844.9	98972.8	75686.9	61464.4	114531	111082	138890	98537.8	38782.6	92057.3	42018.7	63735.5	56840.6	62296.6	56961.4	69403.9	15823.1	37748.9	27321.6	34346.2	6536.32	29247.9	25721.3	23482.8	35181.2	27239.1	24694.1
NEG_7082	[M-H]-	Naringenin	0.27306	0.868102	0.166049	271.062	5.78	C00509	Phenylpropanoids and polyketides	Flavonoids	Flavans	C15H12O5	FTVWIRXFELQLPI-ZDUSSCGKSA-N	C1[C@H](OC2=CC(=CC(=C2C1=O)O)O)C3=CC=C(C=C3)O	45226.2	174735	233790	74429.3	90278.5	68382.5	46643	45243.2	33831.4	29246.5	63137.9	40489.4	319928	180072	244160	176684	152487	221994	48102.3	41261.9	44556.9	32374.4	38734.3	30746.2	92554.1	128904	110299	119227	95475.5	77693.6	142500	104368	123951	96434	116377
NEG_34080	[M-H]-	Naringin	0.186665	1.14112	0.250372	579.171	3.861					C27H32O14	DFPMSGMNTNDNHN-UHFFFAOYSA-N	CC1C(C(C(C(O1)OC2C(C(C(CO)OC2OC3=CC4=C(C(=C3)O)C(=O)CC(C5=CC=C(C=C5)O)O4)O)O)O)O)O	61606.9	56466.8	70976.7	88073.9	72925.2	62894.3	40053.2	30075.5	50402.4	45679.9	39327.6	49412.9	67443.8	75077.1	57046	65248.4	122597	62323	49948.3	52883.4	53260	51323.3	49751.4	55087.5	28471.2	37964.7	49536.6	31006.6	33297.1	43293.3	28990.1	29038.7	36753.2	31132.8	40078.6
NEG_13567	[M-H]-	Neochlorogenic acid	0.184923	1.3799	0.00352369	353.086	2.863	C17147	Organic oxygen compounds	Organooxygen compounds	Alcohols and polyols	C16H18O9	CWVRJTMFETXNAD-NXLLHMKUSA-N	O[C@@H]1C[C@@](O)(C[C@@H](OC(=O)\\C=C\\C2=CC(=C(O)C=C2)O)[C@H]1O)C(O)=O	42135	37257.4	29137.7	38427	43242.7	37206.9	39023.4	29717.7	45061.9	48180.3	33549.4	30534.9	26865.2	21657.8	19477.5	22428	23214.1	17527.1	21817.2	24297.6	38127.5	21570.8	24176.2	30765.5	21192.4	22245.3	23609.8	18291.5	28645.5	23074.5	15507.6	13518	17537.1	15380.3	19821.2
NEG_9079	[M-H]-	Nephrosteranic acid	0.125857	0.623249	0.0225835	297.208	7.932		Organoheterocyclic compounds	Lactones	Gamma butyrolactones	C17H30O4	PKXAQFKGSXYQJX-YMAMQOFZSA-N	CCCCCCCCCCCC1[C@@H](C(C)C(=O)O1)C(=O)O	7256.98	2861.43	5023.88	862.782	5169.15	5857.61	7745.26	6749.55	7799.54	15204	11729.4	6639.28	9910.26	8546.15	13336.6	5131.02	12408.8	9625.27	20559.3	22003.4	20109	23366.6	22606.6	24113.1	5043.71	7431.33	5426.44	5008.62	9952.11	9457.88	9620.69	8966.02	10175.1	17318.4	9505.21
NEG_4023	[M-H]-	Nepodin	0.523565	0.148889	1.5401e-05	215.07	5.95					C13H12O3	DMLHPCALHMPJHS-UHFFFAOYSA-N	CC1=CC2=C(C(=CC=C2)O)C(=C1C(=O)C)O	27382.5	2475.77	2215.53	8956.51	14266.8	21672.5	32090.2	22795.7	34925.8	30034	25169.8	28444.4	1282.25	3774.61	1536.93	3459.34	1959.06	3054.14	23609.6	27126.1	27125.8	23039.6	25386.8	32862.9	8742.87	10644.2	9674.99	10909.6	12236.3	7393.42	61514.9	60303.8	74038	36913.1	83020.8
NEG_14606	[M-H]-	Nervonic acid	0.205445	2.01276	4.33245e-05	365.341	12.996	C08323	Lipids and lipid-like molecules	Fatty Acyls	Fatty acids and conjugates	C24H46O2	GWHCXVQVJPWHRF-KTKRTIGZSA-N	O=C(O)CCCCCCCCCCCCCC=CCCCCCCCC	9534.69	9923.73	27415.1	10884.8	9514.48	8046.3	12283	8843.62	29482.6	13967.2	12049.8	10150.6	11892.4	6082.21	8910.54	5810.23	5838.63	8089.72	6069.03	5669	3829	4967.9	4860.36	6562.08	19997.2	17311.6	14046.3	15936.6	12751.3	15450.6	7743.97	6964.68	6772.15	9999.59	7033.44
NEG_7225	[M-H]-	Nimbidiol	0.0560771	1.08404	0.396956	273.146	8.084		Lipids and lipid-like molecules	Prenol lipids	Diterpenoids	C17H22O3	JMBKXUYCBVKSSY-OMOCHNIRSA-N	O=C1C2=CC(O)=C(O)C=C2C3(C)CCCC(C)(C)C3C1	5662.86	959.139	928.578	2158	3846.11	7481.57	11468.5	5803.14	13162.9	13582.6	10720.1	11451.4	847.003	1471.2	806.157	910.801	465.367	643.249	12065.1	8258.21	10856.7	8868.39	10237.5	11546.5	6695.25	5862.07	6162.7	6804.58	8559	7699.27	6643.64	5243.1	6357.77	8455.79	6072.01
NEG_6967	[M-H]-	Nordazepam	0.0672904	0.671057	0.223343	269.044	7.566	C07486	Organoheterocyclic compounds	Benzodiazepines	1,4-benzodiazepines	C15H11ClN2O	AKPLHCDWDRPJGD-UHFFFAOYSA-N	C1=CC=C(C=C1)C2=NCC(=NC3=C2C=C(C=C3)Cl)O	4742.21	5195.9	17078.7	19889.5	17498.6	11302.9	6099.41	4055.96	2130.23	4542.08	10648.2	5457.69	4101.37	2735.18	6559.72	20383.5	6136.25	2166.55	2952.61	3423.48	2413.95	2412.74	4969.71	2334.33	2627.41	6527.63	6029.34	9242.85	3612.61	2311.92	13824.1	2934.62	5831.72	5072.62	9279.77
NEG_2930	[M-H]-	Noreugenin	0.613397	0.0457185	1.46539e-06	191.034	5.737					C10H8O4	NCUJRUDLFCGVOE-UHFFFAOYSA-N	CC1=CC(=O)C2=C(C=C(C=C2O1)O)O	947.244	204.97	56.4927	373.106	200.711	515.582	2357.65	1125.52	1194.36	768.411	2108.04	1714.97	180.126	382.092	147.86	159.16	56.8199	185.41	8463.52	11956.9	11982.3	7736.32	12407.3	8201.12	3821.54	2586.47	3167.07	5287.15	1202.24	6702.66	68648.1	72889.7	106777	59119.6	101772
NEG_4404	[M-H2O-H]-	O-Hydroxychalcone	0.0828684	1.88771	0.0145217	223.06	2.846		Phenylpropanoids and polyketides	Linear 1,3-diarylpropanoids	Chalcones and dihydrochalcones	C15H12O2	AETKQQBRKSELEL-ZHACJKMWSA-N	O=C(C=CC=1C=CC=CC1)C=2C=CC=CC2O	27504.4	35445.3	25086.9	29806.5	23651	3342.14	3563.04	3814.25	4459.77	771.228	1277.8	6167.48	9102.74	9620.97	12247.6	5095.08	7376.2	1785.41	3563.9	3021.73	1451.68	7214.48	3183.31	9958.21	3175.86	2129.93	3588.89	2688.86	1894.17	4536.4	1464.43	1688.13	1195.41	2433.06	2114.11
NEG_31419	[M-H]-	Ochnaflavone 4'-methyl ether	0.0569696	0.840494	0.306653	551.1	2.599					C31H20O10	PRQWQWSKFNQAOG-UHFFFAOYSA-N	COC1=C(C=C(C=C1)C2=CC(=O)C3=C(C=C(C=C3O2)O)O)OC4=CC=C(C=C4)C5=CC(=O)C6=C(C=C(C=C6O5)O)O	41925.3	54578.6	59111.9	86993.8	48594.3	42228.3	56547.9	51222.1	48500.7	49257.4	43348.3	50649.4	86985	49628.1	50722.5	57524.1	152968	34947	76119.4	71418.8	94159.9	66241	84742	70795.3	18575	26928.4	35986.2	22788.4	39688.5	35130.2	31457.7	26326.9	30811.7	51672.6	43335.4
NEG_19728	[M-H]-	Octacosanoic acid	0.137061	2.56997	0.316534	423.421	13.152		Lipids and lipid-like molecules	Fatty Acyls	Fatty acids and conjugates	C28H56O2	UTOPWMOLSKOLTQ-UHFFFAOYSA-N	O=C(O)CCCCCCCCCCCCCCCCCCCCCCCCCCC	3454.12	7661.31	9191.08	9430.06	6421.58	8214.71	7639.93	14027.1	7034.44	7653.87	5454.65	8443.96	13406.1	20178.7	25124.6	41960.8	3402	16969.1	2783.64	2532.28	8154.55	8664.88	6923.11	2575.35	6224.37	57780.7	2831.14	7060.7	2345.24	14397	2525.75	7642.91	6772.98	5161.92	7791.86
NEG_10343	[M-H]-	Octadecanedioic acid	0.0734035	0.996998	0.969435	313.238	10.032		Lipids and lipid-like molecules	Fatty Acyls	Fatty acids and conjugates	C18H34O4	BNJOQKFENDDGSC-UHFFFAOYSA-N	O=C(O)CCCCCCCCCCCCCCCCC(=O)O	16008.8	11643	14633.6	16505.5	17859.2	16807.5	15477.3	17007.5	23805.4	17470.1	17646.7	17317.4	11237.4	16284	13257.6	13591.5	11486.8	10567.8	14747.3	19070.5	15890.5	16939.2	15982.6	16136.5	17617.1	14376.1	14205.7	13066.4	16132	17224.2	14904.5	13297.6	15518.9	17189.8	18888
NEG_7813	[M-H]-	Octyl gallate	0.138445	2.394	0.158369	281.138	5.257					C15H22O5	NRPKURNSADTHLJ-UHFFFAOYSA-N	CCCCCCCCOC(=O)C1=CC(=C(C(=C1)O)O)O	761.514	11180	7223.89	12849.2	6422.26	4936.84	20148.7	29759.9	29657.8	8278.45	22912.7	35533.7	15359.5	2682.18	6936.86	5665.05	9932.11	6392.36	12187.3	5176.04	19738.9	14076.6	17217.5	18930.9	6501.65	1618.7	15846.1	15564.2	1499.5	3836.41	954.981	3023.22	3373.4	687.772	3867.05
NEG_7840	[M-H]-	Oleic acid	0.421439	0.643136	0.000244953	281.247	13.459	C00712	Lipids and lipid-like molecules	Fatty Acyls	Fatty acids and conjugates	C18H34O2	ZQPPMHVWECSIRJ-KTKRTIGZSA-N	O=C(O)CCCCCCCC=CCCCCCCCC	69101.3	49035.7	72145	71218.9	41311.2	75248.2	49463.6	53774.4	44630.2	73486.3	41127.6	64401.6	70984.4	49276.9	67483.3	73948.8	65076.3	65779.3	80835.7	70893.8	77875.4	72750.4	76586.1	86724.7	90516.8	95482.7	52815	80798.5	83746.3	81490.8	136035	116593	117739	108910	142464
NEG_21672	[M-H]-	Orientin	0.230394	0.702791	0.0890117	445.074	5.194		Phenylpropanoids and polyketides	Flavonoids	Flavonoid glycosides	C21H20O11	PLAPMLGJVGLZOV-VPRICQMDSA-N	O=C1C=C(OC=2C1=C(O)C=C(O)C2C3OC(CO)C(O)C(O)C3O)C=4C=CC(O)=C(O)C4	40728.2	48098.6	52167.8	14577.5	21852.3	18769.5	7568.15	1342.59	2193.26	2159.32	1521.22	2262.6	67305.6	34020.2	27392.3	17490.6	39667.4	21188.6	2662.95	7281.9	6022.66	1549.55	1496.29	6612.74	37879.1	37792.9	24815	24290.8	46863.4	18074	51335.5	50303.3	45569.3	31321.7	27511.4
NEG_1557	[M-H]-	Orotic acid	0.00282891	0.943954	0.817984	154.998	2.929	C00295	Organoheterocyclic compounds	Diazines	Pyrimidines and pyrimidine derivatives	C5H4N2O4	PXQPEWDEAKTCGB-UHFFFAOYSA-N	O=C(O)C=1N=C(O)N=C(O)C1	2638.36	2038.94	2100.83	1504.67	2068.59	4431.02	5132.41	3868.14	6867.37	14917.3	3747.49	3427.23	946.205	883.641	919.756	641.304	1431.08	2208.62	1141.89	1367.67	1573.08	1072.29	908.854	1256.14	825.776	1444.38	289.382	745.702	699.332	972.318	809.428	838.303	627.496	1482.52	506.724
NEG_1974	[M-H]-	Orsellinic acid	0.663126	0.618929	0.0293319	167.035	1.989	C01839	Benzenoids	Benzene and substituted derivatives	Benzoic acids and derivatives	C8H8O4	AMKYESDOVDKZKV-UHFFFAOYSA-N	CC1=CC(=CC(=C1C(=O)O)O)O	98007	104898	70708.7	58067.7	94555.4	82020.7	49385	37083.9	34849.1	43036.9	32871	33991.5	38111	37396.2	32958.3	18313	20004.8	9536.7	42790.6	43686.9	88596.5	43958.5	49945.5	48180.7	195401	168777	140497	245253	356214	95766.6	435205	220284	265432	368909	337650
NEG_17764	[M-H]-	Osajin	0.266469	1.7932	0.0625603	403.162	3.718	C10511	Phenylpropanoids and polyketides	Isoflavonoids	Isoflavans	C25H24O5	DCTLJGWMHPGCOS-UHFFFAOYSA-N	O=C1C(=COC=2C=3C=CC(OC3C(=C(O)C12)CC=C(C)C)(C)C)C=4C=CC(O)=CC4	114506	117407	118690	139685	124093	125256	108185	56947.7	120520	111305	78616.6	81021.3	63091	43979.4	56752	59141.7	47381.7	28304.8	40149.4	40724	57871.2	46593.3	48840.8	55164.3	33249.8	31491.5	32450.8	21652.6	75621.6	33766	20873.2	18701	17900.9	27600.9	27422.3
NEG_24688	[M+FA-H]-	Osmanthuside H	0.476262	1.86554	0.0095298	477.162	3.268		Organic oxygen compounds	Organooxygen compounds	Carbohydrates and carbohydrate conjugates	C19H28O11	IVRQZYXJBVMHCW-OTCFHACESA-N	C1=C(C=CC(=C1)O)CCO[C@H]2[C@@H]([C@H]([C@@H]([C@@H](CO[C@H]3[C@@H]([C@@](CO)(CO3)O)O)O2)O)O)O	616915	1.26683e+06	1.23842e+06	790077	1.21138e+06	800994	2.35974e+06	1.61086e+06	1.44594e+06	2.95406e+06	1.42464e+06	1.5306e+06	1.18054e+06	417658	604591	602048	452457	293729	1.32117e+06	1.26064e+06	1.54973e+06	2.17694e+06	2.76569e+06	853791	111816	55120.7	81983.8	108889	155132	110089	52540.6	43341.2	43342.7	63972.3	83108.4
NEG_8143	[M-H]-	Oxazepam	0.0178524	0.864487	0.442299	285.039	4.157	C07359	Organoheterocyclic compounds	Benzodiazepines	1,4-benzodiazepines	C15H11ClN2O2	ADIMAYPTOBDMTL-UHFFFAOYSA-N	C1=CC=C(C=C1)C2=NC(C(=NC3=C2C=C(C=C3)Cl)O)O	3002.71	2739.32	3612.12	4559.27	2918.9	2572.49	1985.8	2172.95	2498.91	3247.86	2393.66	1483.6	910.996	2562.24	843.044	1608.92	1031.73	1359.65	3931.33	1479.29	1716.14	1079.37	1999.58	1156.22	1892.59	3270.77	5167.68	3295.68	6198.78	3345.96	3515.57	4858.66	3257.31	5633.92	5521.41
NEG_1416	[M-H]-	Oxypurinol	0.0606406	1.03962	0.778146	151.113	7.431		Organoheterocyclic compounds	Imidazopyrimidines	Purines and purine derivatives	C5H4N4O2	HXNFUBHNUDHIGC-UHFFFAOYSA-N	O=C1N=C2NNC=C2C(=O)N1	10045.9	395.774	942.937	1412.54	4964.04	9441.58	10300.2	4817.12	10202.6	10725.6	7747.19	11198.4	130.091	1132.83	272.985	319.569	241.803	312.322	9238.24	8793.6	10005	10187.8	8377.46	9428.47	5192.61	5399.58	7214.44	3797.19	7558.85	7305.12	6753.8	5509.36	5925.12	3555.09	7009.89
NEG_2090	[M-H]-	P-Toluenesulfonic acid	0.0668284	0.946419	0.371951	171.01	2.934	C06677	Benzenoids	Benzene and substituted derivatives	Benzenesulfonic acids and derivatives	C7H8O3S	JOXIMZWYDAKGHI-UHFFFAOYSA-N	O=S(=O)(O)C1=CC=C(C=C1)C	17927.9	20575.9	19697.3	19707.2	18548.1	17662.1	12430.9	11099.4	13217.3	13283.7	12408.9	13254.6	18776.2	17172.6	19915.8	17816.6	17328.7	17947.2	14022.4	12326.3	14222	9828.21	10373.4	13366.4	11178.2	13958	12878.8	10916.5	11802.4	10575.7	14601.9	13103.6	11478.6	12626.7	11445.6
NEG_6222	[M-H]-	Palmitic acid	0.322198	0.995282	0.907729	255.231	12.678	C00249	Lipids and lipid-like molecules	Fatty Acyls	Fatty acids and conjugates	C16H32O2	IPCSVZSSVZVIGE-UHFFFAOYSA-N	O=C(O)CCCCCCCCCCCCCCC	169299	57530.3	119334	158467	153681	148001	176976	132960	158478	182485	144209	187233	65128.6	127678	69179.6	133668	116920	126014	198042	160857	187960	152286	192735	196368	191802	180441	168048	167503	192748	197500	197743	163099	183348	178101	190803
NEG_6117	[M-H]-	Palmitoleic acid	0.106321	0.8953	0.239142	253.216	11.435		Lipids and lipid-like molecules	Fatty Acyls	Fatty acids and conjugates	C16H30O2	SECPZKHBENQXJG-FPLPWBNLSA-N	O=C(O)CCCCCCCC=CCCCCCC	62068.7	15890	16939	22910.6	20535.9	31467.9	49031.5	26032.5	48290.4	50622.4	34164.3	41273.2	12374.1	17965.9	13707	13684	13082.8	14853.8	35598.2	35488.3	37794.3	43853.7	37322.2	38566.2	32979.8	26733	25318.5	27058.5	38823	31678.2	34577.5	25113.2	39525.6	35386.4	34386.9
NEG_4115	[M-H]-	Pantothenic acid	0.138005	0.670266	0.00222475	218.103	1.666	C00864	Organic acids and derivatives	Carboxylic acids and derivatives	Amino acids, peptides, and analogues	C9H17NO5	GHOKWGTUZJEAQD-ZETCQYMHSA-N	O=C(O)CCN=C(O)C(O)C(C)(C)CO	16239.9	11039.8	13095.1	13527.8	19740.2	17123.3	22882.4	13693.9	23316	25200.1	22845.9	24501	13379.8	12344	11678.9	9814.43	9638.39	8989.23	23113.3	17187.6	22338	18678.4	19208.7	18059.4	5868.58	9561.35	11753.8	8881.68	9791.78	8862.55	11932.8	12967.1	15146.2	12807.8	12090.8
NEG_44769	[M-H]-	PE 34:2	0.359209	4.00925	1.72903e-05	714.511	12.555					C39H74NO8P	HBZNVZIRJWODIB-BCTRXSSUSA-N		19125.1	21351.4	33461.6	16578.5	16870.9	19814.2	18808.8	11815.2	13891.1	21530.8	20606.6	18558.9	19285.4	8443.01	11950.4	7307.75	11374.4	10937	13052.6	10247.3	11780.8	9861.21	11688.4	10817.4	37694.8	30025.7	25718.5	34139.4	46936	33246.6	4411.01	11787.2	12478.9	3559.38	7421.28
NEG_44616	[M-H]-	PE 34:3	0.454694	5.04282	0.00192213	712.493	13.299					C39H72NO8P	QONZHKTZKTUIMU-SVNQLWEDSA-N	CC/C=C\C/C=C\C/C=C\CCCCCCCC(=O)OC(COC(=O)CCCCCCCCCCCCCCC)COP(=O)(O)OCCN	53542.9	206655	278195	51980.2	57293	43081.9	38417.6	26990.2	44181.9	47382.9	89729.8	45981.9	311750	84462.9	138754	71823.1	71120.8	75069.2	28656.9	27867.6	24729.7	30643.7	36431.5	46439.9	107500	53829.9	52700.9	49524.6	36870.5	37908.2	4033.9	9829.52	10584	17240.9	8742.09
NEG_46831	[M-H]-	PE 36:2	0.300453	1.20749	0.31017	742.54	13.691					C41H78NO8P	YDTWOEYVDRKKCR-MLWYYCKJSA-N		176548	112114	222794	71135.8	129674	151648	69341.1	44379.3	77041.4	56107.1	92790.3	102222	147546	277018	119314	125802	68099.3	103085	105003	148192	90223.4	119894	112226	130696	93035.2	75784.3	74219.8	73162.7	36586.9	74906.9	28011.3	47835.5	62005.4	53302.2	75414.6
NEG_46674	[M-H]-	PE 36:3	0.0751769	1.3683	0.134395	740.528	13.754					C41H76NO8P	GKAFCSRKMWFPSJ-RQOIEFAZSA-N		7193.24	6093.42	22457	3015.62	4762.91	5488.21	4676.63	2637.45	4106.76	4273.04	5131.58	4964.74	8600.52	8459.29	5351.72	4208.7	2969.65	5253.01	2595.27	2842.82	1881.67	3469.97	4063.74	4077.73	6072.86	4361	4013.54	4233.65	2609.98	3251.43	1548.21	2772.03	3239.79	2076.72	3419.2
NEG_10264	[M-H]-	Pectolinarigenin	0.0264751	0.764867	0.213137	313.07	6.713	C17784	Phenylpropanoids and polyketides	Flavonoids	O-methylated flavonoids	C17H14O6	GPQLHGCIAUEJQK-UHFFFAOYSA-N	COC1=CC=C(C=C1)C2=CC(=O)C3=C(O2)C=C(C(=C3O)OC)O	6395.23	1845.12	34875.3	11126.6	4264.28	4924.29	9098.85	26224.8	56484.5	12986.7	33424.1	10202.9	1708.3	8239.02	1471.54	1569.16	1943.44	2678.73	3039.64	6938.39	3032.91	1516.54	1616.47	1588.15	3161.37	3662.87	1586.47	2588.96	2828.64	5486.47	3582.69	4497.6	4420.45	5681.14	5029.32
NEG_15980	[M-H]-	Pentacosanoic acid	0.0367049	1.26145	0.595175	381.373	13.152		Lipids and lipid-like molecules	Fatty Acyls	Fatty acids and conjugates	C25H50O2	MWMPEAHGUXCSMY-UHFFFAOYSA-N	O=C(O)CCCCCCCCCCCCCCCCCCCCCCCC	672.779	1006.09	3554.65	2227.02	2915.24	3361.16	4691.46	1990.99	41768.5	5130.67	4105.78	6352.41	1426.57	1619.7	5296.53	2910.91	907.624	2340.14	3463.95	2565.3	621.842	1948.27	582.282	2563.83	860.936	1260.85	2912.15	401.965	841.756	2488.67	532.574	1003.8	498.694	1452.99	618.435
NEG_43217	[M-H]-	PG 30:0	0.999669	1.658	0.0183174	693.452	12.605					C36H71O10P	ZAXBYLHGBBMAAY-UHFFFAOYSA-N		925348	1.00265e+06	1.35733e+06	682185	681488	626948	808272	709962	841133	832958	1.0134e+06	785943	2.07719e+06	670588	1.07697e+06	795647	784450	906218	459822	440576	471127	607580	551452	511487	852247	644376	467283	549344	368892	452952	291673	251016	339957	308189	326399
NEG_45168	[M-H]-	PG 32:1	0.653695	3.14473	0.17263	719.489	12.744					C38H73O10P	NOFOTAHTYLXZNV-PEZBUJJGSA-N	CCCCCCCCCCCCCCCC(=O)OCC(COP(=O)(O)OCC(CO)O)OC(=O)CCCCCCC/C=C\CCCCCC	2.56966e+06	357549	455550	509996	390203	783059	424020	139989	634397	451963	804321	716605	224673	449722	134719	145393	171354	103339	114028	103426	81168.3	183999	284276	835230	824160	192570	161829	162866	104091	81883.9	30350.1	41554.9	47970.6	64318.5	95134.7
NEG_47174	[M-H]-	PG 34:1	0.445406	0.958581	0.901959	747.521	13.465					C40H77O10P	PAZGBAOHGQRCBP-ZCXUNETKSA-N	CCCCCCCC/C=C\CCCCCCCC(=O)OC(COC(=O)CCCCCCCCCCCCCCC)COP(=O)(O)OCC(CO)O	1.39502e+06	403521	494137	434346	561951	729613	247760	191816	302878	318321	407381	375110	435217	971520	304524	373769	529312	350943	123215	154107	93068.2	176348	160929	364008	684376	314659	291991	286664	216224	201625	145148	232255	296088	199787	506677
NEG_47061	[M-H]-	PG 34:2	0.323116	0.898142	0.533336	745.501	13.23					C40H75O10P	ATBOMIWRCZXYSZ-BCTRXSSUSA-N	CCCCC/C=C\C/C=C\CCCCCCCC(=O)OC(COC(=O)CCCCCCCCCCCCCCC)COP(=O)(O)OCC(CO)O	150266	89383.5	113790	105869	119481	159955	50160	22753	67397.1	40224.5	80662.5	72079.3	98934.5	209103	106803	114446	102841	77736.2	49916.2	60483.6	39151.9	49403.7	47397.5	82429.8	273426	186527	183655	149901	192999	162472	147222	173587	183235	172959	282262
NEG_48927	[M-H]-	PG 36:2	0.211764	0.626648	0.634658	773.54	13.575					C42H79O10P	DSNRWDQKZIEDDB-CLFAGFIQSA-N	CCCCCCCC/C=C\CCCCCCCC(=O)OCC(COP(=O)(O)OCC(CO)O)OC(=O)CCCCCCC/C=C\CCCCCCCC	33991.9	31435.8	3072.79	17124.8	26049.5	43231.8	14034.8	21792.8	21399.1	28335.8	43404.2	32722.3	47406.8	23238.3	9331.82	8551.42	27333.7	10803.4	2468.45	3938.46	2599.47	13526.7	19567.3	52500.5	2206.42	6419.44	14139.8	43775.7	6596.51	9560.27	3700.72	9833.82	2022.07	2673.65	14568.8
NEG_48659	[M-H]-	PG 36:4	0.304199	0.725318	0.096548	769.504	12.452					C42H75O10P	AKWGRDPPGYFWIW-MAZCIEHSSA-N		47191	60506.5	77565.2	69526.4	49321.7	30330.2	27350.1	16008.1	24972	28161.1	29958.8	30760.4	79272.4	101383	57428.7	75102	64730.6	76195.7	25091.9	20749.7	18292.8	16916.7	14936.3	22987.2	45513.6	58227.4	51086.2	39437.8	55465.9	49678.7	60446.2	67040.4	92042.5	25527.8	81115.7
NEG_2213	[M-H]-	Phenyl dihydrogen phosphate	0.0675033	0.729345	0.122341	173.01	3.149		Organic acids and derivatives	Organic phosphoric acids and derivatives	Phosphate esters	C6H7O4P	CMPQUABWPXYYSH-UHFFFAOYSA-N	O=P(O)(O)OC=1C=CC=CC1	5078.51	2048.53	2856.98	2544.26	5104.87	8685.89	20523.4	14163.8	21770.6	42751.1	20028.2	20056	1527.87	1303.94	1005.25	985.174	1149.86	930.999	6969.6	9048.22	9229.23	8409.59	8232.67	10387.9	1787.55	2789.97	3102.57	2728.43	4906.55	2775.11	3436.43	3202.84	5770.69	2738.03	4135.81
NEG_991	[M-H]-	Phenylacetic acid	0.0902663	1.37486	0.187671	135.044	6.389	C07086	Benzenoids	Benzene and substituted derivatives		C8H8O2	WLJVXDMOQOGPHL-UHFFFAOYSA-N	C1=CC=C(C=C1)CC(=O)O	18675.3	4963.12	4578.63	4742.97	6927.31	14720.6	12131.4	7570.44	12893	10447.1	10402.6	16285.8	1918.08	2341.12	2346.53	2648.79	1654.63	1876.72	14321.4	10758.4	13526.2	16935.5	12659.4	19169.9	10440.9	7376.71	8598.47	8658.03	18872.7	10108.6	4832.72	8462.87	6989.45	12421.6	5001.61
NEG_1851	[M-H]-	Phenylalanine	0.606721	0.440025	0.000669816	164.071	1.897	C00079	Organic acids and derivatives	Carboxylic acids and derivatives	Amino acids, peptides, and analogues	C9H11NO2	COLNVLDHVKWLRT-QMMMGPOBSA-N	O=C(O)C(N)CC=1C=CC=CC1	184844	186984	242621	166395	232121	158813	686197	1.41288e+06	499057	926874	828651	248292	135848	138022	152200	144864	168816	155632	207282	198113	355158	322641	484986	199547	58180.5	55042.6	66811.8	56837.7	72905.2	75709.8	212762	119263	117537	105063	156259
NEG_1792	[M-H]-	Phenylpyruvic acid	0.258507	1.07544	0.225325	163.04	3.693	C00166	Benzenoids	Benzene and substituted derivatives	Phenylpyruvic acid derivatives	C9H8O3	BTNMPGBKDVTSJY-UHFFFAOYSA-N	O=C(O)C(=O)CC=1C=CC=CC1	142144	145195	367989	88981.1	190976	146694	100774	111046	65664.1	162124	90810	128919	126238	123588	121200	127336	159698	173395	78052.9	71129.5	75111.1	68743	82260.9	55486.8	75609.3	97533.9	90136.9	83012.8	78282.3	88739.8	69684.1	70151.2	89296.2	83995.1	82714.8
NEG_29774	[M-H]-	Phillyrin	0.0253279	0.939457	0.67547	533.205	3.877					C27H34O11	KFFCKOBAHMGTMW-UHFFFAOYNA-N	OCC1OC(OC2=CC=C(C=C2OC)C3OCC4C(OCC34)C5=CC=C(OC)C(OC)=C5)C(O)C(O)C1O	34246.4	16181	13411	40810.3	34476.8	32403.4	43007.3	25489.5	58760.1	35853.9	33774	45316.5	14660.8	15972.4	13464.8	14427.1	27446.6	8472.52	46437.2	47823.2	50747.2	48663.3	46823	48128.4	4506.13	8014.05	6710.07	7947.83	9061.55	7548.3	6436.2	6425.88	10508.3	10527.1	5740.37
NEG_20809	[M-H]-	Phlorizin	0.344548	3.22919	3.20318e-05	435.213	7.387	C01604	Phenylpropanoids and polyketides	Flavonoids	Flavonoid glycosides	C21H24O10	IOUVKUPGCMBWBT-QNDFHXLGSA-N	OCC1OC(OC2=CC(=CC(=C2C(=O)CCC3=CC=C(O)C=C3)O)O)C(O)C(O)C1O	56038.5	9992.24	22096.3	6589.98	33787.1	58532.8	80168.4	73327.2	78936.6	85806.6	74426	116022	5567.48	7559.82	4354.83	4857.1	2115.02	3988.51	74785.9	67099.4	61628.7	70403.1	80666.3	94822.2	28010.6	26238.5	41328.3	31991.2	47285.5	33551.3	9681	10366.1	11788.7	10640.5	8793.47
NEG_25003	[M-CH3]-	Phosphatidylcholine lyso 16:0	0.146352	1.31522	0.0105108	480.31	10.793		Lipids and lipid-like molecules	Glycerophospholipids	Glycerophosphocholines	C24H50NO7P	NEGQHKSYEYVFTD-UHFFFAOYSA-N	CCCCCCCCCCCCCCCC(=O)OC(CO)CO[P]([O-])(=O)OCC[N+](C)(C)C	21597.4	51878.7	55012.7	49574.4	26993.9	18122.5	16748.4	16216.8	16999.5	21149.2	27829.8	19815.7	111882	56971.8	68810.1	56277.2	58999.8	63015.7	19193.1	22486.2	14873.7	16587.3	12398.9	19011.6	15481.4	18352.2	19920.4	16744.5	22624.2	16211.2	13580.1	13133.7	14653.4	12065.5	12054.9
NEG_27358	[M-CH3]-	Phosphatidylcholine lyso 18:1	0.339208	2.50027	0.00349828	506.326	10.773		Lipids and lipid-like molecules	Glycerophospholipids	Glycerophosphocholines	C26H52NO7P	WZSWWJLIQCVBRG-ZCXUNETKSA-N	CCCCCCCCCCCCCC=CCCC(=O)OC(CO)CO[P]([O-])(=O)OCC[N+](C)(C)C	62560.1	4973.53	8357.89	10199.6	15595.6	38396.1	17746.6	9465.19	24685.8	26038	20497.9	29294.8	4111.45	22097.2	4652.24	8367.96	5392.9	6913.5	23704.2	19140.2	15841.7	18087.9	18134.7	32271	36364.1	22706.5	44056.7	44774.6	67911.8	44292.1	16993.5	16899.3	11503.1	32012.6	8641.69
NEG_27153	[M-CH3]-	Phosphatidylcholine lyso 18:2	0.457228	3.49971	0.00859286	504.312	10.345		Lipids and lipid-like molecules	Glycerophospholipids	Glycerophosphocholines	C26H50NO7P	HQNGWMLDFPEZSR-NFYLBXPESA-N	CCCCCCCCCCC=CCC=CCCC(=O)OC(CO)CO[P]([O-])(=O)OCC[N+](C)(C)C	46803.4	30530.7	52475.1	69854.5	54394.1	37878.5	15820.4	10921.8	23133.5	22331	33089.5	26390.8	30136.8	115332	34399.8	49971.8	32843.9	30469.5	35846.8	39379.6	22037	19031	20988.7	39388.7	45906.9	31669	81197.3	65358.8	137258	57818.6	21425.5	22106	16172.7	29724.2	13624
NEG_26954	[M-CH3]-	Phosphatidylcholine lyso 18:3	0.308408	6.24293	0.0521982	502.293	9.93		Lipids and lipid-like molecules	Glycerophospholipids	Glycerophosphocholines	C26H48NO7P	JPMIFOSJPGRLCB-IHDWIWDKSA-N	CCCCCCCC=CCC=CCC=CCCC(=O)OC(CO)CO[P]([O-])(=O)OCC[N+](C)(C)C	12069.1	23202.6	25477.4	32050.6	13446.5	7637.4	8446.17	4029.3	10504.8	10299.4	13087.1	9002.3	23637.7	28657.2	22748.9	23970	21030.9	10788	8744.03	6626.07	5189.85	4524.81	5482.18	14618.3	21289.1	9641.51	36606.5	21984.2	90933.4	13691.3	4654.9	4801.85	4250.2	9403.59	3725.57
NEG_29630	[M-H]-	Phytolaccagenin	0.186113	0.436659	1.7846e-05	531.333	10.63					C31H48O7	CYJWWQALTIKOAG-UHFFFAOYSA-N	CC1(CCC2(CCC3(C(=CCC4C3(CCC5C4(CC(C(C5(C)CO)O)O)C)C)C2C1)C)C(=O)O)C(=O)OC	9697.86	9881.46	7266.45	14999.6	4042.03	3728.93	2710.45	4579.9	4269.51	1592.85	5007.44	9637.94	4928.13	7386.36	7239.08	8128.36	18841.9	7170.22	11760	6810.83	11015	6219.36	10918	11362.1	4524.54	7746.26	6265.43	4960.37	5417.04	7305.46	12020.8	14028.1	15825.1	10561.4	15897.9
NEG_52863	[M-H]-	PI 34:1	0.0609057	0.97187	0.861041	835.526	11.999					C43H81O13P	PDLAMJKMOKWLAJ-ZCXUNETKSA-N		39977.5	26371.9	21740.1	28957.8	32709.7	41389.9	39997.6	46101.9	36943.2	31961.6	29691.1	46084.4	25660.5	28300.2	19870.3	18927.9	17628.6	18481.6	48759.8	52681	55553.4	35535.3	42016.5	57033.3	37683.3	17588.9	31331.4	28743.2	55166.2	30253.4	36304.3	30643.9	37996.2	28189.6	39391.5
NEG_52734	[M-H]-	PI 34:2	0.524613	1.90762	0.26377	833.524	12.989					C43H79O13P	BSNJSZUDOMPYIR-BCTRXSSUSA-N	CCCCC/C=C\C/C=C\CCCCCCCC(=O)OC(COC(=O)CCCCCCCCCCCCCCC)COP(=O)(O)OC1C(C(C(C(C1O)O)O)O)O	3.04736e+06	1.52517e+06	2.46168e+06	944601	1.28826e+06	1.03094e+06	741842	377462	803455	864199	1.35275e+06	1.09623e+06	1.97139e+06	925096	586418	335219	617306	399147	227486	230040	174141	333468	475002	943208	621805	219953	188518	201561	92142.8	93430.5	39373.3	59787.6	85125.6	61033.8	128798
NEG_53454	[M-H]-	PI 35:2	0.219761	0.851047	0.553092	847.518	11.638					C44H81O13P	AJAKJCJJRMUWFW-OHNCOSGTSA-N		190486	6911.09	11386.8	14223.5	73591	203091	70754.9	43215.4	71187.1	75335.6	59169.2	100454	3374.23	21477.1	3689.17	7324.12	7926.69	5423.17	79728.4	74650.2	115104	133007	168267	196829	87055.2	54480.7	104634	41647.5	122561	218672	97299.5	74749.1	143183	157049	102394
NEG_53853	[M-H]-	PI 36:5	0.310665	1.24272	0.0905356	855.49	12.274					C45H77O13P	FQGSWQFJOVVRRB-LPHKCNJWSA-N		60943.3	128259	97470.6	115551	71063.1	54615.2	68099.2	48068.5	66285	62364.8	76627	47091.8	166525	70896.2	137088	105244	127485	100631	40000.2	43958.3	45488.8	35967	34663.8	45274.6	106268	90675.3	108642	72518.3	127721	85370.5	87217.9	68124	73916.2	63471	106929
NEG_13751	[M-H]-	Pioglitazone	0.346462	2.02807	0.0414522	355.107	1.63	C07675	Benzenoids	Phenol ethers		C19H20N2O3S	HYAFETHFCAUJAY-UHFFFAOYSA-N	CCC1=CC=C(CCOC2=CC=C(C=C2)CC3C(=NC(=O)S3)O)N=C1	92799.6	104649	93315.7	81207.7	108370	115993	162220	76013	114692	127413	73585.8	132968	135733	76923.2	93427	86129.4	29372.4	33948.3	132993	137329	204729	195093	165699	153307	28491.4	35072	99682.2	60113	116517	62604.2	37202.3	23352.8	39716.5	26420.5	40295
NEG_25657	[M-H]-	Polygalic acid	0.167837	0.956127	0.813063	487.305	4.765					C29H44O6	VZRKWGPIZJDNHC-RFBWYFLRSA-N	C[C@@]12CCC3[C@@](C1CCC4=C2CC[C@@]5(C4CC(CC5)(C)C)C(=O)O)(C[C@@H]([C@@H]([C@@]3(C)C(=O)O)O)O)C	12484.6	16518.6	13666.8	27737.5	13756.2	14384	22942.2	40619.7	12387	15935.8	16526.6	23879.7	22772	21632.5	22834.1	36770.4	36895.9	38489.6	30469.8	27788.4	20969.8	20202	20252.7	35425	24508.6	30830.2	33525.7	48087.8	14538.9	30500.4	31963.8	30200	28703	31232.5	20828.1
NEG_35279	[M-H]-	Poncirin	1.03472	1.64271	0.104318	593.182	5.35		Phenylpropanoids and polyketides	Flavonoids	Flavonoid glycosides	C28H34O14	NLAWPKPYBMEWIR-YZOWQMJMSA-N	C[C@H]1[C@@H]([C@H]([C@H]([C@@H](O1)O[C@@H]2[C@H]([C@@H]([C@H](O[C@H]2OC3=CC(=C4C(=O)CC(OC4=C3)C5=CC=C(C=C5)OC)O)CO)O)O)O)O)O	840279	936727	650482	397252	588026	464351	215743	116299	545285	249617	131636	214901	857780	783880	357005	237399	610414	202812	120060	130642	428087	159729	139982	213740	827448	542523	1.56011e+06	599208	1.63012e+06	1.0122e+06	608556	420660	640125	402860	502877
NEG_5330	[M-C6H8O6-H]-	Primuliten	0.418425	0.342387	1.79508e-05	239.128	5.763		Phenylpropanoids and polyketides	Flavonoids	Flavones	C15H10O3	IYBLVRRCNVHZQJ-UHFFFAOYSA-N	O=C1C=C(OC=2C=CC=C(O)C12)C=3C=CC=CC3	79514.3	3989.92	4020.73	6558.86	18330.7	41436.9	39726.9	4338.76	11079.4	28563	6072.56	49328.8	1664.11	36509.3	3602.63	4666.72	3861.68	4001.23	47773.7	63938.7	46594.9	49858.9	51094.4	103379	13529.2	18619.6	15791.4	8300.38	20243.1	34821.7	60898.7	52345	53095.7	52403.4	43291.8
NEG_707	[M-H]-	Propane sulfate	0.315655	0.0574681	0.00405318	123.008	2.288		Organic acids and derivatives	Organic sulfonic acids and derivatives	Organosulfonic acids and derivatives	C3H8O3S	HNDXKIMMSFCCFW-UHFFFAOYSA-N	CC(C)S(=O)(=O)O	1161.6	1043.11	2163.27	1131	1034.17	826.053	1360.77	746.136	765.785	1045.27	857.171	1597.64	772.938	2017.17	822.246	1456.17	1676.01	1155.57	1584.79	1764.56	2259.43	2033.96	1084.34	855.425	1716.54	1189.6	1004.12	1861.36	972.701	3567.44	15287.7	49468.9	49811.9	8234.65	39744.6
NEG_2468	[M-H]-	Propylparaben	0.0976743	1.53122	0.116021	179.071	6.433		Benzenoids	Benzene and substituted derivatives	Benzoic acids and derivatives	C10H12O3	QELSKZZBTMNZEB-UHFFFAOYSA-N	CCCOC(=O)C1=CC=C(C=C1)O	3445.09	1728.27	1421.69	3345.11	2179.12	1698.23	926.737	2203.5	2783.23	1728.29	3349.17	3782.56	2820.65	9598.32	1831.09	2764.79	2634.14	1746.79	3501.85	3626.37	3749.17	2141.51	2088.26	2950.8	3705.52	8683.09	5698.1	7597.96	7499.77	14552.4	7866.36	5431.03	4876.45	4048.58	4516.38
NEG_27178	[M-H]-	Protohypericin	0.130916	0.77	0.0226159	505.098	4.293					C30H18O8	DPKVSJZTYNGFAW-UHFFFAOYSA-N	CC1=CC(=O)C2=C(C3=C(C=C(C4=C3C(=C5C6=CC(=CC(=O)C6=C(C7=C(C=C(C4=C57)O)O)O)C)C2=C1)O)O)O	25435	8180.98	7194.04	15705.1	6989.56	19510.8	4347.8	4908.96	3123.03	3055.13	3353.2	3319.82	8102.23	15006.6	14787.6	14085	10401	11619.7	5903.89	6331.92	9176.79	7715.4	4162.75	6360.4	37776	29647.5	28718.9	35387.3	26692.5	24430.9	47831.3	40226.8	34841.5	46608.6	35310.1
NEG_12152	[M-H]-	Psoralidin	0.0568378	0.980676	0.880562	335.09	2.344	C10523	Phenylpropanoids and polyketides	Isoflavonoids	Coumestans	C20H16O5	YABIJLLNNFURIJ-UHFFFAOYSA-N	CC(=CCC1=CC2=C(C=C1O)OC(=O)C3=C2OC4=C3C=CC(=C4)O)C	13875.8	3888.53	6287.05	7331.73	8881.34	9155.04	12093.2	10654.7	12874.3	16565.7	11550.4	10265.5	4012.32	6924.45	4688.11	6327.65	3212.64	3152.94	8656.84	8591.7	11307.4	9897.59	9697.01	10923.8	7137.79	5638.41	7813.36	5077.75	8015.71	8174.39	7672.23	8785.28	6785.66	4597.14	9077.05
NEG_18873	[M-H]-	Puerarin	0.29757	1.66895	0.103329	415.1	5.892					C21H20O9	HKEAFJYKMMKDOR-DTYSYODJSA-N	C1=CC(=CC=C1C2=COC3=C(C2=O)C=CC(=C3[C@H]4[C@H](C([C@@H](C(O4)CO)O)O)O)O)O	242362	485301	346142	68200.1	320562	328343	15140	9199.49	20051.7	24739.2	17553.3	13663.4	220790	147056	183202	97839.8	158019	156214	15100.6	25609.4	5212.84	17382.9	18202.2	21955.6	54192.6	59195.1	29998.9	38597.4	86450.9	30652.9	16809.2	24192.7	15779.9	61338.6	30144.7
NEG_49668	[M-H]-	Purpureaside C	1.98067	1.26026	0.573849	785.271	6.231					C35H46O20	FSBUXLDOLNLABB-HSCIEKESSA-N	C[C@H]1[C@@H]([C@H]([C@H]([C@@H](O1)O[C@@H]2[C@H]([C@@H](O[C@@H]([C@H]2OC(=O)/C=C/C3=CC(=C(C=C3)O)O)CO[C@H]4[C@@H]([C@H]([C@H]([C@H](O4)CO)O)O)O)OCCC5=CC(=C(C=C5)O)O)O)O)O)O	2.64774e+06	38228.3	92548.1	211458	601842	1.6243e+06	75790	21446	164288	85574.8	66447.5	50274.2	3903.42	184572	3235.32	36366.6	58623.2	10172.8	140617	278779	82142.5	80103.6	81652.6	303598	4.02228e+06	3.26475e+06	5.30893e+06	2.96683e+06	5.8666e+06	6.83284e+06	3.21489e+06	1.65101e+06	2.0429e+06	1.14105e+07	2.31133e+06
NEG_1928	[M-H]-	Pyridoxal	0.565788	0.436744	6.56434e-05	166.05	2.826	C00250	Organoheterocyclic compounds	Pyridines and derivatives	Pyridine carboxaldehydes	C8H9NO3	RADKZDMFGJYCBB-UHFFFAOYSA-N	CC1=C(C(=C(C=N1)CO)C=O)O	35151.7	24218.3	33069	43147.8	33804.6	41378.4	39798.5	40079.9	34477.9	30846.6	32104.9	41470.9	36487.4	56815.1	34398.2	54677.9	18065.6	31579.6	57050.4	70001.5	67117.6	56019.6	47411.3	56136.9	72514.9	54553.4	51146	58363.4	58491.6	80229.1	145374	120149	120841	175218	178870
NEG_395	[M-H]-	Pyrrole-2-carboxylic acid	0.144318	0.221937	0.000201767	110.024	1.989	C05942	Organoheterocyclic compounds	Pyrroles	Pyrrole carboxylic acids and derivatives	C5H5NO2	WRHZVMBBRYBTKZ-UHFFFAOYSA-N	O=C(O)C1=CC=CN1	1083.05	1328.51	681.266	714.591	1438.81	1484.54	2894.84	2197.62	665.001	1489.47	1016.79	3320.67	1020.46	831.191	813.864	790.687	630.4	672.428	2148.26	1706.87	3817.77	2469.22	3126.79	2302.43	1272.92	1024.04	1012.7	795.529	1772.56	1065.32	4897.71	4513.41	5977.65	3826.78	3770.38
NEG_200	[M-H]-	Pyruvic acid	0.0387889	0.862348	0.374189	86.9929	0.607	C00022	Organic acids and derivatives	Keto acids and derivatives	Alpha-keto acids and derivatives	C3H4O3	LCTONWCANYUPML-UHFFFAOYSA-N	CC(=O)C(=O)O	6399.12	3687.95	2910.99	3533.42	6954.5	7566.39	8317.89	8130.15	8429.17	9723.24	6514.83	11091.6	1154.85	1778.6	1537.43	1472.35	1315.94	497.764	9447.08	7954.85	12141.4	10117.6	10195.7	8623.89	7022.47	8486.13	10776.6	6001.71	12543.7	8727.68	11388.6	7837.05	10528.5	15500.3	8176.56
NEG_9158	[M-C6H10O4-H]-	Quercetin	0.788274	4.76524	1.32493e-06	299.02	3.888	C00389	Phenylpropanoids and polyketides	Flavonoids	Flavones	C15H10O7	REFJWTPEDVJJIY-UHFFFAOYSA-N	O=C1C(O)=C(OC=2C=C(O)C=C(O)C12)C=3C=CC(O)=C(O)C3	234.629	710.423	937.916	914.451	1336.42	1165.43	494.094	745.547	1032.21	558.33	815.478	286.542	839.621	752.732	940.674	1406.52	765.698	951.257	2045.35	2031.09	852.679	710.687	2584.86	3282.96	165732	157483	133955	180956	137702	104624	28285.7	31375.9	22799.5	42476.8	30889.3
NEG_27177	[M-H]-	Quercetin 3-O-(6''-acetyl-glucoside)	0.20469	2.06769	0.00374136	505.097	5.022		Phenylpropanoids and polyketides	Flavonoids	Flavonoid glycosides	C23H22O13	IGLUNMMNDNWZOA-LNNZMUSMSA-N	O=C(OCC1OC(OC=2C(=O)C=3C(O)=CC(O)=CC3OC2C=4C=CC(O)=C(O)C4)C(O)C(O)C1O)C	5547.89	15955.4	7760.35	4586.99	5879.13	4120.77	2762.72	1350.02	538.835	2276.8	2086.09	2032.16	14703	6339.93	5722.99	3647.87	7198.56	1901.75	2114.63	2479.44	817.191	2823.1	1717.46	1989.25	17114.1	18430.9	9611.02	16777.2	26578.4	13884	7216.79	8186.99	6823.29	10074.4	8950.83
NEG_47629	[M-H]-	Quercetin 3-O-[2''-O-(6'''-O-p-coumaroyl)-b-D-glucopyranosyl]-a-L-rhamnopyranoside	0.0272402	0.829764	0.424277	755.185	3.843					C36H36O18	LSMKTLJKBSXMMR-UHFFFAOYNA-N	O=C(OCC1OC(OC2C(O)C(O)C(OC2OC=3C(=O)C=4C(O)=CC(O)=CC4OC3C=5C=CC(O)=C(O)C5)C)C(O)C(O)C1O)C=CC6=CC=C(O)C=C6	5482.64	11554.5	7392.85	8369.13	7050.66	5573.58	4308.03	3130.94	6572.51	5952.26	2755.07	6382.31	7065.23	5203.77	7405.69	3884.88	6904.4	3811.14	2051.48	1746.16	3941.21	2410.33	3460.22	3657.28	3132.74	929.01	2881.2	3037.84	5882.14	2388.57	4126.35	2615.44	3672.6	4283.47	4685.45
NEG_37789	[M-H]-	Quercetin 3-O-sophoroside	0.10769	1.0348	0.827716	625.142	4.318		Phenylpropanoids and polyketides	Flavonoids	Flavonoid glycosides		RDUAJIJVNHKTQC-UJECXLDQSA-N	C1=CC(=C(C=C1C2=C(C(=O)C3=C(C=C(C=C3O2)O)O)O[C@H]4[C@@H]([C@H]([C@@H]([C@H](O4)CO)O)O)O[C@H]5[C@@H]([C@H]([C@@H]([C@H](O5)CO)O)O)O)O)O	10001.5	8272.84	9273.01	25250.2	10661.1	16223.8	11207.7	10567.7	9361.03	11604.6	11156.7	9828.23	8719.1	6570.59	5263.94	16293.2	6790.36	14585	14974.8	2755.43	23204.8	12227.7	14715.1	16148.4	39868.4	38124	27918.7	30733.2	59437.6	31798.7	39511.3	32866.3	31021.5	50844.9	37565.9
NEG_39332	[M+Cl]-	Quercetin 5-Glc-Rha	0.0647964	1.09143	0.370173	645.117	4.645	C17563	Phenylpropanoids and polyketides	Flavonoids	Flavonoid glycosides	C27H30O16	CAENGMLSMONNBU-QLYOBGCHSA-N	C[C@H]1[C@@H]([C@H]([C@H]([C@@H](O1)OC2=C(C3=CC(=C(C=C3)O)O)OC4=C(C(=CC(=C4)O)O)C2=O)O)O)O[C@H]5[C@@H]([C@H]([C@@H]([C@@H](CO)O5)O)O)O	2307.84	7621.3	4921.77	7474.58	2109.22	2018.23	1693.69	2476.71	1271.7	2740.14	2364.92	2910.73	8625.78	1984.71	3508.17	2222.87	5839.6	3530.5	4345	2166.38	1423.06	3721.61	4565.47	2086.39	13274.3	10031.4	7185.15	11723.6	13402.4	10309.5	10979.5	10408.4	9523.58	9936.28	9828.73
NEG_37791	[M-H]-	Quercetin-3,4'-O-di-beta-glucoside	0.0643011	1.18679	0.186591	625.143	4.076					C27H30O17	RPVIQWDFJPYNJM-UHFFFAOYNA-N	O=C1C(OC2OC(CO)C(O)C(O)C2O)=C(OC=3C=C(O)C=C(O)C13)C=4C=CC(OC5OC(CO)C(O)C(O)C5O)=C(O)C4	9210.94	12325.2	13405.3	7007.01	14553.2	9842.45	11060.3	9190.82	6193.66	11849.8	7320.9	9813.45	31702.2	21391.6	9418.49	6413.41	11944.5	11821.8	8865.6	11919	7019.56	6588.47	7407.84	6083.38	4737.95	5915.3	5862.24	4349.9	8170.41	6385.47	5016.2	4109.06	4269.99	6390.97	5518.18
NEG_25491	[M-H]-	Quillaic acid	0.0441124	0.841705	0.752818	485.324	8.609	C08972	Lipids and lipid-like molecules	Prenol lipids	Triterpenoids	C30H46O5	MQUFAARYGOUYEV-UAWZMHPWSA-N	C[C@]12CC[C@@H]([C@@]([C@@H]1CC[C@@]3([C@@H]2CC=C4[C@]3(C[C@H]([C@@]5([C@H]4CC(CC5)(C)C)C(=O)O)O)C)C)(C)C=O)O	125.719	417.478	111.278	967.33	785.61	918.86	1013.99	1277	1486.84	1342.52	1025.17	1545.93	684.259	992.647	1048.48	875.476	923.287	693.553	910.539	681.979	1137.19	915.455	1544.78	1836.34	1831.86	1090.89	1406.83	1092.89	2373.28	1650.84	1477.79	1039.55	1094.32	6269.71	342.456
NEG_17913	[2M-2H+Na]-	QUINATE	0.988684	0.0276409	0.0672371	405.102	0.663					C7H12O6	AAWZDTNXLSGCEK-RKGSPJAZSA-N	C1[C@H]([C@H](C(C[C@@]1(C(=O)O)O)O)O)O	8978.72	25026.8	41931.9	5800.95	7980.28	9328.55	13413.8	12487.6	7623.88	11056.6	6354.29	6998.16	113585	42146.4	67473.9	48911.5	93359.2	123696	11429.8	19986	15654.1	19062.8	13761.2	35284.7	7154.91	14624.9	5359.41	8784.53	4582.47	7033.88	674760	76101.6	82660.8	754741	61746.5
NEG_27008	[M-H]-	Raffinose	0.745749	0.50759	0.000234966	503.162	0.677	C00492	Organic oxygen compounds	Organooxygen compounds	Carbohydrates and carbohydrate conjugates	C18H32O16	MUPFEKGTMRGPLJ-ZQSKZDJDSA-N	C([C@@H]1[C@@H]([C@@H]([C@H]([C@@H](OC[C@@H]2[C@H]([C@@H]([C@H]([C@H](O2)O[C@@]3(CO)[C@H]([C@@H]([C@@H](CO)O3)O)O)O)O)O)O1)O)O)O)O	680891	533762	443426	618670	804587	796282	757300	775018	655192	740218	994556	1.19932e+06	301351	225337	251364	254063	148961	175795	1.48424e+06	1.50243e+06	1.53601e+06	1.55727e+06	1.6436e+06	1.44298e+06	102080	139368	120386	97456.3	172482	110295	197481	197616	292324	244521	230518
NEG_38883	[M-H]-	Rhamnetin 3-sophoroside	0.291087	1.2432	0.537753	639.139	5.101		Phenylpropanoids and polyketides	Flavonoids	Flavonoid glycosides	C28H32O17	CEZKIFXYWPTANH-HGVYTWBRSA-N	O=C1C(OC2OC(CO)C(O)C(O)C2OC3OC(CO)C(O)C(O)C3O)=C(OC4=CC(OC)=CC(O)=C14)C=5C=CC(O)=C(O)C5	78039.6	166251	104952	47890.5	108021	85218.1	20416.3	24667.8	23797	35762.4	23633	21940.1	77166.3	59162.5	80014.8	40119.5	143429	29709.9	16516.9	19755.5	19370.4	22782.1	23155	17771.5	64028	66316.7	44701.2	42157.8	99521.7	59870.5	30600.9	36373.4	28876.3	134733	50571.7
NEG_21387	[M-H]-	Rhodomyrtone	0.11769	1.09207	0.782966	441.224	8.143		Organoheterocyclic compounds	Benzopyrans	1-benzopyrans	C26H34O6	TYDBFNAOFZIICW-UHFFFAOYSA-N	O=C(C1=C(O)C=C2OC3=C(C(=O)C(C(=O)C3(C)C)(C)C)C(C2=C1O)CC(C)C)CC(C)C	57503.6	628.088	530.619	1382.97	3888.49	18790.5	14324.9	5309.09	27257.9	21488.4	13430.2	27321.1	168.785	559.21	274.603	678.025	204.59	322.751	20406.5	21292.1	17265.1	17774.6	22329.1	56708.8	21188.7	10856.2	10305.6	18432.8	39794.5	13980.2	14060.1	12123.3	16676.3	34689.9	13525.6
NEG_15386	[M-H]-	Riboflavin	0.135512	0.841305	0.0766918	375.132	3.833	C00255	Organoheterocyclic compounds	Pteridines and derivatives	Alloxazines and isoalloxazines	C17H20N4O6	AUNGANRZJHBGPY-SCRDCRAPSA-N	O=C1N=C(O)C2=NC3=CC(=C(C=C3N(C2=N1)CC(O)C(O)C(O)CO)C)C	33384.7	17324.5	22753.6	24923.5	27401.9	32352.9	38947.2	24803.8	37257.5	34876.3	35557.5	36745.1	17863.1	20923.6	16512.3	17536.7	18461.9	13390.8	31694.5	34236.7	35114.1	35077.5	32325.5	36723.9	21410.3	21475.2	30159.7	20173.2	31811.3	25399.1	27987.6	26772.3	32965.5	26265.8	33397.6
NEG_12762	[M-H]-	Robinetin trimethyl ether	0.0590461	0.813833	0.305275	343.083	7.464		Phenylpropanoids and polyketides	Flavonoids	Flavones	C18H16O7	NJNGYVOYOVPWBB-UHFFFAOYSA-N	COC1=CC(=CC(=C1OC)OC)C2=C(C(=O)C3=CC=C(C=C3O2)O)O	240055	280541	812878	145104	257491	261153	311277	279561	215775	636792	366949	277807	185194	76216	101654	117836	51678.8	130594	86448.4	72757.7	85651.6	86247.7	88442.6	54527.1	9005.27	9259.84	7673.31	10509.8	6713.59	8407.15	6788.75	9318.55	18304	12460.8	7710.19
NEG_21244	[M-H]-	Roburic acid	0.0114322	1.49293	0.306478	439.357	13.274					C30H48O2	RPPYCVULPFKBOG-CSHKLQQTSA-N	C[C@@H]1CC[C@@]2(CC[C@@]3(C(=CC[C@H]4[C@]3(CC[C@H]([C@]4(C)CCC(=O)O)C(=C)C)C)[C@@H]2[C@H]1C)C)C	2368.99	2419.36	1233.56	2226.1	1954.17	1817.75	1097.46	577.287	1771.25	3751.91	635.549	1477.25	1683.39	223.757	432.678	386.841	4293.24	140.584	141.333	146.733	442.965	150.801	145.135	1074.03	100.233	85.957	252.233	126.413	96.7221	56.4728	75.4434	62.923	8.78767	185.667	79.3148
NEG_9259	[M-H]-	Roccellic acid	0.0980357	1.04758	0.729299	299.219	9.643		Lipids and lipid-like molecules	Fatty Acyls	Fatty acids and conjugates	C17H32O4	CADNMISJDLVPCK-LSDHHAIUSA-N	O=C(O)C(C)C(C(=O)O)CCCCCCCCCCCC	12312.5	8886.12	13018.4	9761.99	10451.4	11632.6	5427.79	11809.1	14103	12409.5	9523.76	10516.8	6699.11	10327.6	7628.85	7113.76	7325.99	7119.15	9253.58	13229.9	10151	10321.3	7418.31	9527.9	11437.5	10356.6	10167.1	9650.42	9950.67	9911.47	8720.37	10986.2	11568.4	4054.27	13008.8
NEG_36547	[M-H]-	Rutin	0.183555	0.993133	0.942382	609.145	5.05	C05625	Phenylpropanoids and polyketides	Flavonoids	Flavonoid glycosides	C27H30O16	IKGXIBQEEMLURG-NVPNHPEKSA-N	O=C1C(OC2OC(COC3OC(C)C(O)C(O)C3O)C(O)C(O)C2O)=C(OC=4C=C(O)C=C(O)C14)C=5C=CC(O)=C(O)C5	30242.1	40162.2	35276.3	30412.4	32032.1	31707.7	49352	48811.9	32083	51338.7	44841.2	43484.5	44995	24740.8	25077.4	25643	29425.3	20678.7	43904.7	50950.4	45041.7	39851.1	37203.8	42192.2	185355	181532	167414	200849	227622	139818	225917	140605	179921	197886	199535
NEG_52283	[M+FA-H]-	Saikosaponin b2	0.398986	0.378448	0.000165674	825.472	11.236					C42H68O13	WRYJYFCCMSVEPQ-UHFFFAOYNA-N	OCC1OC(OC2C(O)C(OC(C)C2O)OC3CCC4(C)C5C=CC6=C7CC(C)(C)CCC7(CO)C(O)CC6(C)C5(C)CCC4C3(C)CO)C(O)C(O)C1O	35143.1	3791.03	6076.71	7611.19	30044.3	51657.1	79907.3	42465	105996	83236.5	80819.9	80218.2	1435.53	7974.3	1657.39	3390.98	3131.89	2191.69	52064.4	85603	83623.7	83647.2	57851.9	73945.7	13865	12590	29851	12333.9	24490.3	29390.9	56521.8	45946.7	55668.7	36098.6	62437
NEG_56974	[M-H]-	Saikosaponin C	0.43217	0.297652	0.00204864	925.493	11.396					C48H78O17	PYJMYPPFWASOJX-UHFFFAOYNA-N	OCC1OC(OCC2OC(OC3CCC4(C)C5C=CC6=C7CC(C)(C)CCC7(CO)C(O)CC6(C)C5(C)CCC4C3(C)C)C(O)C(O)C2OC8OC(C)C(O)C(O)C8O)C(O)C(O)C1O	22715.1	2537.64	4573.46	4212.7	29438.3	41795.1	34734.7	48996.9	37735.2	29527.5	34928.3	48296.1	1115.89	6651.51	700.187	2242.9	1221.42	756.009	44829.1	68613.9	74702.2	71943.7	59985.1	37438.6	12974.3	13829.4	31391.1	11557.4	10888	26214.1	58146.1	50729.6	68079.5	20151	88259.2
NEG_1027	[M-H]-	Salicylic acid	0.0697191	1.58535	0.0188247	136.99	2.809	C00805	Benzenoids	Benzene and substituted derivatives	Benzoic acids and derivatives	C7H6O3	YGSDEFSMJLZEOE-UHFFFAOYSA-N	C1=CC(=C(C=C1)O)C(=O)O	14325.5	19618.1	14052.6	17465.2	14627.4	15141	11201.7	7375.57	10583.4	12270.3	10008.7	10391.3	15799.8	12885.6	13153.2	12920.2	17465.2	8563.2	9407.82	8773	10059.9	9020.67	9190.86	6771.8	2349.78	3146.49	3104.99	3116.56	1869.68	2407.73	1281.45	1588.04	1353.92	3009.55	1189.12
NEG_9203	[M-H]-	Salicylic acid glucoside	0.155727	0.979185	0.783252	299.077	0.833		Organic oxygen compounds	Organooxygen compounds	Carbohydrates and carbohydrate conjugates	C13H16O8	TZPBMNKOLMSJPF-UHFFFAOYSA-N	OCC1OC(OC2=CC=CC=C2C(O)=O)C(O)C(O)C1O	23590.8	28700.7	29380.9	21162.7	26273.6	18621.9	21628.2	13710.3	21553.3	19152.6	28464.3	19227.4	55368.8	46794.2	40615.2	32645	18180	38964.1	22521.3	25004.1	25468.2	21941.9	25005	25238.2	27377.2	33500.8	28253.3	29063.9	24597.1	30846.1	32216.8	30800.7	31343.1	20856.5	32459.6
NEG_12761	[M-H]-	Santin	0.0905176	0.754316	0.124078	343.081	7.046	C10180	Phenylpropanoids and polyketides	Flavonoids	O-methylated flavonoids	C18H16O7	DWZAJFZEYZIHPO-UHFFFAOYSA-N	COC1=CC=C(C=C1)C2=C(C(=O)C3=C(C(=C(C=C3O2)O)OC)O)OC	12874.5	18194.2	21832.7	15774.6	16957.9	21910.7	23861	20843.2	16997	27053	21301.9	23809.7	35050.6	19138.6	25625.5	22672	14944	22271.3	21098.9	20526.2	27301.1	15597.8	21202	17816.5	5066.11	8789.68	5448.4	7264	3364.28	7856.56	9658.78	7002.69	11996.2	5688.96	7944.91
NEG_36555	[M-H]-	Saponarin	1.05784	1.1235	0.354024	609.152	3.625		Phenylpropanoids and polyketides	Flavonoids	Flavonoid glycosides	C27H30O15	HGUVPEBGCAVWID-KETMJRJWSA-N	O=C1C=C(OC=2C=C(OC3OC(CO)C(O)C(O)C3O)C(=C(O)C12)C4OC(CO)C(O)C(O)C4O)C=5C=CC(O)=CC5	2.87977e+06	5.87614e+06	3.39409e+06	4.22837e+06	3.47359e+06	3.01078e+06	2.91247e+06	2.52218e+06	3.05225e+06	3.73534e+06	2.50558e+06	2.95145e+06	3.26012e+06	1.42643e+06	3.08292e+06	1.0745e+06	1.52655e+06	785500	2.91216e+06	2.72129e+06	4.00333e+06	2.55279e+06	2.72206e+06	3.03954e+06	2.0985e+06	1.96416e+06	2.25238e+06	1.81599e+06	3.21146e+06	1.73093e+06	2.22524e+06	1.56892e+06	2.08292e+06	2.11634e+06	2.00423e+06
NEG_16547	[M-H]-	Scaposin	0.316474	1.12894	0.303086	389.086	2.867		Phenylpropanoids and polyketides	Flavonoids	O-methylated flavonoids	C19H18O9	NYKXAPFHNLNAIJ-UHFFFAOYSA-N	O=C1C=C(OC=2C(OC)=C(O)C(OC)=C(O)C12)C=3C=C(O)C(OC)=C(OC)C3	194725	38790.5	62464.4	138972	164422	172953	214204	240452	212639	203022	211433	223720	21487.1	83917.4	22273.2	40396.5	85544.1	25232.9	224158	248064	235427	241902	248791	246847	145581	153689	171652	128129	220113	176667	147191	113860	142623	186193	172698
NEG_32533	[M-H]-	Schaftoside	0.288621	0.76431	0.165116	563.139	5.036		Phenylpropanoids and polyketides	Flavonoids	Flavonoid glycosides	C26H28O14	MMDUKUSNQNWVET-WMRYYKKOSA-N	OC[C@H]1O[C@@H]([C@H](O)[C@@H](O)[C@@H]1O)C2=C(O)C(=C3OC(=CC(=O)C3=C2O)C4=CC=C(O)C=C4)[C@@H]5OC[C@H](O)[C@H](O)[C@H]5O	1.15044e+06	2.1265e+06	2.64291e+06	1.01705e+06	1.25885e+06	641810	128461	131554	147206	217418	250488	102810	2.33279e+06	1.40006e+06	1.29299e+06	863503	911769	1.04051e+06	73463.4	96919.7	72027.1	72904.6	72225.3	61113.4	439815	547569	390110	390809	349111	248622	457367	374770	449509	579351	837080
NEG_35246	[M-H]-	Scolymoside	0.0403352	0.870236	0.365301	593.149	3.494		Phenylpropanoids and polyketides	Flavonoids	Flavonoid glycosides	C27H30O15	SHPPXMGVUDNKLV-KMFFXDMSSA-N	C[C@H]1[C@@H]([C@H]([C@H]([C@@H](O1)O[C@@H]2[C@H]([C@@H]([C@H](O[C@H]2OC3=CC(=C4C(=C3)OC(=CC4=O)C5=CC(=C(C=C5)O)O)O)CO)O)O)O)O)O	11247.5	9511.54	14370.4	8444.97	12334.1	10664.1	13554.6	6781.13	10329	12719.3	14157.7	11098.3	20183	11837.2	11115.6	7869.2	10028.6	14111	11863.6	12009.5	14763.9	9439.54	10103.5	13034.5	5814.48	6719.08	6746.23	7117.87	12967.4	5603.16	9354.45	8427.89	9166.48	8321.11	9361.76
NEG_23192	[M-H]-	Scoparin	0.772475	0.754457	0.0452539	461.109	4.625		Phenylpropanoids and polyketides	Flavonoids	Flavonoid glycosides	C22H22O11	YXHFXGHAELQJGK-PGPONNFDSA-N	COC1=C(C=CC(=C1)C2=CC(=O)C3=C(C=C(C(=C3O2)[C@H]4[C@@H]([C@H]([C@@H]([C@@H](CO)O4)O)O)O)O)O)O	238745	399628	471480	347130	318045	244084	300939	376568	325876	326570	417406	332057	542031	454806	518270	458047	261310	639053	478020	497534	453780	450247	435670	506635	362022	384036	366005	342261	199256	414626	490138	412841	538905	354561	364924
NEG_2931	[M-H]-	Scopoletin	0.152419	0.601283	0.00729548	191.034	4.214	C01752	Phenylpropanoids and polyketides	Coumarins and derivatives	Hydroxycoumarins	C10H8O4	RODXRVNMMDRFIK-UHFFFAOYSA-N	O=C1OC=2C=C(O)C(OC)=CC2C=C1	22234.2	15952.9	27117	22903.5	22559	17422.8	18138.3	14454.3	15756.6	15785.7	13885.3	15393.2	24629.5	24827.7	21494.7	30304.6	22025.2	19969	20565.8	18829.2	21001.4	18705.8	20394.4	15929.7	6588.06	9935.1	12460.9	7432.96	6235.98	10246.2	15315.5	13755.6	16758.9	8608.44	18979.7
NEG_3400	[M-H]-	Sebacic acid	0.192675	0.773808	0.0593162	201.113	5.782	C08277	Lipids and lipid-like molecules	Fatty Acyls	Fatty acids and conjugates	C10H18O4	CXMXRPHRNRROMY-UHFFFAOYSA-N	C(CCCCC(=O)O)CCCC(=O)O	51202.6	26899.8	32051.1	31962.1	28983.7	43969.7	38788.8	36590.5	57110.5	45231.2	44415.7	53576.5	23630.9	31666.5	22239.3	28486.3	23063.7	28049.3	42622.4	40084.1	35487	35650	37806.2	38758.2	26054.1	21222.9	24656.1	20950.6	20415.7	34155.3	31373.2	31923.1	40547.6	21525.5	29202.1
NEG_14256	[M-H]-	Secoisolariciresinol	0.144206	0.584758	0.0145754	361.165	5.968					C20H26O6	PUETUDUXMCLALY-UHFFFAOYNA-N	OC1=CC=C(C=C1OC)CC(CO)C(CO)CC2=CC=C(O)C(OC)=C2	24344.5	12540.5	12789.1	19030.5	24236.4	19316.7	10143.3	4386.7	12368.2	8927.41	10700.2	11251.8	17326.5	24392.4	10464.2	13904.8	7164.39	8135.65	15332.9	15500.8	15010.6	16699.6	18807.2	26062.6	6162.55	7217.94	7789.75	6019.19	9884.02	5303.42	9527.94	8297.77	11827.8	12149	11380.6
NEG_42547	[M-H]-	Secoisolariciresinol diglucoside	0.0192301	0.941812	0.921189	685.271	5.402					C32H46O16	SBVBJPHMDABKJV-UHFFFAOYNA-N	OC1=CC=C(C=C1OC)CC(COC2OC(CO)C(O)C(O)C2O)C(COC3OC(CO)C(O)C(O)C3O)CC4=CC=C(O)C(OC)=C4	31733.7	770.084	143.033	3982.57	9678.07	13122.5	17958.1	5011.64	26658.2	20360.7	22718.4	14012.3	151.422	0	190.918	449.467	230.3	0	4149.06	1274.04	10516.4	4933.02	5978.44	6498.15	482.45	14.0023	0	211.428	1833.91	1435.68	612.286	303.032	0	1774.57	812.281
NEG_54101	[M-H]-	Sennoside B	0.0895115	1.26036	0.245628	861.192	5.171		Benzenoids	Anthracenes	Anthracenecarboxylic acids and derivatives	C42H38O20	IPQVTOJGNYVQEO-UHFFFAOYNA-N	O=C(O)C1=CC(O)=C2C(=O)C=3C(OC4OC(CO)C(O)C(O)C4O)=CC=CC3C(C2=C1)C5C=6C=CC=C(OC7OC(CO)C(O)C(O)C7O)C6C(=O)C8=C(O)C=C(C=C85)C(=O)O	183485	278146	562303	8896.82	150763	35495.7	1692.03	1104.35	1215.11	844.33	1555.85	645.629	530015	511863	229796	92316.2	72160.8	183234	923.466	783.89	1415.4	2529.86	1516.69	648.774	10247.1	9236.25	11142.8	7039.89	13775.2	7030.49	5720.69	10187.9	4760.29	12321.4	8189.88
NEG_338	[M-H]-	Serine	0.275648	0.17082	9.18351e-05	104.035	0.626	C00065	Organic acids and derivatives	Carboxylic acids and derivatives	Amino acids, peptides, and analogues	C3H7NO3	MTCFGRXMJLQNBG-REOHCLBHSA-N	O=C(O)C(N)CO	24202.7	6147.65	7543.73	9063	15594.3	20193.9	74493.4	96196.2	46093.8	70257.6	43175.1	33273.3	3413.62	11042.9	2918.51	5581.31	3980.89	3467.94	32970.3	49735.4	38779.9	55024.4	64465.1	63445.8	3411.88	3597.63	1789.96	2984.39	2321.98	4446.42	15077.8	19878.4	19326.1	11484.1	14808.3
NEG_28317	[M-H]-	Sibiricose A5	0.241566	1.5444	0.000211696	517.153	3.689		Phenylpropanoids and polyketides	Cinnamic acids and derivatives	Hydroxycinnamic acids and derivatives	C22H30O14	ZPEADZHVGOCGKH-YQTDNFGYSA-N	COC1=C(C=CC(=C1)/C=C/C(=O)O[C@H]2[C@@H]([C@H](O[C@@]2(CO)O[C@@H]3[C@@H]([C@H]([C@@H]([C@H](O3)CO)O)O)O)CO)O)O	39407.8	71915.3	52472.6	55482.6	49828.9	37371.9	31128.4	26006.8	33821.2	32264.7	31186.4	37452.4	44951.8	36274.7	45968.3	32902.2	48569.3	30857.7	29718	29240.7	31886.4	27699.4	28001.1	28507.6	23977.4	27404	31988	29311.3	31861.4	28942.9	19869.8	13718.3	19382.4	21479.7	21948.9
NEG_4409	[M-H]-	Sinapic acid	0.237775	1.60588	0.00171146	223.06	2.978	C00482	Phenylpropanoids and polyketides	Cinnamic acids and derivatives	Hydroxycinnamic acids and derivatives	C11H12O5	PCMORTLOPMLEFB-ONEGZZNKSA-N	COC1=CC(=CC(=C1O)OC)/C=C/C(=O)O	122867	77119.9	71089.4	142471	96590.6	132146	128614	61627.7	149602	141321	69598.6	119833	34454.7	29043.5	30679.4	40724.8	80300.1	17246.3	60796.9	55429.5	81883.9	63715.1	56534.6	74300	23172.6	20308.1	33429.5	29425.9	29756.1	26861.6	17169.7	13081.1	16886.7	17959.9	22762.1
NEG_16219	[M-H]-	Sinapoylhexoside	0.156144	1.22126	0.113267	385.113	3.235		Phenylpropanoids and polyketides	Cinnamic acids and derivatives	Hydroxycinnamic acids and derivatives	C17H22O10	XRKBRPFTFKKHEF-UHFFFAOYSA-N	COC1=CC(=CC(=C1O)OC)C=CC(=O)OC2C(C(C(C(CO)O2)O)O)O	130174	56457.8	59655.3	42004.6	78372.8	64940.8	54181.9	45830.9	66656	48370.4	52550.5	92099.4	31370.7	24448.6	29059.6	27321.8	12723.2	16721.2	162607	146744	146483	132389	131509	202385	21212.7	18902.7	26482.8	23257	30704.7	22581.3	16226.1	14945.9	19907.2	25779.6	23832.2
NEG_2129	[M-H]-	Sn-Glycerol 3-phosphate	0.185823	0.62537	0.000156736	171.103	10.337	C00093	Lipids and lipid-like molecules	Glycerophospholipids	Glycerophosphates	C3H9O6P	AWUCVROLDVIAJX-GSVOUGTGSA-N	O=P(O)(O)OCC(O)CO	10285.9	11271.3	12898.7	18146.9	14171	14247.6	12454.6	12584.7	12367.4	21090.8	22197.3	11153.7	8506.68	12517.8	5645.29	7954.32	5471.63	4904.82	16710.1	21841.8	20228.5	16692.9	18710.2	15170.4	15252.1	19614.3	13258.5	16777.8	11956.7	18856	23148.8	22970.6	28386.2	28478.1	26386
NEG_56610	[M-H]-	Solasodine base + 2H, 1O, O-Hex-Hex-Hex	0.250825	0.175737	6.51436e-05	916.488	9.915		Lipids and lipid-like molecules	Steroids and steroid derivatives	Steroidal glycosides	C45H75NO18	BEHAFIHZKYCTOR-UHFFFAOYSA-N	CC1CC(C2(C(C)C3C(CC4C5CCC6CC(CCC6(C)C5CCC43C)OC7C(C(C(C(CO)O7)OC8C(C(C(C(CO)O8)O)O)OC9C(C(C(C(CO)O9)O)O)O)O)O)O2)NC1)O	16113.5	246.503	292.65	831.285	4305.24	13585.4	10668.7	4508.06	15515.3	4710.29	3474.89	8533.86	192.033	785.623	115.817	307.252	279.642	189.438	12232.6	16826.4	16761.8	10945	16393.3	21019.5	1809.76	1194.74	2281.91	1391.44	4528.66	5641.82	14869.2	10390.7	21208.2	11047.6	19090.4
NEG_56408	[M-H]-	Soyasapogenol B base + O-HexA-Pen-dHex	0.243112	0.516161	0.0734464	911.499	10.81		Lipids and lipid-like molecules	Prenol lipids	Terpene glycosides	C47H76O17	IBZLICPLPYSFNZ-UHFFFAOYSA-N	CC1C(C(C(C(O1)OC2C(C(COC2OC3C(C(C(C(=O)O)OC3OC4CCC5(C)C(CCC6(C)C5CC=C7C8CC(C)(C)CC(C8(C)CCC76C)O)C4(C)CO)O)O)O)O)O)O)O	29409.7	5122.17	7534.07	7503.87	51782.9	28102.4	30298.9	35020.1	56798.7	22589.8	23235.7	32972.6	1389.49	11170	3772.44	5281.43	3028.75	1455.48	33419.3	112865	78260.7	41439.1	55816.3	35720.9	27556.5	10451.1	35370.2	10363.7	6267.21	24923.4	64433.1	51680.2	34877.8	11136.1	31072.5
NEG_58249	[M-H]-	Soyasaponin Ba	0.175204	0.363712	0.00621153	957.491	11.381		Lipids and lipid-like molecules	Prenol lipids	Terpene glycosides	C48H78O19	WFRQIKSNAYYUJZ-UHFFFAOYNA-N	O=C(O)C1OC(OC2CCC3(C)C(CCC4(C)C3CC=C5C6CC(C)(C)CC(O)C6(C)CCC54C)C2(C)CO)C(OC7OC(CO)C(O)C(O)C7OC8OC(CO)C(O)C(O)C8O)C(O)C1O	3032.96	679.924	985.289	1229.98	3064.25	7675.31	9244.54	9190.21	10307.5	5533.09	7371.75	11859.3	742.191	1846.14	686.746	809.814	771.727	1051.81	6946.85	12546.2	11001.7	11569	11405.1	11672.7	5116.8	2824.8	4529.97	2364.55	3585.97	9597.33	13144.3	9628.6	10744.2	6940.27	21803.2
NEG_57619	[M-H]-	Soyasaponin Bb	0.443539	1.25103	0.0581597	941.486	13.421					C48H78O18	PTDAHAWQAGSZDD-UHFFFAOYNA-N	O=C(O)C1OC(OC2CCC3(C)C(CCC4(C)C3CC=C5C6CC(C)(C)CC(O)C6(C)CCC54C)C2(C)CO)C(OC7OC(CO)C(O)C(O)C7OC8OC(C)C(O)C(O)C8O)C(O)C1O	167358	105959	85316.7	137391	181471	243012	286497	193980	287412	308558	200031	281754	70529.4	125846	87414.5	120087	83224.1	83098.9	210744	225212	258578	252317	245897	243396	184395	170754	199948	187211	279544	219860	177440	144048	195454	192493	152537
NEG_14744	[M-H]-	Speciofiline	0.412907	0.883195	0.0752723	367.164	8.294					C21H24N2O4	JMIAZDVHNCCPDM-UHFFFAOYNA-N	O=C(OC)C1=COC(C)C2CN3CCC4(C(O)=NC=5C=CC=CC54)C3CC12	560369	58681.2	86022.9	149053	252471	618859	596236	309113	652435	580664	397016	673638	49440.9	68801.4	59012	48335.9	29635.5	26113.5	437276	423689	537840	527297	509040	643113	402967	373821	315477	372387	483511	413623	453552	405763	456261	495066	415512
NEG_3389	[M+FA-H]-	Spermine	1.50201	2.12049	0.124863	201.108	4.727	C00750	Organic nitrogen compounds	Organonitrogen compounds	Amines	C10H26N4	PFNFFQXMRSDOHW-UHFFFAOYSA-N	NCCCNCCCCNCCCN	1.94483e+06	53763.3	107131	249023	599573	2.22563e+06	4.62544e+06	2.45897e+06	4.42565e+06	4.11993e+06	2.94733e+06	1.46441e+06	3698.32	68949	4429.78	19259.3	5840.55	3620.04	2.16816e+06	2.08315e+06	2.5523e+06	3.11795e+06	2.63196e+06	1.67073e+06	1.40012e+06	658265	572682	1.12299e+06	2.71852e+06	494364	988625	282112	379825	913413	342156
NEG_36388	[M-H]-	Spinosin	7.33445	1.32499	0.198315	607.167	5.831					C28H32O15	VGGSULWDCMWZPO-ODEMIOGVSA-N	COC1=C(C(=C2C(=C1)OC(=CC2=O)C3=CC=C(C=C3)O)O)[C@H]4[C@@H]([C@H]([C@@H]([C@H](O4)CO)O)O)O[C@H]5[C@@H]([C@H]([C@@H]([C@H](O5)CO)O)O)O	3.12185e+07	4.14902e+07	3.03076e+07	1.38236e+07	2.99286e+07	1.96158e+07	369423	339814	888641	777705	1.27272e+06	339398	3.46083e+07	2.59506e+07	2.41089e+07	1.2177e+07	2.44763e+07	1.24853e+07	1.08254e+06	1.56447e+06	1.55331e+06	659898	411288	1.95366e+06	3.83304e+07	3.65224e+07	3.10755e+07	2.88372e+07	6.44997e+07	3.04535e+07	2.81488e+07	2.3097e+07	2.10393e+07	4.67762e+07	3.34459e+07
NEG_40915	[M-H]-	Stachyose	0.0660358	1.09476	0.531008	665.21	3.639	C01613	Organic oxygen compounds	Organooxygen compounds	Carbohydrates and carbohydrate conjugates	C24H42O21	UQZIYBXSHAGNOE-XNSRJBNMSA-N	C([C@@H]1[C@@H]([C@@H]([C@H]([C@@H](OC[C@@H]2[C@@H]([C@@H]([C@H]([C@@H](OC[C@@H]3[C@H]([C@@H]([C@H]([C@H](O3)O[C@@]4(CO)[C@H]([C@@H]([C@@H](CO)O4)O)O)O)O)O)O2)O)O)O)O1)O)O)O)O	24389.9	24189.4	25592.7	29684.3	22607.8	31207.7	22009.9	17324.3	17388.4	20809	19096.5	22738.1	26955.2	27171.3	21179.8	24184.6	28072.4	18653.4	23483.5	24581.6	18836	19467.3	21342.2	22783.4	7678.46	13607.5	8791.96	9125.16	8362.06	8899.12	7193.92	6757.37	9888.33	12189.3	9106.66
NEG_8060	[M-H]-	Stearic acid	0.34529	0.858304	0.0460181	283.263	11.589	C01530	Lipids and lipid-like molecules	Fatty Acyls	Fatty acids and conjugates	C18H36O2	QIQXTHQIDYTFRH-UHFFFAOYSA-N	O=C(O)CCCCCCCCCCCCCCCCC	259750	128166	168717	46689.9	163349	170223	181671	50023.1	77087.1	197059	55581.8	191889	142501	79876.1	155466	66858.8	124886	136536	49944.6	181323	173760	192617	186420	182702	229751	239831	254138	191927	287660	249261	303206	235048	288385	318657	281078
NEG_15042	[M+FA-H]-	Stenophylline A	0.176911	1.88315	0.015222	371.097	2.588	C05158	Organic oxygen compounds	Organooxygen compounds	Carbohydrates and carbohydrate conjugates	C15H18O8	GVRIYIMNJGULCZ-ZMKUSUEASA-N	C1=CC(=C(C=C1)O[C@H]2[C@@H]([C@H]([C@@H]([C@@H](CO)O2)O)O)O)/C=C/C(=O)O	36507.5	44348.5	50259.1	40962.9	38150.1	32867.1	9803.76	10725.9	13078.5	13966.5	13730.2	24332.5	54922.8	41820.4	43728.5	39971.4	12042.5	36645.5	18594.6	21565.3	25876.8	11951.1	18030.3	26162.7	21235.4	19520.9	9088.46	16914.7	27452.6	20836.1	11572.6	12966.1	10653.3	2303.89	8317.02
NEG_39086	[M-H]-	Steviolbioside	0.154144	1.09012	0.534099	641.311	6.591					C32H50O13	OMHUCGDTACNQEX-OSHKXICASA-N	C[C@@]12CCC[C@@]([C@H]1CC[C@]34[C@H]2CC[C@](C3)(C(=C)C4)O[C@H]5[C@@H]([C@H]([C@@H]([C@H](O5)CO)O)O)O[C@H]6[C@@H]([C@H]([C@@H]([C@H](O6)CO)O)O)O)(C)C(=O)O	47320.8	151897	181965	116830	75243.8	33865.4	50736	33763.1	29690.9	44738.9	31623.6	38850	119064	104266	169457	99988.1	40358.8	78806.2	35726.2	40070.3	40884.8	45519.4	37463.6	43584	24481.6	35445.5	45792	24776.2	25087.4	27286.8	28888.8	27008.4	30976.9	22177.9	34051.2
NEG_9561	[M-H]-	Sulfo jasmonate	0.42732	0.810286	0.384751	305.07	3.124		Lipids and lipid-like molecules	Fatty Acyls	Lineolic acids and derivatives	C12H18O7S	MLUJBNROAVANKK-UHFFFAOYSA-N	C(=CCC1C(CCC1=O)CC(=O)O)CCOS(=O)(=O)O	613000	518286	546392	322766	406324	456120	373516	143018	448945	395654	261373	205234	433163	371467	283813	281772	570382	95780.6	185999	211473	237891	211863	195909	294829	123089	211011	271288	191842	320668	348925	279579	246493	333630	138749	528530
NEG_11838	[M-H]-	Sulochrin	0.0394342	1.14722	0.493929	331.116	3.185		Benzenoids	Benzene and substituted derivatives	Benzophenones	C17H16O7	YJRLSCDUYLRBIZ-UHFFFAOYSA-N	O=C(OC)C=1C=C(O)C=C(OC)C1C(=O)C2=C(O)C=C(C=C2O)C	11487.5	8081.99	9672.43	9870.5	10783	12355.4	13872.8	7802.9	13583	12273.8	15422.8	10644.3	8579.86	6868.86	7024.44	6641.12	8531.77	6233.34	8433.39	7909.98	10154	8621.65	8548.62	8794.92	4471.29	7204.29	5897.29	7368.55	10778.6	3756.13	6154.29	4843.26	5198.8	4593.96	5074.43
NEG_2556	[M-H]-	Syringaldehyde	0.0461493	1.07819	0.705366	181.049	2.58		Benzenoids	Phenols	Methoxyphenols	C9H10O4	KCDXJAYRVLXPFO-UHFFFAOYSA-N	COC1=CC(=CC(=C1O)OC)C=O	9149.54	5332.53	6205.9	6514.1	8158.34	8174.72	14119.1	7605.53	9215.78	11400.4	9597.18	11268.2	4724.04	2965.52	3701.33	2867.42	1721.27	2851.41	9995.86	8090.85	13970.5	9004.38	10303.9	12788.8	2482.21	2785.47	2364.62	4051.74	2403.44	2606.57	4075.16	2505.88	3324.4	887.916	2697.86
NEG_27394	[M-H]-	Syringetin-3-O-galactoside	0.0314473	0.846908	0.411764	507.119	2.749		Phenylpropanoids and polyketides	Flavonoids	Flavonoid glycosides	C23H24O13	JMFWYRWPJVEZPV-UHFFFAOYNA-N	O=C1C(OC2OC(CO)C(O)C(O)C2O)=C(OC=3C=C(O)C=C(O)C13)C=4C=C(OC)C(O)=C(OC)C4	6509.57	25214.2	9905.04	5871.12	4968.75	3528.51	4104.72	3717.48	4370.21	4203.29	6277.44	3707.77	25288	7462.12	23437.4	11467.9	11977.5	15637.1	5938.69	6408.42	3679.44	3639.76	4968.25	6773.61	1152.33	1801.73	2506.13	1381.3	3505.32	2363.47	2171.85	1701.61	2264.93	2941.08	2308.58
NEG_3202	[M-H]-	Syringic acid	0.232213	0.257004	6.84545e-05	197.043	3.086	C10833	Benzenoids	Benzene and substituted derivatives	Benzoic acids and derivatives	C9H10O5	JMSVCTWVEWCHDZ-UHFFFAOYSA-N	O=C(O)C1=CC(OC)=C(O)C(OC)=C1	14450.6	2815.17	5240.32	8502.08	11602.6	13136.2	48623.6	41827.3	35749.1	48736.3	37939.2	45236.5	3730.64	4903.5	3024.56	5486.45	5016.31	4912	63449.3	53758.7	54671.3	57513.6	54944.9	41003.1	2067.2	5048.99	3372.5	4074.87	4406.39	3296.13	13732	14914	16963	8580.38	12455.7
NEG_40934	[M-H]-	Syrosingopine	0.0440485	1.08592	0.771426	665.257	7.461		Alkaloids and derivatives	Yohimbine alkaloids		C35H42N2O11	ZCDNRPPFBQDQHR-UHFFFAOYNA-N	O=C(OC1=C(OC)C=C(C=C1OC)C(=O)OC2CC3CN4CCC=5C=6C=CC(OC)=CC6NC5C4CC3C(C(=O)OC)C2OC)OCC	5988.98	1171.25	870.535	5750.29	5826.72	7888.64	8196.08	5394.54	12755.6	6794.71	3030.86	5076.32	221.603	1908.72	607.23	1231.4	975.442	274.338	8412.45	9123	14731.1	7649.43	9889.5	7946.3	14591.3	8016.54	6174.98	7885.1	15888.6	9613.21	12116.3	7685.61	12143.1	2949.91	17598.9
NEG_34431	[M+HCOO]-	Tanegoside	0.477113	0.37559	0.000543354	583.203	3.593		Lignans, neolignans and related compounds	Lignan glycosides		C26H34O12	WMABCPOXSNGIJO-UHFFFAOYSA-N	COC1=CC(=CC=C1O)C2C(CO)C(CO2)C(C3=CC=C(C(=C3)OC)O)OC4C(C(C(C(CO)O4)O)O)O	47148	28536.4	37966.5	44901.9	51710.3	41462.1	44706.8	34038	44864.5	37958.5	48181.1	45913.5	41915.6	70825.4	40693.5	55309.8	44421.3	57201.6	86389.2	111748	81553	82399.5	77999	95219	23284.6	43574.1	30809.1	29083.4	15398.2	38598.1	71114.4	73423.7	116620	49289.1	81112.6
NEG_23186	[M-H]-	Tectoridin	0.0827359	1.19037	0.373378	461.108	4.924		Phenylpropanoids and polyketides	Isoflavonoids	Isoflavonoid O-glycosides	C22H22O11	CNOURESJATUGPN-UDEBZQQRSA-N	COC1=C(C=C2C(=C1O)C(=O)C(=CO2)C3=CC=C(C=C3)O)O[C@H]4[C@@H]([C@H]([C@@H]([C@H](O4)CO)O)O)O	37213.9	76079.2	51565.3	16172.5	34188.4	20737.6	6550.44	5759.38	8305.48	8669.78	7084.89	6127.57	83176	75813.4	74756.3	38140.8	50752.2	53059.7	5497.32	8072.17	6733.38	6206.43	5048.76	9422.87	7189.76	10430.2	7375.43	9170.58	6848.11	6820.13	6475.72	6082.61	6661.42	11576.8	7229.94
NEG_30004	[M-H]-	Tenuigenin	0.0254364	1.19839	0.457166	535.278	8.176					C30H45ClO6	CWHJIJJSDGEHNS-JUXXGFFYSA-N	C[C@@]12CCC3[C@@]([C@H]1C[C@@H](C4=C2CC[C@@]5([C@@H]4CC(CC5)(C)C)C(=O)O)CCl)(C[C@@H]([C@@H]([C@]3(C)C(=O)O)O)O)C	13347.9	986.159	765.778	1407.56	3222.91	4554.86	5964.55	3093.33	7598.97	8919.16	6601.22	17417.3	286.394	840.418	346.672	632.495	330.807	212.883	3836.66	2901.51	3586.56	2559.44	3205.07	4352.32	2232.92	948.571	1492.4	1688.45	2836.36	1600.45	1682.18	1121.32	2729.01	770.123	1523.2
NEG_14792	[M-H]-	Tetracosanoic acid	0.0590691	1.09443	0.482035	367.358	13.44	C08320	Lipids and lipid-like molecules	Fatty Acyls	Fatty acids and conjugates	C24H48O2	QZZGJDVWLFXDLK-UHFFFAOYSA-N	CCCCCCCCCCCCCCCCCCCCCCCC(O)=O	6448.79	9409.29	8570.74	8148.93	7451.09	7319.53	7863.1	7056.33	15804.8	9031.59	10865.7	10708	8096.68	6594.4	8138.39	6108.9	7320.48	7585.9	7328.62	5900.21	4942.6	5401.1	6755.51	6283.22	10801.7	6538.74	5750.93	6456.7	5509.41	7212.89	6630.66	5813.92	5867.23	7512.12	6170.74
NEG_7463	[M-H]-	Tetradecane-7-sulfonic acid	0.0971286	1.07588	0.48384	277.182	9.523		Organic acids and derivatives	Organic sulfonic acids and derivatives	Organosulfonic acids and derivatives	C14H30O3S	MZBFYGYTZIZFQC-UHFFFAOYSA-N	CCCCCCCC(CCCCCC)S(=O)(=O)O	29234.1	12790	17300.1	17069.2	20480.8	25257	17129.7	16172.2	22465.3	28108.5	14781.9	25120.8	12519.9	12012.8	9821.99	8360.37	3754.53	11171.1	10877.3	18846.7	11107.8	11697.7	12994.4	13237.3	16086.7	16750.1	13962.9	14129.7	18638.8	18792.3	11780.9	11996	19993.8	14178.5	17984.9
NEG_37537	[M-H]-	Thalsimidine	0.0256423	0.816461	0.288767	621.268	10.246					C37H38N2O7	CLDCTFPNFRITPI-UHFFFAOYNA-N	OC=1C(OC)=C(OC)C=2OC3=CC=4C(=NCCC4C=C3OC)CC5=CC=C(OC6=CC(=CC=C6OC)CC7C2C1CCN7C)C=C5	21927.6	31432.8	41396.3	51129.8	25670.9	8559.99	3034.55	1389.12	7555.85	4026.27	5351.07	3330.09	73038.9	67108.3	61213.5	58814.8	54458.3	56040.7	3434.58	5338.99	4278.58	3109.87	2976.21	5921.68	1761.53	4528.53	2676.89	1864.27	2793.87	1843.79	4163.05	3298.12	2089.26	3562.27	2895.85
NEG_2445	[M-H]-	Theobromine	0.0976888	1.36981	0.0721158	179.055	5.083	C07480	Organoheterocyclic compounds	Imidazopyrimidines	Purines and purine derivatives	C7H8N4O2	YAPQBXQYLJRXSA-UHFFFAOYSA-N	O=C1N=C(O)C2=C(N=CN2C)N1C	16371.2	6113.67	12176	17706.9	15636	15209.1	16197.4	12683.8	14385.7	16926.3	12032.5	10642.4	6034.81	7699.03	6959.05	8636.3	6304.06	5953.18	10196.8	10769.8	12995.8	12106.3	12812.8	11905	9224.75	6063.38	9750.08	5944.15	11526.9	7317.29	6988.69	3515.47	6155.78	8225.28	6047.55
NEG_29367	[M-H]-	Thermopsoside, crotonoyl	0.108927	0.813478	0.246209	529.135	0.831		Phenylpropanoids and polyketides	Flavonoids	Flavonoid glycosides	C26H26O12	OAZSPRBLFZZMMR-ONEGZZNKSA-N	C/C=C/C(=O)OCC1C(C(C(C(OC2=CC3=C(C(=C2)O)C(=O)C=C(C4=CC(=C(C=C4)O)OC)O3)O1)O)O)O	16106.1	12355.9	12943.4	15966.4	16731.1	19353.5	22275.9	38710.6	8627.29	21212.9	10668.6	24124.5	34384	22922.5	11061.3	15555.1	11161.3	17725	39047.7	31782.5	40769.9	41189.6	47140	29419.4	11936.1	19459.7	13764.2	16268.1	3281.31	13539.3	19627.3	17586.9	14744.7	14880.1	12953.6
NEG_15121	[M-H]1-	Thromboxane B1	0.0305846	0.932953	0.808084	371.244	6.406		Lipids and lipid-like molecules	Fatty Acyls	Eicosanoids	C20H36O6	JSDWWNLTJCCSAV-VZBVYBAISA-N	CCCCC[C@@H](/C=C/[C@@H]1[C@@H](CCCCCCC(=O)O)[C@H](CC(O)O1)O)O	9639.6	5390.38	5040.82	6003.12	3658.88	10932.2	16644.7	11909.6	13396.7	16308.9	13178.6	14667.6	4460.07	2984.2	4208.16	2843.44	9446.54	565.817	7588.29	9774.04	10083.1	7441.26	8171.17	9137.63	5756.33	2141.7	3712.49	1080.15	7677.5	5056.41	3953.11	3499.87	5293.7	7430.69	4743.56
NEG_35241	[M-H]-	Tiliroside	0.958547	0.604451	0.0573577	593.129	5.053		Phenylpropanoids and polyketides	Flavonoids	Flavonoid glycosides	C30H26O13	DVGGLGXQSFURLP-VWMSDXGPSA-N	C1=C(C=CC(=C1)O)/C=C/C(=O)OC[C@@H]2[C@H]([C@@H]([C@H]([C@@H](O2)OC3=C(C4=CC=C(C=C4)O)OC5=C(C(=CC(=C5)O)O)C3=O)O)O)O	20679.5	358546	245472	57737.5	166950	166413	246571	264972	96409.1	192254	32056.8	119454	251964	64984.4	53013.2	94570.1	90062.4	56112.4	171600	187725	153296	65200.7	281594	168629	299292	494532	612810	733271	786305	495490	1.22292e+06	1.08357e+06	313960	678691	1.36768e+06
NEG_10952	[M-H]-	Toxin HT 2	0.199846	1.03227	0.787996	322.2	6.818		Lipids and lipid-like molecules	Prenol lipids	Sesquiterpenoids	C22H32O8	PNKLMTPXERFKEN-UHFFFAOYSA-N	CC(C)CC(=O)OC1CC2(COC(=O)C)C(C=C1C)OC3C(C(C2(C)C43CO4)O)O	303085	87144	74031.6	37915.9	112633	143464	240946	173309	197897	104558	121305	212039	12912.6	41801	24796.1	16615.7	70689.6	45368.6	73550.1	164406	166709	121768	163159	271029	111851	97427.6	79268.3	90597.7	102885	94583.2	93433.6	102354	136394	73021.8	72451.2
NEG_2202	[M-H]-	trans-Aconitic acid	0.114498	1.40762	0.00128499	173.008	2.52	C02341	Organic acids and derivatives	Carboxylic acids and derivatives	Tricarboxylic acids and derivatives	C6H6O6	GTZCVFVGUGFEME-HNQUOIGGSA-N	C(=C(/CC(=O)O)\C(=O)O)/C(=O)O	20976.7	17915.4	18049.1	19491	19020.8	20007.7	12279.3	6173.64	13296.3	11345.6	11511.2	14675.4	14706.1	13194.4	12232.6	11914.3	12632.1	8385.29	9208.91	11158	13321.8	8735.12	11906.9	10721.7	6683.12	7734.16	7949.33	7390.14	9837.45	7290.06	5367.58	4648.02	6150.41	5916.21	6180.57
NEG_19903	[M-H]-	trans-delta-Tocotrienoloic acid	0.143459	0.840434	0.061008	425.259	10.572		Lipids and lipid-like molecules	Prenol lipids	Quinone and hydroquinone lipids	C27H38O4	QOFWRHWADNWKSU-LRXIOGKNSA-N	O=C(O)C(=CCCC(=CCCC(=CCCC1(OC=2C(=CC(O)=CC2CC1)C)C)C)C)C	31596.9	24014.4	27179.9	27900.2	22186.6	20065.5	28567.1	31483.2	29937.4	34345.4	34064.3	34099.5	22310.2	26719	18853.5	21788.8	20575.3	16721.3	23979.9	20697.1	15645.1	17634.8	21269.7	22781.1	30660.3	28764	21608.4	21773.1	22812.5	26526.2	33098.3	25426.8	35031.9	27388.4	26945.7
NEG_4117	[M-H]-	trans-Zeatin	0.198357	0.756871	0.0651999	218.105	3.819	C00371	Organoheterocyclic compounds	Imidazopyrimidines	Purines and purine derivatives	C10H13N5O	UZKQTCBAMSWPJD-FARCUNLSSA-N	C/C(=C\CNC1=C2C(=NC=N2)NC=N1)/CO	9231.52	4363.44	5840.78	12419.4	12329.3	17614.4	51869.2	44437.9	43391.5	51132	40756.1	51579.6	6919.6	11848.8	7443.25	14487.7	10296.5	14547.3	58179.1	53462.3	56066.6	62795.3	70787.9	43156.9	24801.6	30652.1	28908.5	22294.9	21781.6	32371.9	32896.3	36755.8	40998.6	19151.6	46071.9
NEG_16905	[M-H]-	Triamcinolone	0.0689059	0.68727	0.256783	393.17	10.146		Lipids and lipid-like molecules	Steroids and steroid derivatives	Hydroxysteroids	C21H27FO6	GFNANZIMVAIWHM-OBYCQNJPSA-N	C[C@@]12C=CC(=O)C=C2CC[C@H]3[C@@H]4C[C@H]([C@](C(=O)CO)([C@@]4(C)C[C@@H]([C@@]31F)O)O)O	7395.21	8486.9	5620.82	6725.54	2906.91	1754.64	1531.34	7342.72	2091.37	2448.5	1179.37	4205.11	9021.74	23244.4	5372.01	6588.45	5243.16	10995.5	18164.8	2160.06	1370.94	2534.91	729.497	439.912	2472.19	6985.73	1535.53	4418.47	1958.54	2348.15	3696.82	4555.3	6654.4	1047.26	7181.52
NEG_41881	[M-H]-	Tricaffeoyl quinic acid	0.0162268	0.981608	0.940026	677.157	4.953		Organic oxygen compounds	Organooxygen compounds	Alcohols and polyols	C34H30O15	OAFXTKGAKYAFSI-UHFFFAOYSA-N	C1=C(C=CC(=O)OC2CC(CC(C2OC(=O)C=CC3=CC=C(C(=C3)O)O)OC(=O)C=CC4=CC=C(C(=C4)O)O)(C(=O)O)O)C=C(C(=C1)O)O	86105.4	81244.2	48175.4	63168.1	76784.8	51745.7	17142.7	15895.2	18007.3	18089.1	20400.6	17702.8	93806.1	55253.8	63118.6	40514.9	47105.6	37041.1	29303.8	24248.9	29002.5	17304.9	25798.1	31694.6	10973.6	27142.4	11306.7	11911.4	12739.4	4051.77	14084	12778	12813	15888.3	12536.4
[truncated: 41 more rows]
[truncated: 11 more columns]

## Sheet: DN(V12)_vs_SN(V12)
ID	adduct	Name	VIP	Fold change	p-value	m/z	rt(min)	KEGG	Superclass	Class	Subclass	Formula	INCHIKEY	SMILES	DN(R1)1	DN(R1)2	DN(R1)3	DN(R1)4	DN(R1)5	DN(R1)6	SN(R1)1	SN(R1)2	SN(R1)3	SN(R1)4	SN(R1)5	SN(R1)6	DN(V12)1	DN(V12)2	DN(V12)3	DN(V12)4	DN(V12)5	DN(V12)6	SN(V12)1	SN(V12)2	SN(V12)3	SN(V12)4	SN(V12)5	SN(V12)6	DN(V4)1	DN(V4)2	DN(V4)3	DN(V4)4	DN(V4)5	DN(V4)6	SN(V4)1	SN(V4)2	SN(V4)3	SN(V4)4	SN(V4)5
[truncated: 785 more rows]
[truncated: 11 more columns]

[truncated: 1 more sheets: DN(R1)_vs_SN(R1)]
